# Supplementary material for: The Model of PPARγ-Downregulated Signaling in Psoriasis
Source: PPAR Res. 2020 Oct 9;2020:6529057. doi: 10.1155/2020/6529057 (PMC7568796; doi:10.1155/2020/6529057)
Supplement: Supplementary Materials — include 3 files with results of network and pathways analysis in Pathway Studio software, one file with results of GSEA in Enrichr tool, and one file with preliminary results of experimental validations (real-time gene expression analysis) of the model. [file 6529057.f1.zip]

Archive with 5 entries (5 files):
- supplemental materials/cells data.xlsx
- supplemental materials/Enrichr data.xlsx
- supplemental materials/lists 1-3 (PPARG regulators and targets).xlsx
- supplemental materials/network analysis of lists 1-3.xlsx
- supplemental materials/PPARG signaling in Psoriasis.gpp
