# Supplementary material for: The Model of PPARγ-Downregulated Signaling in Psoriasis
Source: PPAR Res. 2020 Oct 9;2020:6529057. doi: 10.1155/2020/6529057 (PMC7568796; doi:10.1155/2020/6529057)
Supplement: Supplementary Materials — include 3 files with results of network and pathways analysis in Pathway Studio software, one file with results of GSEA in Enrichr tool, and one file with preliminary results of experimental validations (real-time gene expression analysis) of the model. [file 6529057.f1.zip › supplemental materials/cells data.xlsx]

## Sheet: PPARG expression in cells
Relationships between PPARG and cells in PS literature network (Resnet-2020).	Relation	Type	TextRef	# of References	Effect	PMID	Tissue	CellType	Organ
	adipose tissue ---- PPARG	CellExpression	info:pmid/27818196#body:13, info:pmid/28286232#body:140, info:pmid/27916647#body:52, info:pmid/27352979#body:42, info:pmid/29032144#body:26, info:pmid/29555209#body:141, info:pmid/28739257#body:5, info:pmid/29746920#body:130, info:pmid/29175209#body:126, info:pmid/29056472#body:212	10	unknown	27818196, 28286232, 27916647, 27352979, 29032144, 29555209, 28739257, 29746920, 29175209, 29056472	adipose tissue {Tissue urn:agi-ncimtissue:C0001527}	macrophage {CellType urn:agi-ncimcelltype:C1550652}	heart {Organ urn:agi-ncimorgan:C1281570}
	antigen-presenting cell ---- PPARG	CellExpression	info:pmid/19737866#body:81, info:pmid/27208887#body:13, info:pmid/26043674#body:108, info:pmid/20973164#body:65, info:pmid/19563816#body:65, info:doi/10.1016/j.actbio.2019.03.049#body:197	6	unknown	19737866, 27208887, 26043674, 20973164, 19563816		antigen-presenting cell {CellType urn:agi-ncimcelltype:C0003315}, macrophage {CellType urn:agi-ncimcelltype:C1550652}
	B-cell ---- PPARG	CellExpression	info:pmid/11987982#abs:1, info:pmid/21382489#body:327, info:pmid/20609378#body:111, info:pmid/24080087#body:144, info:pmid/15251113#body:8, info:pmid/14632193#body:311, info:pmid/23298399#cont:271, info:pmid/21646797#cont:134, info:pmid/30471095#title:1, info:pmid/19699780#body:67	10	unknown	11987982, 21382489, 20609378, 24080087, 15251113, 14632193, 23298399, 21646797, 30471095, 19699780		B-cell {CellType urn:agi-ncimcelltype:C0004561}, macrophage {CellType urn:agi-ncimcelltype:C1550652}
	conventional dendritic cell ---- PPARG	CellExpression	info:pmid/24569375#abs:4, info:doi/10.1172/JCI70587#cont:80	2	unknown	24569375		conventional dendritic cell {CellType urn:agi-celltype:myeloid%20dendritic%20cell}	lung {Organ urn:agi-ncimorgan:C1278908}
	cytotoxic T-cell ---- PPARG	CellExpression	info:pmid/28391584#cont:107	1		28391584		cytotoxic T-cell {CellType urn:agi-ncimcelltype:C0039195}
	dendritic cell ---- PPARG	CellExpression	info:pmid/21111596#body:90, info:pmid/18716631#body:103, info:pmid/23311665#cont:796, info:pmid/19846417#body:247, info:pmid/24957461#cont:1190, info:pmid/22954708#body:146, info:pmid/17981503#body:87, info:pmid/11119715#body:21, info:pmid/19699780#body:67, info:pmid/15684433#body:323	10	unknown	21111596, 18716631, 23311665, 19846417, 24957461, 22954708, 17981503, 11119715, 19699780, 15684433	blood {Tissue urn:agi-ncimtissue:C0851353}	CD1c dendritic cell {CellType urn:agi-celltype:CD1c%20dendritic%20cell}, adipocyte {CellType urn:agi-ncimcelltype:C0206131}, dendritic cell {CellType urn:agi-ncimcelltype:C0011306}, macrophage {CellType urn:agi-ncimcelltype:C1550652}	spleen {Organ urn:agi-ncimorgan:C1278932}
	dermis ---- PPARG	CellExpression	info:pmid/25547017#cont:135, info:pmid/21072170#cont:58, info:pmid/17239574#body:105	3	unknown	25547017, 21072170, 17239574	dermis {Tissue urn:agi-ncimtissue:C0011646}, epidermis {Tissue urn:agi-ncimtissue:C0014520}
	eosinophil ---- PPARG	CellExpression	info:pmid/16772725#abs:3, info:pmid/16569937#abs:4, info:pmid/19307774#abs:8, info:pmid/19494505#abs:7, info:pmid/21646797#abs:9, info:pmid/15818060#abs:3, info:pmid/18504400#abs:2, info:pmid/20304104#body:67, info:pmid/20859807#cont:927, info:pmid/18053220#body:284	10	unknown	16772725, 16569937, 19307774, 19494505, 21646797, 15818060, 18504400, 20304104, 20859807, 18053220	nose mucosa {Tissue urn:agi-ncimtissue:C1305746}, blood {Tissue urn:agi-ncimtissue:C0851353}	eosinophil {CellType urn:agi-ncimcelltype:C0014467}
	epidermis ---- PPARG	CellExpression	info:pmid/11595816#abs:5, info:pmid/29228682#abs:8, info:pmid/22467332#abs:7, info:pmid/15245430#abs:8, info:pmid/15516334#body:162, info:pmid/16530159#body:145, info:pmid/23395795#body:119, info:pmid/17239574#body:135, info:pmid/16778813#body:131, info:pmid/29384061#cont:333	10	unknown	11595816, 29228682, 22467332, 15245430, 15516334, 16530159, 23395795, 17239574, 16778813, 29384061	epidermis {Tissue urn:agi-ncimtissue:C0014520}	sebocyte {CellType urn:agi-ncimcelltype:C1710037}	skin {Organ urn:agi-ncimorgan:C0684084}
	epithelial cell ---- PPARG	CellExpression	info:pmid/28739257#body:57, info:pmid/15362056#body:34, info:pmid/22995385#body:104, info:pmid/17603938#body:154, info:pmid/17604003#body:166, info:pmid/24721324#body:36, info:pmid/27649624#body:23, info:pmid/22494945#body:49, info:pmid/17291555#body:190, info:pmid/22521469#body:10	10	unknown	28739257, 15362056, 22995385, 17603938, 17604003, 24721324, 27649624, 22494945, 17291555, 22521469	mucous membrane {Tissue urn:agi-ncimtissue:C0026724}	epithelial cell {CellType urn:agi-ncimcelltype:C0014597}	large intestine {Organ urn:agi-ncimorgan:C1268999}, stomach {Organ urn:agi-ncimorgan:C1278920}, colon {Organ urn:agi-ncimorgan:C1281569}, gastrointestinal tract {Organ urn:agi-ncimorgan:C0017189}
	epithelium ---- PPARG	CellExpression	info:pmid/17116814#abs:9, info:pmid/23934545#abs:5, info:pmid/16271155#abs:8, info:pmid/12012326#abs:5, info:pmid/26847797#abs:11, info:pmid/11704601#abs:4, info:pmid/24571865#cont:47, info:pmid/22761953#cont:27, info:pmid/20664693#cont:142, info:pmid/16325478#body:53	10	unknown	17116814, 23934545, 16271155, 12012326, 26847797, 11704601, 24571865, 22761953, 20664693, 16325478	epithelium {Tissue urn:agi-ncimtissue:C0014609}, stroma {Tissue urn:agi-ncimtissue:C0927195}	inflammatory cell {CellType urn:agi-ncimcelltype:C0440752}, transitional epithelial cell {CellType urn:agi-ncimcelltype:C0225340}	glands {Organ urn:agi-ncimorgan:C1285092}, mammary gland {Organ urn:agi-ncimorgan:C0929301}, blood vessel {Organ urn:agi-ncimorgan:C0005847}, urinary tract {Organ urn:agi-ncimorgan:C0042027}
	fibroblast ---- PPARG	CellExpression	info:pmid/11788681#body:223, info:pmid/22240386#body:68, info:pmid/11412892#body:118, info:pmid/19617014#body:96, info:pmid/18622018#body:27, info:pmid/23499423#body:108, info:pmid/16684901#body:341, info:pmid/23602934#body:79, info:pmid/17003477#body:190, info:pmid/12023027#body:11	10	unknown	11788681, 22240386, 11412892, 19617014, 18622018, 23499423, 16684901, 23602934, 17003477, 12023027		fibroblast {CellType urn:agi-ncimcelltype:C1550637}, heart fibroblast {CellType urn:agi-celltype:heart%20fibroblast}	skin {Organ urn:agi-ncimorgan:C0684084}
	hair follicle ---- PPARG	CellExpression	info:pmid/28964716#body:13, info:doi/10.3390/molecules24071272#cont:157	2	unknown	28964716			hair follicle {Organ urn:agi-ncimorgan:C0221971}
	immune system ---- PPARG	CellExpression	info:pmid/11298334#abs:3, info:pmid/18394717#abs:2, info:pmid/24143360#abs:1, info:pmid/26558146#abs:7, info:pmid/23069845#body:12, info:pmid/22851964#cont:37, info:pmid/21382489#body:203, info:pmid/11733562#body:71, info:pmid/19286402#body:92, info:pmid/16307889#body:20	10	unknown	11298334, 18394717, 24143360, 26558146, 23069845, 22851964, 21382489, 11733562, 19286402, 16307889		T-cell {CellType urn:agi-ncimcelltype:C0039194}, macrophage {CellType urn:agi-ncimcelltype:C1550652}	immune system {Organ urn:agi-ncimorgan:C0020962}, colon {Organ urn:agi-ncimorgan:C1281569}, neurosecretory system {Organ urn:agi-ncimorgan:C0229526}
	inflammatory cell ---- PPARG	CellExpression	info:pmid/27255640#abs:3, info:pmid/26773728#body:171, info:pmid/19524923#body:65, info:pmid/10449430#body:163, info:pmid/15364003#body:13, info:pmid/22279140#cont:140, info:pmid/18755353#body:7, info:pmid/20946932#body:102, info:pmid/14581151#body:5, info:pmid/26921464#body:13	10	unknown	27255640, 26773728, 19524923, 10449430, 15364003, 22279140, 18755353, 20946932, 14581151, 26921464	colonic epithelium {Tissue urn:agi-ncimtissue:C0227353}	inflammatory cell {CellType urn:agi-ncimcelltype:C0440752}	temporomandibular joint {Organ urn:agi-ncimorgan:C1269048}, blood vessel wall {Organ urn:agi-ncimorgan:C1180033}
	keratinocyte ---- PPARG	CellExpression	info:pmid/16530159#abs:5, info:pmid/27932380#abs:9, info:pmid/31148857#abs:2, info:pmid/10815854#abs:11, info:pmid/28538228#cont:124, info:pmid/18563176#body:180, info:pmid/18555720#body:80, info:pmid/27404587#cont:42, info:pmid/20719759#cont:300, info:pmid/18077140#body:62	10	unknown	16530159, 27932380, 31148857, 10815854, 28538228, 18563176, 18555720, 27404587, 20719759, 18077140		keratinocyte {CellType urn:agi-ncimcelltype:C0022567}, adipocyte {CellType urn:agi-ncimcelltype:C0206131}
	leukocyte ---- PPARG	CellExpression	info:pmid/26322090#abs:5, info:pmid/10512751#abs:2, info:pmid/21829447#abs:4, info:pmid/16547072#abs:2, info:pmid/25879043#abs:6, info:pmid/14681836#abs:11, info:pmid/23333095#abs:4, info:pmid/16489205#body:91, info:pmid/21763293#body:155, info:pmid/20809049#cont:256	10	unknown	26322090, 10512751, 21829447, 16547072, 25879043, 14681836, 23333095, 16489205, 21763293, 20809049	epithelium {Tissue urn:agi-ncimtissue:C0014609}, white adipose tissue {Tissue urn:agi-ncimtissue:C1704223}, colonic epithelium {Tissue urn:agi-ncimtissue:C0227353}	leukocyte {CellType urn:agi-ncimcelltype:C1550647}, macrophage {CellType urn:agi-ncimcelltype:C1550652}, immunocompetent cell {CellType urn:agi-ncimcelltype:C1515879}	triceps brachii muscles {Organ urn:agi-ncimorgan:C0559502}
	lymphatic system ---- PPARG	CellExpression	info:pmid/11311328#body:10, info:pmid/22402368#body:114, info:pmid/21868013#body:142, info:pmid/22966225#cont:214, info:doi/10.1016/j.autrev.2019.05.012#body:96	5	unknown	11311328, 22402368, 21868013, 22966225	bone marrow {Tissue urn:agi-ncimtissue:C0005953}	monocyte {CellType urn:agi-ncimcelltype:C0026473}, immunocompetent cell {CellType urn:agi-ncimcelltype:C1515879}, regulatory T-cell {CellType urn:agi-ncimcelltype:C0039198}	lymphatic system {Organ urn:agi-ncimorgan:C0024235}
	lymphocyte ---- PPARG	CellExpression	info:pmid/23174587#abs:5, info:pmid/29795111#cont:46, info:pmid/21415255#cont:157, info:pmid/16407166#body:239, info:pmid/12957325#body:97, info:pmid/28656266#cont:16, info:pmid/28875327#cont:181, info:pmid/12082115#body:240, info:pmid/11726654#body:160, info:pmid/16472958#body:136	10	unknown	23174587, 29795111, 21415255, 16407166, 12957325, 28656266, 28875327, 12082115, 11726654, 16472958		lymphocyte {CellType urn:agi-ncimcelltype:C1550651}, inflammatory cell {CellType urn:agi-ncimcelltype:C0440752}	brain {Organ urn:agi-ncimorgan:C1269537}
	macrophage ---- PPARG	CellExpression	info:pmid/11500181#body:75, info:pmid/21605560#body:89, info:pmid/15304360#body:65, info:pmid/28336257#body:104, info:pmid/29627321#body:119, info:pmid/21620840#body:49, info:pmid/28867121#body:175, info:pmid/12044893#body:7, info:pmid/16182300#body:94, info:pmid/29056472#body:219	10	unknown	11500181, 21605560, 15304360, 28336257, 29627321, 21620840, 28867121, 12044893, 16182300, 29056472		macrophage {CellType urn:agi-ncimcelltype:C1550652}
	mast cell ---- PPARG	CellExpression	info:pmid/24338223#abs:4, info:pmid/15725699#abs:3, info:pmid/14501168#abs:6, info:pmid/21646797#cont:133, info:pmid/10675550#body:65, info:pmid/20304104#body:67, info:pmid/28656266#cont:19, info:pmid/20224069#cont:295, info:pmid/26363927#body:137, info:doi/10.1016/j.bbalip.2007.02.005#body:194	10	unknown	24338223, 15725699, 14501168, 21646797, 10675550, 20304104, 28656266, 20224069, 26363927		mast cell {CellType urn:agi-ncimcelltype:C0024880}, eosinophil {CellType urn:agi-ncimcelltype:C0014467}, inflammatory cell {CellType urn:agi-ncimcelltype:C0440752}, immunocompetent cell {CellType urn:agi-ncimcelltype:C1515879}
	melanocyte ---- PPARG	CellExpression	info:pmid/15030328#abs:9, info:pmid/16474974#abs:2, info:pmid/19177142#body:161, info:pmid/23395795#body:245	4	unknown	15030328, 16474974, 19177142, 23395795		melanocyte {CellType urn:agi-ncimcelltype:C0025201}
	monocyte ---- PPARG	CellExpression	info:pmid/16458290#body:58, info:pmid/16168490#body:118, info:pmid/12175897#body:11, info:pmid/14500041#body:85, info:pmid/10428291#body:100, info:pmid/11282297#body:98, info:pmid/20670683#body:42, info:pmid/12359222#body:87, info:pmid/30439455#body:45, info:pmid/12957325#body:72	10	unknown	16458290, 16168490, 12175897, 14500041, 10428291, 11282297, 20670683, 12359222, 30439455, 12957325	blood {Tissue urn:agi-ncimtissue:C0851353}	monocyte {CellType urn:agi-ncimcelltype:C0026473}, macrophage {CellType urn:agi-ncimcelltype:C1550652}
	monocyte ---- PPARG	CellExpression	info:pmid/12401439#abs:3, info:pmid/11578780#abs:4, info:pmid/25395210#abs:4, info:pmid/30787149#abs:7, info:pmid/11304473#abs:8	5	unknown	12401439, 11578780, 25395210, 30787149, 11304473	blood {Tissue urn:agi-ncimtissue:C0851353}	monocyte {CellType urn:agi-ncimcelltype:C0026473}, macrophage {CellType urn:agi-ncimcelltype:C1550652}	coronary artery {Organ urn:agi-ncimorgan:C1269008}
	natural killer cell ---- PPARG	CellExpression	info:pmid/12349941#body:193, info:pmid/20224069#cont:295	2	unknown	12349941, 20224069		natural killer cell {CellType urn:agi-ncimcelltype:C0022688}, immunocompetent cell {CellType urn:agi-ncimcelltype:C1515879}
	neutrophil ---- PPARG	CellExpression	info:pmid/17413861#abs:8, info:pmid/16222042#abs:3, info:pmid/20712478#cont:214, info:pmid/22481914#cont:256, info:pmid/24194635#cont:87, info:pmid/16580256#body:68, info:pmid/15899263#body:153, info:pmid/28656266#cont:16, info:pmid/25590807#cont:312, info:pmid/19489131#body:9	10	unknown	17413861, 16222042, 20712478, 22481914, 24194635, 16580256, 15899263, 28656266, 25590807, 19489131		neutrophil {CellType urn:agi-ncimcelltype:C0027950}, macrophage {CellType urn:agi-ncimcelltype:C1550652}, inflammatory cell {CellType urn:agi-ncimcelltype:C0440752}	cornea {Organ urn:agi-ncimorgan:C1550625}
	PBMC ---- PPARG	CellExpression	info:pmid/27689030#abs:4, info:pmid/19760394#abs:4, info:pmid/19816416#abs:2, info:pmid/17217567#abs:6, info:pmid/20809049#abs:12, info:pmid/26912161#abs:7, info:pmid/26516376#abs:2, info:pmid/20149788#body:86, info:pmid/20551015#body:90, info:pmid/17553506#body:98	10	unknown	27689030, 19760394, 19816416, 17217567, 20809049, 26912161, 26516376, 20149788, 20551015, 17553506	plasma {Tissue urn:agi-ncimtissue:C1609077}	PBMC {CellType urn:agi-ncimcelltype:C1321301}, granulocyte {CellType urn:agi-ncimcelltype:C0018183}	lung {Organ urn:agi-ncimorgan:C1278908}
	PPARG ---- regulatory T-cell	CellExpression	info:pmid/26582486#abs:6, info:pmid/24484282#abs:6, info:pmid/22768833#abs:1, info:pmid/25550516#cont:472, info:pmid/25957567#body:105, info:pmid/26580014#cont:15, info:pmid/23333525#body:157, info:pmid/27548145#cont:16, info:pmid/27225042#cont:219, info:pmid/28696819#cont:51	10	unknown	26582486, 24484282, 22768833, 25550516, 25957567, 26580014, 23333525, 27548145, 27225042, 28696819	intraabdominal fat {Tissue urn:agi-ncimtissue:C1563739}, adipose tissue {Tissue urn:agi-ncimtissue:C0001527}	adipose macrophage {CellType urn:agi-celltype:adipose%20macrophage}, regulatory T-cell {CellType urn:agi-ncimcelltype:C0039198}, T-cell {CellType urn:agi-ncimcelltype:C0039194}	lymphatic system {Organ urn:agi-ncimorgan:C0024235}
	PPARG ---- sebaceous gland	CellExpression	info:pmid/23786579#abs:1, info:pmid/24129064#abs:7, info:pmid/21160494#cont:172, info:pmid/11442747#body:50, info:pmid/18182682#body:106, info:pmid/17018284#body:187, info:doi/10.1128/MCB.01723-13#cont:201, info:doi/10.1530/JOE-14-0323#cont:356, info:doi/10.1016/j.jaad.2012.12.276#body:18, info:doi/10.1016/S1097-2765(00)80211-7#body:109	10	unknown	23786579, 24129064, 21160494, 11442747, 18182682, 17018284		sebocyte {CellType urn:agi-ncimcelltype:C1710037}	sebaceous gland {Organ urn:agi-ncimorgan:C0036505}, skin {Organ urn:agi-ncimorgan:C0684084}
	PPARG ---- sebocyte	CellExpression	info:pmid/9557223#abs:7, info:pmid/24129064#abs:3, info:pmid/11442747#abs:12, info:pmid/27771230#abs:8, info:pmid/22960253#body:120, info:pmid/21914489#body:143, info:pmid/16901790#body:16, info:pmid/17018284#body:95, info:pmid/29103984#body:128, info:pmid/29333153#cont:233	10	unknown	9557223, 24129064, 11442747, 27771230, 22960253, 21914489, 16901790, 17018284, 29103984, 29333153	epidermis {Tissue urn:agi-ncimtissue:C0014520}	sebocyte {CellType urn:agi-ncimcelltype:C1710037}	prepuce {Organ urn:agi-ncimorgan:C0227952}, prostate {Organ urn:agi-ncimorgan:C1278980}, sebaceous gland {Organ urn:agi-ncimorgan:C0036505}, skin {Organ urn:agi-ncimorgan:C0684084}
	PPARG ---- skin	CellExpression	info:pmid/17620071#abs:6, info:pmid/20007285#abs:2, info:pmid/29614021#cont:195, info:pmid/12069687#body:197, info:pmid/24675459#cont:321, info:pmid/21072170#body:315, info:pmid/24129064#cont:30, info:pmid/22155111#body:144, info:pmid/26049169#body:65, info:pmid/17975220#body:341	10	unknown	17620071, 20007285, 29614021, 12069687, 24675459, 21072170, 24129064, 22155111, 26049169, 17975220		fibroblast {CellType urn:agi-ncimcelltype:C1550637}	skin {Organ urn:agi-ncimorgan:C0684084}
	PPARG ---- stem cell	CellExpression	info:pmid/16524877#body:302, info:pmid/19041761#body:43, info:pmid/10799521#body:171, info:pmid/17609412#body:237, info:pmid/19772889#body:107, info:pmid/27375285#body:140, info:pmid/17332064#body:325, info:pmid/20393475#body:89, info:pmid/29051053#body:90, info:pmid/25534870#body:66	10	unknown	16524877, 19041761, 10799521, 17609412, 19772889, 27375285, 17332064, 20393475, 29051053, 25534870		neural stem cell {CellType urn:agi-ncimcelltype:CL016117}, stem cell {CellType urn:agi-ncimcelltype:C0038250}, haematopoietic stem cell {CellType urn:agi-ncimcelltype:C0018956}, adipocyte {CellType urn:agi-ncimcelltype:C0206131}, mesenchymal stem cell {CellType urn:agi-ncimcelltype:C1257975}	hair follicle {Organ urn:agi-ncimorgan:C0221971}
	PPARG ---- subcutaneous fat	CellExpression	info:pmid/11001753#body:132, info:pmid/9931452#body:107, info:pmid/20227202#body:82, info:pmid/26071185#body:12, info:pmid/19966034#body:149, info:pmid/15522994#body:165, info:pmid/27209137#body:161, info:pmid/17950103#body:96, info:pmid/25241385#body:199, info:pmid/18765842#body:215	10	unknown	11001753, 9931452, 20227202, 26071185, 19966034, 15522994, 27209137, 17950103, 25241385, 18765842	subcutaneous fat {Tissue urn:agi-ncimtissue:C0222331}
	PPARG ---- T-cell	CellExpression	info:pmid/12714582#body:210, info:pmid/19737866#body:118, info:pmid/16380602#body:19, info:pmid/15328042#body:31, info:pmid/14573767#body:315, info:pmid/17981503#body:97, info:pmid/21109419#body:68, info:pmid/15284281#body:270, info:pmid/17003477#body:218, info:pmid/11357893#body:55	10	unknown	12714582, 19737866, 16380602, 15328042, 14573767, 17981503, 21109419, 15284281, 17003477, 11357893		T-cell {CellType urn:agi-ncimcelltype:C0039194}
	PPARG ---- Th1 cell	CellExpression	info:pmid/24359430#cont:628, info:pmid/28875487#cont:648, info:pmid/20537761#body:66, info:pmid/29799467#cont:125	4	unknown	24359430, 28875487, 20537761, 29799467		Th17 cell {CellType urn:agi-ncimcelltype:C2936411}, Th1 cell {CellType urn:agi-ncimcelltype:C0242632}, CD4+ T-cell {CellType urn:agi-ncimcelltype:C0039215}
	PPARG ---- Th17 cell	CellExpression	info:pmid/24359430#abs:12, info:doi/10.1038/cmi.2015.21#cont:355, info:doi/10.1074/jbc.M116.741694#cont:186	3	unknown	24359430		Th17 cell {CellType urn:agi-ncimcelltype:C2936411}, regulatory T-cell {CellType urn:agi-ncimcelltype:C0039198}	islets of Langerhans {Organ urn:agi-ncimorgan:C0022131}
	PPARG ---- Th2 cell	CellExpression	info:pmid/28783701#abs:4, info:pmid/27420972#abs:5, info:pmid/28798029#cont:456, info:pmid/29674655#cont:1482, info:pmid/25557389#body:174, info:pmid/21867929#body:106, info:doi/10.1016/j.immuni.2019.05.014#body:83, info:doi/10.1038/s41591-019-0468-5#cont:800, info:doi/10.1038/cmi.2015.21#cont:355, info:doi/10.1016/j.imbio.2016.10.012#body:87	10	unknown	28783701, 27420972, 28798029, 29674655, 25557389, 21867929, 432	adipose tissue {Tissue urn:agi-ncimtissue:C0001527}	Th2 cell {CellType urn:agi-ncimcelltype:C0242633}, adipocyte {CellType urn:agi-ncimcelltype:C0206131}, macrophage {CellType urn:agi-ncimcelltype:C1550652}, regulatory T-cell {CellType urn:agi-ncimcelltype:C0039198}, Th1 cell {CellType urn:agi-ncimcelltype:C0242632}	airway {Organ urn:agi-ncimorgan:C0458827}
	PPARG ---- vascular endothelium	CellExpression	info:pmid/23447133#abs:7, info:pmid/18676352#abs:1, info:pmid/20689342#abs:6, info:pmid/28822761#body:101, info:pmid/12524224#body:153, info:pmid/18648539#body:123, info:pmid/30354810#cont:246, info:pmid/19666848#body:243, info:pmid/19797172#body:213, info:doi/10.1161/ATVBAHA.115.305378#cont:281	10	unknown	23447133, 18676352, 20689342, 28822761, 12524224, 18648539, 30354810, 19666848, 19797172	vascular endothelium {Tissue urn:agi-ncimtissue:C0014261}, endothelium {Tissue urn:agi-ncimtissue:C0014257}	cardiac myocyte {CellType urn:agi-ncimcelltype:C0225828}, adipocyte {CellType urn:agi-ncimcelltype:C0206131}	aorta {Organ urn:agi-ncimorgan:C1278934}, cardiovascular system {Organ urn:agi-ncimorgan:C1269562}, brain {Organ urn:agi-ncimorgan:C1269537}, resistance blood vessel {Organ urn:agi-organ:resistance%20blood%20vessel}

## Sheet: SNEA with cells
SNEA results with PPARG regulators and targets (list 3). 2 or more entities are present in sub-network, p-value 0.05 cut-off, generate 100 sub-networks. Gene Set Seed: downstream "cell types". All types of relations. Sorted by rank.	#	Gene Set Seed	Percent Overlap	p-value	Type	Name	Total # of Neighbors	Overlap	Overlapping Entities
	1	epithelial cell	5	2.49638e-62	Pathway	Neighbors of epithelial cell	2250	116	ADORA2A,AGTR1,AHSG,ALOX5,BIRC5,APP,BSG,CALCA,CASP1,CASP3,CAT,CD14,CD80,CDH1,CDKN1A,CHUK,CX3CR1,CRH,CRP,CSF2,CSF3,CTNNB1,CTSD,CTSS,ACE,HBEGF,EDN1,EGF,EGFR,EGR1,FGF1,FLT1,FN1,CXCL1,CXCL3,HP,ICAM1,IFNB1,IFNG,IGF1,IL1A,IL1B,IL2,IL6,IL6ST,CXCL8,IL10,IL11,IL12B,IL15,IL17A,IL18,CXCL10,KDR,KIT,KRT14,LEP,LGALS9,LIF,CXCL9,MMP1,MMP2,MMP3,MMP9,MMP12,NFKBIA,NOS2,TNFRSF11B,SERPINE1,PAPPA,PGF,PLAT,PRNP,PTH,PTGS…
	2	keratinocyte	8	1.9054e-58	Pathway	Neighbors of keratinocyte	1054	86	ADRB2,APP,BSG,CALCA,CASP1,CASP3,CAT,CDH1,CDKN1A,CRH,CSF2,CSF3,CTNNB1,CTSD,CTSS,HBEGF,EDN1,EGF,EGFR,FGF1,FN1,CXCL1,CXCL3,HP,ICAM1,IFNB1,IFNG,IGF1,IL1A,IL1B,IL2,IL6,CXCL8,IL10,IL11,IL12B,IL15,IL17A,IL18,CXCL10,KIT,KRT14,LEP,LIF,CXCL9,MMP1,MMP2,MMP3,MMP9,MYC,NOS2,OSM,SERPINE1,PGF,PLAT,PRNP,PTGS2,RARRES2,S100A12,SAA1,CCL2,CCL3,CCL5,CCL20,CXCL11,CXCL5,CX3CL1,SPP1,STAT3,TGFA,TGFB1,TIMP1,TLR2,TLR4,TNF,V…
	3	vascular smooth muscle cell	10	5.07832e-57	Pathway	Neighbors of vascular smooth muscle cell	735	75	AGER,AGTR1,AHSG,ALOX12,APP,CCND1,CALCA,CASP1,CAT,CD14,CDKN1A,CRP,CSF2,CSF3,CTSS,ACE,HBEGF,EDN1,EGF,FLT1,FN1,CXCL1,ICAM1,IFNB1,IFNG,IGF1,IL1A,IL1B,IL2,IL6,CXCL8,IL10,IL11,IL15,IL18,CXCL10,LEP,CXCL9,MMP1,MMP2,MMP3,MMP9,MMP12,NOS2,TNFRSF11B,SERPINE1,PAPPA,PGF,PLAT,PTH,PTGS2,RARRES2,S100A12,SAA1,CCL2,CCL3,CCL5,CCL20,CXCL11,CX3CL1,SPP1,TGFB1,TIMP1,TLR4,TNF,VEGFA,VEGFC,TNFSF10,ADIPOQ,NAMPT,SIRT1,RETN,C…
	4	umbilical vein endothelial cell	12	1.39214e-56	Pathway	Neighbors of umbilical vein endothelial cell	554	68	AGER,AGTR1,ALOX12,APP,CALCA,CASP3,CD14,CD40,CRH,CRP,CSF2,CSF3,CTSS,ACE,EDN1,EGF,FABP4,FLT1,FN1,CXCL1,ICAM1,IFNB1,IFNG,IGF1,IL1A,IL1B,IL2,IL6,CXCL8,IL10,IL11,IL15,IL18,CXCL10,KDR,LEP,CXCL9,MMP1,MMP2,MMP3,MMP9,NOS2,TNFRSF11B,SERPINE1,PGF,PLAT,PTGS2,CCL2,CCL3,CCL5,CCL20,CXCL5,CX3CL1,SELP,TGFB1,TIMP1,TNF,TNFRSF1B,VEGFA,VEGFC,WNT5A,TNFSF10,SOCS3,ADIPOQ,NAMPT,IL22,CXCL16,MIR143
	5	monocyte	5	2.55116e-51	Pathway	Neighbors of monocyte	1974	101	AGER,ALOX5,APP,CALCA,CASP1,CASP3,CD4,CD14,CD80,CD36,CX3CR1,CRH,CRP,CSF2,CSF3,CTSD,CTSS,CYBB,ACE,HBEGF,EDN1,EGF,EGFR,FGF1,FOXO1,FLT1,FN1,CXCL1,CXCL3,ICAM1,IFNB1,IFNG,IGF1,IL1A,IL1B,IL2,IL6,IL6ST,CXCL8,IL10,IL11,IL12B,IL15,IL17A,IL18,CXCL10,LEP,LGALS9,LIF,CXCL9,MMP1,MMP2,MMP3,MMP9,MMP12,NFKB1,NOS2,TNFRSF11B,OSM,P2RX7,SERPINE1,PGF,PLAT,MAPK3,PRNP,PTGS2,RELA,S100A12,SAA1,CCL2,CCL3,CCL5,CCL20,CXCL11,C…
	6	endometrial stromal cell	24	1.58214e-50	Pathway	Neighbors of endometrial stromal cell	185	45	BSG,CRH,CSF2,CSF3,HBEGF,EDN1,EGF,FLT1,FN1,CXCL1,ICAM1,IFNG,IGF1,IL1B,IL6,CXCL8,IL10,IL11,IL15,IL17A,CXCL10,LEP,LIF,MMP1,MMP2,MMP3,MMP9,SERPINE1,PAPPA,PGF,PLAT,RBP4,CCL2,CCL3,CCL5,CCL20,CXCL5,CX3CL1,TGFA,TGFB1,TIMP1,TNF,VEGFA,IL22,CXCL16
	7	alveolar macrophage	10	6.12633e-50	Pathway	Neighbors of alveolar macrophage	608	65	ALOX5,CASP3,CAT,CRP,CSF2,CSF3,CTSD,CTSS,ACE,EDN1,EGF,FLT1,FN1,CXCL1,CXCL3,ICAM1,IFNB1,IFNG,IGF1,IL1A,IL1B,IL2,IL6,IL6ST,CXCL8,IL10,IL11,IL12B,IL15,IL17A,IL18,CXCL10,CXCL9,MMP1,MMP2,MMP3,MMP9,MMP12,NOS2,SERPINE1,PGF,PTGS2,SAA1,CCL2,CCL3,CCL5,CCL20,CXCL11,CXCL5,CX3CL1,SPP1,TGFA,TGFB1,TIMP1,TNF,TNFRSF1B,VEGFA,VEGFC,TNFSF14,TNFSF10,SOCS3,TNFSF13B,IL22,RETN,CXCL16
	8	synoviocyte	21	2.1744e-49	Pathway	Neighbors of synoviocyte	210	46	AGER,CSF2,CSF3,EDN1,FGF1,FN1,CXCL1,ICAM1,IFNB1,IFNG,IGF1,IL1A,IL1B,IL6,CXCL8,IL10,IL11,IL15,IL17A,IL18,CXCL10,LEP,LIF,CXCL9,MMP1,MMP2,MMP3,MMP9,NOS2,TNFRSF11B,SERPINE1,PGF,PTGS2,SAA1,CCL2,CCL3,CCL5,CCL20,CXCL5,CX3CL1,TGFB1,TIMP1,TNF,VEGFA,WNT5A,TNFSF13B
	9	macrophage	3	3.44141e-49	Pathway	Neighbors of macrophage	3451	123	AGER,AGTR1,AHSG,ALOX5,APP,BAX,BSG,CALCA,CASP1,CAT,CD4,CD14,CD80,CD36,CD40,CDKN1A,CCR6,CX3CR1,CRH,CRP,CSF2,CSF3,CTNNB1,CTSD,CTSS,CYBB,ACE,HBEGF,EDN1,EGF,EGFR,EGR1,FABP4,FGF1,FOXO1,FLT1,FN1,CXCL1,CXCL3,NR4A1,HP,ICAM1,IFNB1,IFNG,IGF1,IGF1R,IL1A,IL1B,IL2,IL6,IL6ST,CXCL8,IL10,IL11,IL12B,IL15,IL17A,IL18,CXCL10,KDR,LEP,LGALS9,LIF,CXCL9,MMP1,MMP2,MMP3,MMP9,MMP12,NFKBIA,NOS2,TNFRSF11B,OSM,P2RX7,SERPINE1,P…
	10	adipocyte	7	2.61437e-48	Pathway	Neighbors of adipocyte	1075	78	AGER,AHSG,APP,CALCA,CASP1,CASP3,CAT,CD14,CRH,CRP,CSF2,CSF3,CTSD,CTSS,ACE,HBEGF,EGF,FABP4,FLT1,CXCL1,CXCL3,HP,IFNG,IGF1,IGF1R,IL1A,IL1B,IL2,IL6,CXCL8,IL10,IL12B,IL15,IL17A,IL18,CXCL10,LEP,LIF,MMP1,MMP2,MMP3,MMP9,NOS2,TNFRSF11B,OSM,SERPINE1,PLAT,PTH,PTGS2,RARRES2,RBP4,SAA1,CCL2,CCL3,CCL5,CCL20,CXCL11,CX3CL1,SPP1,TGFB1,TIMP1,TLR2,TLR4,TNF,VDR,VEGFA,WNT5A,WNT10B,FOSL1,NRP1,SOCS3,ADIPOQ,NAMPT,TNFSF13B…
	11	activated monocyte	18	8.78393e-48	Pathway	Neighbors of activated monocyte	260	48	ALOX5,CASP1,CD14,CRP,CSF2,CSF3,HBEGF,EDN1,FGF1,FN1,CXCL1,ICAM1,IFNG,IGF1,IL1A,IL1B,IL2,IL6,CXCL8,IL10,IL12B,IL15,IL18,CXCL10,LIF,CXCL9,MMP1,MMP9,MMP12,NOS2,OSM,PAPPA,PLAT,S100A12,SAA1,CCL2,CCL3,CCL5,CCL20,CXCL11,CXCL5,SPP1,TGFB1,TNF,VEGFA,NAMPT,TNFSF13B,RETN
	12	fibroblast	4	8.17896e-47	Pathway	Neighbors of fibroblast	2260	102	ADORA2A,AGER,ALOX12,BIRC5,APP,CCND1,BSG,CASP1,CASP3,CAT,CD4,CDH1,CDKN1A,CRH,CSF2,CSF3,CTNNB1,CTSD,CTSS,ACE,HBEGF,EDN1,EGF,EGFR,EGR1,FABP4,FGF1,FLT1,FN1,CXCL1,CXCL3,HES1,ICAM1,IFNB1,IFNG,IGF1,IL1A,IL1B,IL2,IL6,IL6ST,CXCL8,IL10,IL11,IL12B,IL15,IL17A,IL18,CXCL10,KDR,KIT,LEP,LGALS9,LIF,CXCL9,MMP1,MMP2,MMP3,MMP9,MMP12,MYC,NOS2,TNFRSF11B,OSM,SERPINE1,PAPPA,PGF,PLAT,PRNP,PTH,PTGS2,PTPRC,RARRES2,RELA,S10…
	13	airway epithelial cell	12	2.54635e-46	Pathway	Neighbors of airway epithelial cell	448	56	CALCA,CD14,CD80,CSF2,CSF3,CTSS,HBEGF,EDN1,EGF,EGFR,FN1,CXCL1,CXCL3,ICAM1,IFNB1,IFNG,IGF1,IL1A,IL1B,IL2,IL6,CXCL8,IL10,IL12B,IL15,IL17A,IL18,CXCL10,LGALS9,CXCL9,MMP1,MMP2,MMP3,MMP9,MMP12,NOS2,SERPINE1,PGF,PTGS2,SAA1,CCL2,CCL3,CCL5,CCL20,CXCL11,CXCL5,TGFA,TGFB1,TIMP1,TLR4,TNF,VEGFA,WNT5A,TNFSF10,TNFSF13B,IL36A
	14	PBMC	6	1.66467e-45	Pathway	Neighbors of PBMC	1133	77	APP,CALCA,CASP1,CASP3,CD4,CD14,CRP,CSF2,CSF3,CTSD,EGF,FGF1,FLT1,CXCL1,ICAM1,IFNB1,IFNG,IGF1,IL1A,IL1B,IL2,IL6,IL6ST,CXCL8,IL10,IL11,IL12B,IL15,IL17A,IL18,CXCL10,KDR,LEP,LGALS9,LIF,CXCL9,MMP1,MMP2,MMP3,MMP9,NOS2,TNFRSF11B,OSM,SERPINE1,PRNP,PTGS2,PTPRC,RORC,SAA1,CCL2,CCL3,CCL5,CCL20,CXCL11,CXCL5,CX3CL1,SPP1,TGFA,TGFB1,TIMP1,TLR2,TLR4,TNF,TNFRSF1B,VEGFA,TNFSF14,TNFSF10,ADIPOQ,NAMPT,TNFSF13B,TBX21,IL…
	15	stromal cell	7	5.12437e-45	Pathway	Neighbors of stromal cell	1035	74	BIRC5,APP,BSG,CRH,CSF2,CSF3,CTSD,CTSS,HBEGF,EDN1,EGF,EGFR,FGF1,FLT1,FN1,CXCL1,HP,ICAM1,IFNB1,IFNG,IGF1,IGF1R,IL1A,IL1B,IL2,IL6,CXCL8,IL10,IL11,IL15,IL17A,IL18,CXCL10,KDR,KIT,LEP,LIF,CXCL9,MMP1,MMP2,MMP3,MMP9,MMP12,NOS2,TNFRSF11B,OSM,SERPINE1,PAPPA,PGF,PLAT,PTH,PTGS2,RARRES2,RBP4,CCL2,CCL3,CCL5,CCL20,CXCL11,CXCL5,CX3CL1,SPP1,TGFA,TGFB1,TIMP1,TNF,VEGFA,VEGFC,WNT5A,TNFSF13B,RETN,CXCL16,IL21,MIR21
	16	airway smooth muscle cell	23	6.1821e-44	Pathway	Neighbors of airway smooth muscle cell	172	40	ADRB2,CX3CR1,CSF2,CSF3,EDN1,EGF,FN1,CXCL1,CXCL3,ICAM1,IFNB1,IFNG,IGF1,IL1B,IL2,IL6,IL6ST,CXCL8,IL10,IL11,IL17A,CXCL10,LIF,MMP1,MMP2,MMP3,MMP9,MMP12,PGF,CCL2,CCL5,CCL20,CXCL11,CX3CL1,TGFB1,TIMP1,TNF,VEGFA,WNT5A,TNFSF10
	17	osteoblast	7	7.0047e-44	Pathway	Neighbors of osteoblast	856	68	ADORA2A,AGER,AHSG,APP,BAX,CALCA,CASP3,CX3CR1,CSF2,CSF3,CTSD,CTSS,EDN1,EGF,EGFR,FN1,CXCL1,ICAM1,IFNB1,IFNG,IGF1,IGF1R,IL1A,IL1B,IL6,CXCL8,IL10,IL11,IL17A,IL18,CXCL10,LEP,LIF,CXCL9,MMP1,MMP2,MMP3,MMP9,MYC,NOS2,TNFRSF11B,OSM,P2RX7,SERPINE1,PAPPA,PGF,PLAT,PTH,PTGS2,PTPRC,CCL2,CCL3,CCL5,CCL20,CXCL5,CX3CL1,SPP1,TGFA,TGFB1,TIMP1,TNF,VDR,VEGFA,WNT5A,WNT10B,TNFSF10,ADIPOQ,MIR21
	18	pneumocyte	10	7.139e-44	Pathway	Neighbors of pneumocyte	576	59	AGER,BSG,CALCA,CASP3,CAT,CRP,CSF2,CSF3,EDN1,EGF,EGFR,FN1,CXCL1,HP,ICAM1,IFNB1,IFNG,IL1A,IL1B,IL2,IL6,CXCL8,IL10,IL11,IL15,IL17A,IL18,CXCL10,LEP,LIF,CXCL9,MMP1,MMP2,MMP3,MMP9,NOS2,SERPINE1,PGF,PLAT,MAPK3,CCL2,CCL3,CCL5,CCL20,CXCL11,CXCL5,SPP1,TGFA,TGFB1,TIMP1,TLR2,TNF,VEGFA,VEGFC,SOCS3,TNFSF13B,IL36A,IL22,IL17F
	19	endometrium cell	23	3.1097e-43	Pathway	Neighbors of endometrium cell	164	39	BSG,CRH,CSF2,CSF3,EDN1,EGF,ICAM1,IFNG,IGF1,IL1A,IL1B,IL6,CXCL8,IL10,IL11,IL17A,IL18,CXCL10,LEP,LIF,CXCL9,MMP1,MMP2,MMP3,MMP9,SERPINE1,PAPPA,PGF,PLAT,PTGS2,S100A12,CCL2,CCL5,CXCL11,TGFB1,TIMP1,TNF,VEGFA,ADIPOQ
	20	microglia	6	1.15351e-42	Pathway	Neighbors of microglia	1118	74	AGER,APP,BSG,CALCA,CASP1,CASP3,CAT,CD4,CD14,CD40,CX3CR1,CSF2,CSF3,CTSD,CTSS,CYBB,EDN1,EGF,FN1,CXCL1,CXCL3,ICAM1,IFNB1,IFNG,IGF1,IL1A,IL1B,IL2,IL6,IL6ST,CXCL8,IL10,IL12B,IL15,IL17A,IL18,CXCL10,LEP,LIF,CXCL9,MMP1,MMP2,MMP3,MMP9,MMP12,NOS2,OSM,SERPINE1,PLAT,PRNP,PTGS2,RELA,CCL2,CCL3,CCL5,CCL20,CXCL11,CXCL5,CX3CL1,SPP1,TGFA,TGFB1,TIMP1,TLR4,TNF,TNFRSF1B,VEGFA,WNT5A,TNFSF10,SOCS3,NAMPT,TNFSF13B,TLR9,I…
	21	trophoblast	9	1.36309e-42	Pathway	Neighbors of trophoblast	606	59	CALCA,CRH,CSF2,CSF3,CTSD,CTSS,HBEGF,EDN1,EGF,FABP4,FLT1,FN1,CXCL1,IFI16,IFNB1,IFNG,IGF1,IL1B,IL2,IL6,IL6ST,CXCL8,IL10,IL11,IL15,IL17A,IL18,CXCL10,LEP,LGALS9,LIF,MMP1,MMP2,MMP3,MMP9,MMP12,NOS2,OSM,SERPINE1,PAPPA,PGF,PLAT,PTGS2,RARRES2,CCL2,CCL3,CCL5,CX3CL1,SPP1,TGFB1,TIMP1,TNF,VEGFA,VEGFC,WNT5A,TNFSF10,RETN,CXCL16,MIR210
	22	intestine epithelium cell	11	1.7523e-42	Pathway	Neighbors of intestine epithelium cell	472	54	CD14,CDH1,CSF2,CSF3,HBEGF,EGFR,FN1,CXCL1,HP,IFNB1,IFNG,IGF1,IL1A,IL1B,IL2,IL6,CXCL8,IL10,IL11,IL15,IL17A,IL18,CXCL10,LGALS9,LIF,CXCL9,MMP2,MMP9,NFKBIA,NOS2,TNFRSF11B,PTH,PTGS2,RARRES2,SAA1,CCL2,CCL3,CCL5,CCL20,CXCL11,CXCL5,CX3CL1,SPP1,STAT3,TGFA,TGFB1,TNF,VEGFA,WNT5A,ADIPOQ,FGF19,TNFSF13B,IL36A,IL22
	23	mononuclear cell	8	7.97105e-42	Pathway	Neighbors of mononuclear cell	717	62	ALOX5,CASP1,CD40,CRH,CRP,CSF2,CSF3,ACE,EDN1,EGF,EGFR,FLT1,ICAM1,IFNB1,IFNG,IGF1,IL1A,IL1B,IL2,IL6,CXCL8,IL10,IL11,IL12B,IL15,IL17A,IL18,CXCL10,LEP,LIF,CXCL9,MMP1,MMP2,MMP3,MMP9,MMP12,NOS2,TNFRSF11B,OSM,PTGS2,S100A12,CCL2,CCL3,CCL5,CCL20,CXCL5,CX3CL1,SPP1,TGFA,TGFB1,TIMP1,TNF,TNFRSF1B,VEGFA,VEGFC,WNT5A,TNFSF13B,IL22,RETN,CXCL16,IL21,IL17F
	24	hepatic stellate cell	11	1.31603e-41	Pathway	Neighbors of hepatic stellate cell	439	52	ALOX5,BSG,CAT,CRP,CSF2,HBEGF,EDN1,EGF,FN1,CXCL1,ICAM1,IFNB1,IFNG,IGF1,IL1A,IL1B,IL6,CXCL8,IL10,IL15,IL17A,CXCL10,LEP,LGALS9,LIF,SMAD3,CXCL9,MMP1,MMP2,MMP3,MMP9,NOS2,OSM,SERPINE1,PAPPA,PRNP,PTGS2,RARRES2,CCL2,CCL3,CCL5,CCL20,CX3CL1,SPP1,TGFB1,TIMP1,TNF,VEGFA,WNT5A,TNFSF10,ADIPOQ,RETN
	25	hepatocyte	5	1.36169e-41	Pathway	Neighbors of hepatocyte	1646	85	ADORA2A,AHR,AHSG,APP,BAX,CALCA,CASP3,CAT,CD14,CDKN1A,CREB1,CRP,CSF2,CSF3,CTNNB1,CTSD,CYP1A1,ACE,HBEGF,EDN1,EGF,EGFR,EGR1,FOXO1,FN1,CXCL1,HP,ICAM1,IFNB1,IFNG,IGF1,IL1A,IL1B,IL2,IL6,IL6ST,CXCL8,IL10,IL11,IL15,IL17A,IL18,CXCL10,LEP,LIF,CXCL9,MMP1,MMP2,MMP9,NOS2,P2RX7,SERPINE1,PLAT,RARA,RARRES2,RBP4,SAA1,CCL2,CCL3,CCL5,CCL20,CXCL11,CX3CL1,SPP1,STAT1,STAT3,TGFA,TGFB1,TIMP1,TLR4,TNF,TNFRSF1B,VDR,VEGFA,…
	26	decidual cell	27	2.21343e-41	Pathway	Neighbors of decidual cell	126	35	CALCA,CRH,CSF2,CSF3,EDN1,EGF,IFNG,IL1B,IL6,CXCL8,IL10,IL11,IL15,CXCL10,LEP,LIF,CXCL9,MMP1,MMP2,MMP3,MMP9,OSM,SERPINE1,PAPPA,CCL2,CCL3,CCL5,CXCL11,CX3CL1,TGFB1,TIMP1,TNF,VEGFA,ADIPOQ,IL22
	27	kidney mesangial cell	13	2.40221e-41	Pathway	Neighbors of kidney mesangial cell	350	48	AGER,CD4,CD40,CRP,ACE,HBEGF,EDN1,EGF,FN1,CXCL1,ICAM1,IFNB1,IFNG,IGF1,IL1A,IL1B,IL6,CXCL8,IL10,IL18,CXCL10,JUN,CXCL9,MMP1,MMP2,MMP3,MMP9,NOS2,P2RX7,SERPINE1,PLAT,PTGS2,CCL2,CCL3,CCL5,CCL20,CX3CL1,SPP1,TGFB1,TIMP1,TLR2,TLR4,TNF,VEGFA,ADIPOQ,NAMPT,CXCL16,MIR21
	28	endothelial cell	3	9.69899e-41	Pathway	Neighbors of endothelial cell	2505	100	AGER,AGTR1,ALOX12,APP,CCND1,CALCA,CASP3,CD14,CD40,CX3CR1,CRH,CRP,CSF2,CSF3,CTSD,CTSS,CYBB,ACE,HBEGF,EDN1,EGF,EGR1,FABP4,FGF1,FOXO1,FLT1,FN1,CXCL1,CXCL3,ICAM1,IFNB1,IFNG,IGF1,IL1A,IL1B,IL2,IL6,IL6ST,CXCL8,IL10,IL11,IL12B,IL15,IL17A,IL18,CXCL10,KDR,LEP,LGALS9,LIF,CXCL9,MMP1,MMP2,MMP3,MMP9,NOS2,TNFRSF11B,OSM,SERPINE1,PAPPA,PGF,PLAT,MAPK3,PRNP,PTH,PTGS2,PTPRC,RARRES2,RBP4,SAA1,CCL2,CCL3,CCL5,CCL20,CX…
	29	dendritic cell	4	4.81237e-40	Pathway	Neighbors of dendritic cell	1773	86	ALOX5,CALCA,CASP1,CASP3,CD1A,CD4,CD14,CD80,CD40,CDH1,CCR6,CX3CR1,CRH,CRP,CSF2,CSF3,CTNNB1,CTSD,CTSS,HBEGF,EDN1,FLT1,FN1,CXCL1,CXCL3,ICAM1,IFNB1,IFNG,IGF1,IL1A,IL1B,IL2,IL6,IL6ST,CXCL8,IL10,IL11,IL12B,IL15,IL17A,IL18,CXCL10,LGALS9,CXCL9,MMP1,MMP2,MMP9,MMP12,NOS2,TNFRSF11B,OSM,SERPINE1,PGF,PLAT,PRNP,PTGS2,PTPRC,RARRES2,CCL2,CCL3,CCL5,CCL20,CXCL11,CXCL5,CX3CL1,SPP1,STAT3,TGFB1,TIMP1,TLR2,TLR4,TNF,VE…
	30	Kuppfer cell	11	4.97515e-39	Pathway	Neighbors of Kuppfer cell	440	50	CASP1,CD14,CRP,CSF2,HBEGF,EGF,EGR1,EZH2,FN1,CXCL1,CXCL3,IFNB1,IFNG,IGF1,IL1A,IL1B,IL2,IL6,IL6ST,CXCL8,IL10,IL12B,IL15,IL17A,IL18,CXCL10,LEP,LGALS9,CXCL9,MMP1,MMP2,MMP9,NOS2,OSM,PTH,PTGS2,SAA1,CCL2,CCL3,CCL5,CXCL11,CX3CL1,SPP1,TGFA,TGFB1,TIMP1,TLR4,TNF,VEGFA,ADIPOQ
	31	proadipocyte	18	8.25222e-39	Pathway	Neighbors of proadipocyte	209	39	CASP1,CRP,CSF2,CTSS,EDN1,EGF,FABP4,FN1,CXCL1,IGF1,IL1B,IL2,IL6,CXCL8,IL17A,IL18,CXCL10,LEP,LIF,MMP1,MMP2,MMP3,MMP9,TNFRSF11B,SERPINE1,PAPPA,RARRES2,SAA1,CCL2,CCL3,CCL5,TGFB1,TLR4,TNF,VEGFA,WNT10B,ADIPOQ,NAMPT,RETN
	32	kidney tubule cell	12	1.2225e-38	Pathway	Neighbors of kidney tubule cell	398	48	AHSG,CASP1,CD40,CDH1,CRP,CSF2,CSF3,CTSS,HBEGF,EDN1,FLT1,FN1,CXCL1,ICAM1,IFNG,IGF1,IL1B,IL6,IL6ST,CXCL8,IL10,IL17A,IL18,CXCL10,LEP,MMP2,MMP3,MMP9,NOS2,TNFRSF11B,SERPINE1,PLAT,PTH,RARRES2,CCL2,CCL5,SPP1,TGFB1,TIMP1,TLR4,TNF,VEGFA,VEGFC,TNFSF10,ADIPOQ,NAMPT,CXCL16,MIR21
	33	inflammatory cell	5	1.95498e-38	Pathway	Neighbors of inflammatory cell	1244	73	AGER,ALOX5,APP,CALCA,CD14,CRH,CRP,CSF2,CTSS,ACE,EDN1,EGF,FABP4,FLT1,FN1,CXCL1,HP,ICAM1,IFNG,IGF1,IL1A,IL1B,IL2,IL6,CXCL8,IL10,IL11,IL12B,IL15,IL17A,IL18,CXCL10,LEP,LIF,CXCL9,MMP1,MMP2,MMP3,MMP9,MMP12,NOS2,OSM,SERPINE1,PGF,PTGS2,RARRES2,S100A12,CCL2,CCL3,CCL5,CCL20,CXCL11,CXCL5,CX3CL1,SPP1,STAT3,TGFA,TGFB1,TIMP1,TLR4,TNF,VEGFA,VEGFC,WNT5A,TNFSF10,ADIPOQ,NAMPT,TNFSF13B,IL22,RETN,CXCL16,PROK2,IL17F
	34	bone marrow macrophage	14	3.37151e-38	Pathway	Neighbors of bone marrow macrophage	293	43	CASP1,CSF2,CSF3,EDN1,FLT1,CXCL1,IFNB1,IFNG,IL1A,IL1B,IL2,IL6,IL6ST,CXCL8,IL10,IL12B,IL15,IL17A,IL18,CXCL10,LIF,CXCL9,MMP9,MMP12,NOS2,TNFRSF11B,OSM,P2RX7,PTGS2,CCL2,CCL3,CCL5,CCL20,CXCL5,TGFB1,TLR4,TNF,VEGFA,VEGFC,TNFSF13B,RETN,CXCL16,MIR21
	35	peritoneal macrophage	11	1.58818e-36	Pathway	Neighbors of peritoneal macrophage	390	46	ALOX5,CASP1,CREB1,CSF2,CSF3,EGF,FOXO1,FN1,CXCL1,IFNB1,IFNG,IGF1,IL1A,IL1B,IL2,IL6,IL6ST,CXCL8,IL10,IL12B,IL15,IL17A,IL18,CXCL10,LIF,MMP2,MMP3,MMP9,MMP12,NOS2,OSM,PTH,PTGS2,CCL2,CCL3,CCL5,CCL20,CXCL5,CX3CL1,SPP1,TGFB1,TIMP1,TNF,TNFRSF1B,VEGFA,TNFSF13B
	36	osteoclast	9	2.67084e-36	Pathway	Neighbors of osteoclast	528	51	BSG,CALCA,CASP3,CX3CR1,CSF2,CTSS,FN1,CXCL1,IFNB1,IFNG,IGF1,IL1A,IL1B,IL2,IL6,CXCL8,IL10,IL11,IL15,IL17A,IL18,CXCL10,JUN,LIF,CXCL9,MMP1,MMP2,MMP3,MMP9,MMP12,NOS2,TNFRSF11B,P2RX7,SERPINE1,PLAT,PTH,CCL2,CCL3,CCL5,SPP1,TGFB1,TNF,VEGFA,VEGFC,WNT5A,WNT10B,TNFSF10,ADIPOQ,TNFSF13B,CXCL16,MIR21
	37	neutrophil	3	3.78289e-36	Pathway	Neighbors of neutrophil	2328	92	ADRB2,AGER,ALOX5,APP,BAX,CALCA,CASP1,CASP3,CAT,CD4,CD14,CDH1,CRP,CSF2,CSF3,CTSD,CTSS,CYBB,EDN1,EGF,EGFR,FLT1,FN1,CXCL1,CXCL3,HP,ICAM1,IFNB1,IFNG,IL1A,IL1B,IL2,IL6,IL6ST,CXCL8,IL10,IL11,IL12B,IL15,IL17A,IL18,CXCL10,LEP,CXCL9,MMP1,MMP2,MMP9,MMP12,NFKBIA,NOS2,TNFRSF11B,OSM,SERPINE1,PLAT,PTGS2,RARRES2,RORC,S100A12,SAA1,CCL2,CCL3,CCL5,CCL20,CXCL11,CXCL5,CX3CL1,SELP,SPP1,STAT3,TGFA,TGFB1,TIMP1,TLR2,TLR…
	38	smooth muscle myocyte	7	4.2481e-36	Pathway	Neighbors of smooth muscle myocyte	788	59	AGTR1,APP,BSG,CAT,CRH,CRP,CSF2,CSF3,CTSS,ACE,HBEGF,EDN1,EGF,EGR1,FGF1,FLT1,FN1,CXCL1,ICAM1,IFNB1,IFNG,IGF1,IL1A,IL1B,IL6,CXCL8,IL10,IL11,IL17A,IL18,CXCL10,MMP1,MMP2,MMP3,MMP9,MMP12,NOS2,TNFRSF11B,SERPINE1,PAPPA,PGF,PLAT,PTGS2,CCL2,CCL3,CCL5,CCL20,CX3CL1,SPP1,TGFB1,TIMP1,TNF,VEGFA,VEGFC,TNFSF10,NAMPT,CXCL16,MIR143,MIR210
	39	astrocyte	4	4.33166e-36	Pathway	Neighbors of astrocyte	1582	78	ADORA2A,BIRC5,APP,CALCA,CASP1,CASP3,CD14,CRH,CSF2,CSF3,CTNNB1,CTSD,HBEGF,EDN1,EGF,EGFR,EGR1,FGF1,FN1,CXCL1,CXCL3,HP,ICAM1,IFNB1,IFNG,IGF1,IL1A,IL1B,IL2,IL6,IL6ST,CXCL8,IL10,IL11,IL12B,IL15,IL17A,IL18,CXCL10,LGALS9,LIF,CXCL9,MMP1,MMP2,MMP3,MMP9,MMP12,NOS2,OSM,P2RX7,SERPINE1,PLAT,PRNP,PTGS2,CCL2,CCL3,CCL5,CCL20,CXCL11,CXCL5,CX3CL1,SPP1,STAT3,TGFA,TGFB1,TIMP1,TLR4,TNF,VEGFA,VEGFC,WNT5A,TNFSF10,NRP1,…
	40	bone marrow derived dendritic cell	22	7.89373e-35	Pathway	Neighbors of bone marrow derived dendritic cell	140	32	CASP1,CD40,CSF2,CTNNB1,CTSS,CXCL1,IFNB1,IFNG,IL1A,IL1B,IL2,IL6,IL6ST,CXCL8,IL10,IL12B,IL17A,IL18,CXCL10,MMP9,CCL2,CCL3,CCL5,CCL20,TGFB1,TLR2,TLR4,TNF,VEGFA,TNFSF13B,IL22,TLR9
	41	lung fibroblast	15	9.31237e-35	Pathway	Neighbors of lung fibroblast	243	38	CSF2,CSF3,HBEGF,EDN1,FN1,CXCL1,CXCL3,ICAM1,IFNB1,IGF1,IL1A,IL1B,IL6,CXCL8,IL11,CXCL10,LEP,LIF,MMP1,MMP2,MMP3,MMP9,NOS2,SERPINE1,PLAT,PTGS2,CCL2,CCL3,CCL5,CCL20,CX3CL1,SPP1,TGFA,TGFB1,TIMP1,TNF,VEGFA,WNT5A
	42	activated T-cell	8	1.58835e-33	Pathway	Neighbors of activated T-cell	570	50	BSG,CALCA,CAT,CD4,CD40,CDH1,CSF2,CSF3,FLT1,FN1,CXCL1,ICAM1,IFNB1,IFNG,IGF1,IL1B,IL2,IL6,CXCL8,IL10,IL15,IL17A,IL18,CXCL10,LEP,LGALS9,CXCL9,MMP2,MMP9,MMP12,NFATC1,NOS2,TNFRSF11B,OSM,CCL2,CCL3,CCL5,CCL20,CXCL11,SPP1,TGFB1,TIMP1,TNF,VEGFA,TNFSF14,TNFSF10,TNFSF13B,IL22,IL21,IL17F
	43	mesothelial cell	15	4.55095e-33	Pathway	Neighbors of mesothelial cell	228	36	ADORA2A,AGER,AGTR1,CD40,CSF2,CSF3,HBEGF,EDN1,EGF,FN1,CXCL1,ICAM1,IL1A,IL1B,IL6,CXCL8,IL10,IL15,IL17A,IL18,MMP1,MMP2,MMP3,MMP9,SERPINE1,PLAT,CCL2,CCL3,CCL5,CXCL5,CX3CL1,SPP1,TGFA,TGFB1,TNF,VEGFA
	44	mononuclear phagocyte	12	4.8422e-33	Pathway	Neighbors of mononuclear phagocyte	313	40	APP,CASP1,CSF2,CSF3,HBEGF,EDN1,EGF,FLT1,FN1,CXCL1,IFNB1,IFNG,IL1A,IL1B,IL6,CXCL8,IL10,IL11,IL12B,IL15,IL18,MMP1,MMP2,MMP9,NOS2,PGF,PTGS2,S100A12,SAA1,CCL2,CCL3,CCL5,CCL20,TGFB1,TIMP1,TNF,VEGFA,VEGFC,IL22,CXCL16
	45	capillary endothelial cell	11	7.15857e-33	Pathway	Neighbors of capillary endothelial cell	389	43	AGER,CSF2,CSF3,CYBB,ACE,HBEGF,EDN1,FGF1,FLT1,FN1,CXCL1,ICAM1,IFNB1,IFNG,IGF1,IL1A,IL1B,IL6,IL6ST,CXCL8,IL15,CXCL10,KDR,CXCL9,MMP1,MMP2,MMP9,TNFRSF11B,SERPINE1,PGF,PLAT,PTGS2,RELA,CCL2,CCL5,CXCL11,CXCL5,CX3CL1,SPP1,TGFB1,TIMP1,TNF,VEGFA
	46	immunocompetent cell	4	1.96476e-32	Pathway	Neighbors of immunocompetent cell	1681	76	ADRB2,AGER,APP,CALCA,CASP1,CD4,CD14,CCR6,CRH,CSF2,CSF3,CTSS,ACE,EDN1,EGF,FLT1,FN1,CXCL1,HP,ICAM1,IFNB1,IFNG,IGF1,IL1A,IL1B,IL2,IL6,CXCL8,IL10,IL11,IL12B,IL15,IL17A,IL18,CXCL10,LEP,LGALS9,LIF,CXCL9,MMP2,MMP9,NFKB1,NOS2,TNFRSF11B,OSM,P2RX7,PTGS2,RORC,SAA1,CCL2,CCL3,CCL5,CCL20,CXCL5,SPP1,STAT1,TGFB1,TLR2,TLR4,TNF,VDR,VEGFA,VEGFC,WNT10B,TNFSF14,TNFSF10,PGLYRP1,SOCS3,NAMPT,TNFSF13B,SIRT1,IL22,RETN,IL2…
	47	granulocyte	5	2.42922e-32	Pathway	Neighbors of granulocyte	1211	66	ADORA2A,ALOX5,CALCA,CAT,CD14,CD40,CRP,CSF2,CSF3,CTSS,CYBB,HBEGF,EDN1,EGF,FN1,CXCL1,CXCL3,HP,IFNG,IL1A,IL1B,IL2,IL6,IL6ST,CXCL8,IL10,IL12B,IL15,IL17A,IL18,CXCL10,CXCL9,MMP1,MMP2,MMP9,MMP12,NOS2,OSM,SERPINE1,PLAT,MAPK3,PTGS2,S100A12,CCL2,CCL3,CCL5,CCL20,SELP,SPP1,TGFA,TGFB1,TIMP1,TLR4,TNF,TNFRSF1B,VEGFA,TNFSF14,TNFSF10,PGLYRP1,NAMPT,TNFSF13B,IL22,RETN,PROK2,IL17F,NCF1
	48	cardiac myocyte	6	5.87164e-32	Pathway	Neighbors of cardiac myocyte	976	60	ADRB2,AGER,AGTR1,BAX,CASP3,CAT,CRH,CRP,CTSD,ACE,HBEGF,EDN1,EGF,FABP4,FGF1,FLT1,FN1,CXCL1,ICAM1,IFNB1,IFNG,IGF1,IL1A,IL1B,IL6,CXCL8,IL10,IL11,IL18,CXCL10,KIT,LEP,LIF,MMP2,MMP3,MMP9,NOS2,OSM,SERPINE1,PGF,PLAT,PTGS2,RARRES2,CCL2,CCL5,CXCL5,CX3CL1,STAT3,TGFB1,TIMP1,TLR2,TLR4,TNF,VEGFA,WNT5A,ADIPOQ,NAMPT,CXCL16,MIR143,MIR21
	49	cancer-associated fibroblast	10	9.02295e-32	Pathway	Neighbors of cancer-associated fibroblast	413	43	CSF2,CSF3,HBEGF,EGF,FGF1,FN1,CXCL1,ICAM1,IFNB1,IFNG,IGF1,IL1A,IL1B,IL6,IL6ST,CXCL8,IL10,IL11,IL15,IL17A,CXCL10,LEP,LIF,CXCL9,MMP2,MMP3,MMP9,PTGS2,CCL2,CCL3,CCL5,CCL20,CXCL5,SPP1,TGFA,TGFB1,TIMP1,TNF,VEGFA,VEGFC,IL22,CXCL16,MIR21
	50	myeloid cell	4	2.54633e-31	Pathway	Neighbors of myeloid cell	1398	69	ALOX5,CALCA,CASP1,CD14,CD80,CD40,CCR6,CSF2,CSF3,CTSS,CYBB,EGF,FLT1,FN1,CXCL1,IFNB1,IFNG,IGF1,IL1A,IL1B,IL2,IL6,IL6ST,CXCL8,IL10,IL11,IL12B,IL15,IL17A,IL18,CXCL10,CXCL9,MMP1,MMP2,MMP9,MMP12,NOS2,TNFRSF11B,OSM,SERPINE1,PGF,PTGS2,PTPRC,S100A12,SAA1,CCL2,CCL3,CCL5,CCL20,CXCL11,CXCL5,SPP1,STAT1,STAT3,TGFA,TGFB1,TIMP1,TNF,VEGFA,VEGFC,WNT10B,TNFSF14,TNFSF10,SOCS3,TNFSF13B,RETN,CXCL16,IL21,PROK2
	51	mesenchymal stroma cell	7	3.27893e-31	Pathway	Neighbors of mesenchymal stroma cell	705	52	AHR,CAT,CD4,CD40,CSF2,CSF3,CTNNB1,EGF,FLT1,FN1,CXCL1,CXCL3,IFNB1,IFNG,IGF1,IL1A,IL1B,IL2,IL6,CXCL8,IL10,IL15,IL17A,IL18,CXCL10,LEP,LGALS9,LIF,CXCL9,MMP1,MMP3,MMP9,NOS2,TNFRSF11B,SERPINE1,PGF,PTGS2,RARRES2,CCL2,CCL3,CCL5,CXCL11,CXCL5,CX3CL1,SPP1,TGFB1,TIMP1,TNF,VEGFA,WNT5A,TNFSF10,ADIPOQ
	52	corneal epithelial cell	19	1.30582e-30	Pathway	Neighbors of corneal epithelial cell	152	30	CASP3,CSF2,HBEGF,EGF,FLT1,IFNB1,IFNG,IGF1,IGF1R,IL1A,IL1B,IL6,IL6ST,CXCL8,IL17A,CXCL10,MMP1,MMP2,MMP3,MMP9,SERPINE1,PLAT,CCL2,CCL5,TGFA,TGFB1,TIMP1,TNF,VEGFA,TLR9
	53	cytotrophoblast	19	1.30582e-30	Pathway	Neighbors of cytotrophoblast	152	30	BIRC5,CRH,CSF2,EDN1,EGF,FLT1,FN1,IL1B,IL6,CXCL8,IL10,LEP,MMP2,MMP3,MMP9,MMP12,SERPINE1,PAPPA,PGF,CCL3,SPP1,TGFA,TGFB1,TIMP1,TNF,VEGFA,VEGFC,TNFSF10,NAMPT,CXCL16
	54	stem cell	2	2.42606e-30	Pathway	Neighbors of stem cell	3433	102	AGER,AHR,BIRC5,APP,BAX,CCND1,CALCA,CASP1,CASP3,CD14,CDH1,CDKN1A,CRH,CSF2,CSF3,CTNNB1,ACE,HBEGF,EDN1,EGF,EGFR,EGR1,FGF1,FOXO1,FLT1,FN1,CXCL1,CXCL3,HES1,ICAM1,IFNB1,IFNG,IGF1,IGF1R,IL1A,IL1B,IL2,IL6,CXCL8,IL10,IL11,IL12B,IL15,IL17A,IL18,CXCL10,KDR,KIT,LEP,LIF,CXCL9,MMP1,MMP2,MMP3,MMP9,MYC,NFATC1,NOS2,TNFRSF11B,OSM,P2RX7,SERPINE1,PAPPA,PGF,MAPK3,PRNP,PTH,PTGS2,PTPRC,RARRES2,RELA,SAA1,CCL2,CCL3,CCL5,…
	55	tumor infiltrating macrophage	10	3.65692e-30	Pathway	Neighbors of tumor infiltrating macrophage	396	41	CSF2,CSF3,CTSS,HBEGF,EGF,FN1,CXCL1,IFNG,IGF1,IL1A,IL1B,IL6,CXCL8,IL10,IL15,IL17A,IL18,CXCL10,CXCL9,MMP1,MMP2,MMP9,MMP12,NOS2,PGF,PLAT,PTGS2,SAA1,CCL2,CCL3,CCL5,CCL20,CXCL5,SPP1,TGFB1,TLR2,TNF,VEGFA,VEGFC,WNT5A,MIR21
	56	sinusoidal cell	19	8.87576e-30	Pathway	Neighbors of sinusoidal cell	145	29	CASP1,CSF3,HBEGF,EDN1,FABP4,FN1,IFNG,IGF1,IL1A,IL1B,IL2,IL6,CXCL8,IL10,IL12B,IL15,IL18,CXCL10,CXCL9,MMP2,MMP9,SERPINE1,CCL2,CXCL11,TGFB1,TNF,VEGFA,VEGFC,CXCL16
	57	B-cell	3	3.74055e-29	Pathway	Neighbors of B-cell	1937	77	AGTR1,AHR,APP,CCND1,CALCA,CASP1,CD4,CD80,CD40,CREB1,CSF2,CSF3,CTSS,CYP1A1,EDN1,EGF,FGF1,FLT1,FN1,CXCL1,HP,ICAM1,IFNB1,IFNG,IGF1,IGF1R,IL1A,IL1B,IL2,IL6,CXCL8,IL10,IL12B,IL15,IL17A,IL18,CXCL10,KDR,KIT,LEP,LGALS9,LIF,CXCL9,MMP2,MMP9,MMP12,MYC,NOS2,TNFRSF11B,SERPINE1,PRNP,PTH,PTGS2,PTPRC,CCL2,CCL3,CCL5,CCL20,CX3CL1,SPP1,TGFB1,TIMP1,TLR2,TLR4,TNF,VEGFA,VEGFC,NRP1,ADIPOQ,FGF19,TNFSF13B,TBX21,IL22,TLR7…
	58	granulosa cell	9	9.65692e-29	Pathway	Neighbors of granulosa cell	402	40	BAX,BSG,CAT,CREB1,CSF3,CYP1A1,EDN1,EGF,EGFR,FLT1,FN1,CXCL1,ICAM1,IFNB1,IGF1,IL1B,IL2,IL6,CXCL8,KIT,LEP,LIF,MMP1,MMP2,MMP3,MMP9,SERPINE1,PAPPA,PLAT,PTGS2,CCL2,CCL5,CCL20,CX3CL1,TGFA,TGFB1,TIMP1,TNF,VEGFA,VEGFC
	59	leukocyte	3	1.20513e-28	Pathway	Neighbors of leukocyte	2260	82	AGER,ALOX5,CALCA,CAT,CD14,CX3CR1,CRH,CRP,CSF2,CSF3,CYBB,EDN1,EGF,EGR1,FGF1,FLT1,FN1,CXCL1,HP,ICAM1,IFI16,IFNB1,IFNG,IGF1,IL1A,IL1B,IL2,IL6,CXCL8,IL10,IL11,IL12B,IL15,IL17A,IL18,CXCL10,LEP,LIF,CXCL9,MMP1,MMP2,MMP3,MMP9,NOS2,TNFRSF11B,OSM,PLAT,PRNP,PTGS2,RARRES2,S100A12,SAA1,CCL2,CCL3,CCL5,CCL20,CXCL5,CX3CL1,SELP,SPP1,STAT3,TGFA,TGFB1,TIMP1,TLR2,TLR4,TNF,TNFRSF1B,VDR,VEGFA,VEGFC,TNFSF14,TNFSF10,VNN…
	60	chondrocyte	7	1.55386e-28	Pathway	Neighbors of chondrocyte	656	48	AGER,ALOX5,CASP1,CAT,CSF2,CTSS,HBEGF,EDN1,FGF1,FN1,CXCL1,IFNG,IGF1,IGF1R,IL1A,IL1B,IL6,CXCL8,IL10,IL11,IL17A,IL18,LEP,LIF,MMP1,MMP2,MMP3,MMP9,MYC,NOS2,TNFRSF11B,SERPINE1,MAPK3,PTH,PTGS2,RARRES2,SAA1,CCL2,CCL3,CCL5,SPP1,TGFA,TGFB1,TIMP1,TNF,VEGFA,ADIPOQ,NAMPT
	61	insulin-secreting cell	6	4.43846e-28	Pathway	Neighbors of insulin-secreting cell	707	49	AHSG,BIRC5,APP,CALCA,CASP3,CREB1,CSF2,HBEGF,EDN1,EGF,FGF1,FOXO1,FLT1,CXCL1,IFNB1,IFNG,IGF1,IL1B,IL2,IL6,CXCL8,IL10,IL12B,IL15,IL17A,IL18,CXCL10,LEP,LIF,CXCL9,NOS2,TNFRSF11B,PTH,CCL2,CCL3,CCL5,CCL20,CXCL11,STAT1,STAT3,TGFB1,TLR2,TNF,VEGFA,SOCS3,ADIPOQ,NAMPT,RETN,MIR21
	62	mesenchymal cell	8	6.60752e-28	Pathway	Neighbors of mesenchymal cell	481	42	AHSG,CCND1,CDH1,CDKN1A,CSF2,CTNNB1,HBEGF,EDN1,EGF,FGF1,FN1,CXCL1,IFNB1,IFNG,IGF1,IL1B,IL6,CXCL8,IL10,IL11,IL17A,LEP,MMP1,MMP2,MMP3,MMP9,TNFRSF11B,PGF,PTGS2,CCL2,CCL3,CCL5,TGFA,TGFB1,TIMP1,TNF,VEGFA,VEGFC,WNT5A,ADIPOQ,TNFSF13B,RETN
	63	T-cell	3	7.24397e-28	Pathway	Neighbors of T-cell	3094	94	AGTR1,AHR,APP,BAX,CALCA,CASP1,CASP3,CAT,CD4,CD40,CCR6,CREB1,CRH,CSF2,CSF3,CTSD,CYBB,CYP1A1,ACE,DNMT1,HBEGF,EGF,EGFR,FOXO1,FN1,CXCL1,HP,ICAM1,IFNB1,IFNG,IGF1,IL1A,IL1B,IL2,IL6,IL6ST,CXCL8,IL10,IL11,IL12B,IL15,IL17A,IL18,CXCL10,JUN,LEP,LGALS9,LIF,CXCL9,MMP1,MMP2,MMP3,MMP9,MMP12,MYC,NFATC1,NOS2,TNFRSF11B,OSM,P2RX7,SERPINE1,PGF,PRNP,PTGS2,PTPRC,RELA,S100A12,CCL2,CCL3,CCL5,CCL20,CXCL11,SPP1,STAT1,STAT…
	64	M1 macrophage	12	8.83397e-28	Pathway	Neighbors of M1 macrophage	271	34	CSF2,CSF3,IFNG,IGF1,IL1A,IL1B,IL2,IL6,CXCL8,IL10,IL12B,IL17A,IL18,CXCL10,LGALS9,CXCL9,MMP1,MMP2,MMP3,MMP9,MMP12,NOS2,SERPINE1,PGF,CCL2,CCL3,CCL5,CXCL11,CXCL5,TGFB1,TNF,VEGFA,IL22,RETN
	65	myofibroblast	8	9.61924e-28	Pathway	Neighbors of myofibroblast	548	44	APP,CSF2,CSF3,HBEGF,EDN1,EGF,FGF1,FN1,CXCL1,IGF1,IL1B,IL2,IL6,CXCL8,IL11,CXCL10,KDR,LIF,CXCL9,MMP1,MMP2,MMP3,MMP9,MMP12,TNFRSF11B,SERPINE1,PLAT,PTGS2,RARRES2,CCL2,CCL3,CCL5,CXCL5,SPP1,TGFA,TGFB1,TIMP1,TNF,VEGFA,VEGFC,WNT5A,ADIPOQ,FGF19,MIR21
	66	pancreatic stellate cell	18	1.52577e-27	Pathway	Neighbors of pancreatic stellate cell	154	28	CDKN1A,CSF2,EGF,FN1,CXCL1,IGF1,IL1B,IL6,CXCL8,IL10,IL11,IL15,CXCL10,LIF,MMP2,MMP3,MMP9,PTGS2,CCL2,CCL3,CCL5,CX3CL1,TGFB1,TIMP1,TNF,VEGFA,TNFSF10,MIR21
	67	mast cell	4	1.96293e-27	Pathway	Neighbors of mast cell	1619	69	ADRB2,ALOX5,CALCA,CD40,CRH,CRP,CSF2,CSF3,CTSD,CTSS,ACE,HBEGF,EDN1,FGF1,CXCL1,HES1,ICAM1,IFNB1,IFNG,IGF1,IL1A,IL1B,IL2,IL6,CXCL8,IL10,IL11,IL15,IL17A,IL18,CXCL10,KIT,LEP,LGALS9,LIF,CXCL9,MMP1,MMP2,MMP3,MMP9,NOS2,OSM,SERPINE1,PLAT,PRNP,PTGS2,RARRES2,CCL2,CCL3,CCL5,CCL20,CXCL5,SELP,SPP1,TGFA,TGFB1,TIMP1,TLR2,TLR4,TNF,VEGFA,VEGFC,TNFSF10,TNFSF13B,IL22,TLR9,CXCL16,IL21,IL17F
	68	bone marrow stromal cell	9	3.78169e-27	Pathway	Neighbors of bone marrow stromal cell	442	40	CALCA,CSF2,CSF3,FN1,IFNB1,IFNG,IGF1,IGF1R,IL1A,IL1B,IL2,IL6,CXCL8,IL10,IL11,IL15,IL17A,CXCL10,KIT,LIF,MMP1,MMP2,MMP9,NOS2,TNFRSF11B,SERPINE1,PGF,CCL2,CCL3,CCL5,CX3CL1,SPP1,TGFB1,TIMP1,TNF,VEGFA,VEGFC,WNT5A,WNT10B,TNFSF13B
	69	spleen cell	7	7.79486e-27	Pathway	Neighbors of spleen cell	610	45	AGER,CD4,CRH,CSF2,CSF3,CXCL1,HP,IFNB1,IFNG,IGF1,IL1A,IL1B,IL2,IL6,IL6ST,CXCL8,IL10,IL11,IL12B,IL15,IL17A,IL18,CXCL10,LIF,CXCL9,MMP2,MMP9,NOS2,TNFRSF11B,PRNP,PTGS2,CCL2,CCL3,CCL5,CCL20,SPP1,TGFB1,TNF,TNFRSF1B,VEGFA,TNFSF13B,TBX21,IL22,IL21,IL17F
	70	brain capillary endothelial cell	14	9.31972e-27	Pathway	Neighbors of brain capillary endothelial cell	202	30	APP,CSF2,EDN1,FGF1,CXCL1,ICAM1,IFNB1,IFNG,IGF1,IL1B,IL2,IL6,CXCL8,IL10,CXCL10,MMP2,MMP3,MMP9,NOS2,SERPINE1,PGF,PLAT,PRNP,CCL2,CCL3,CCL5,CCL20,TGFB1,TNF,VEGFA
	71	neuroglia	5	2.47694e-26	Pathway	Neighbors of neuroglia	1103	57	AGER,ALOX12,APP,CALCA,CASP1,CASP3,CRH,CSF2,HBEGF,EDN1,EGF,EGFR,FGF1,FN1,CXCL1,ICAM1,IFNB1,IFNG,IGF1,IL1A,IL1B,IL2,IL6,CXCL8,IL10,IL15,IL17A,IL18,CXCL10,LIF,CXCL9,MMP2,MMP3,MMP9,NOS2,P2RX7,SERPINE1,PLAT,PRNP,PTGS2,CCL2,CCL3,CCL5,CCL20,CXCL11,CXCL5,CX3CL1,SPP1,TGFA,TGFB1,TIMP1,TLR4,TNF,VEGFA,WNT5A,NAMPT,CXCL16
	72	thyroid epithelial cell	17	5.65107e-26	Pathway	Neighbors of thyroid epithelial cell	156	27	APP,CALCA,CSF2,CTSD,EGF,FN1,NR4A1,IFNG,IGF1,IL1A,IL1B,IL2,IL6,CXCL8,IL10,CXCL10,CXCL9,NOS2,TNFRSF11B,SERPINE1,PGF,CCL2,CCL5,CXCL11,TGFB1,TNF,VEGFA
	73	aortic smooth muscle cell	15	1.40885e-25	Pathway	Neighbors of aortic smooth muscle cell	180	28	BSG,HBEGF,EDN1,FN1,IGF1,IL1B,IL6,CXCL8,IL17A,MMP1,MMP2,MMP9,NOS2,TNFRSF11B,SERPINE1,PLAT,CCL2,CCL3,CCL5,CX3CL1,SPP1,TGFB1,TIMP1,TNF,VEGFA,VEGFC,NRP1,CXCL16
	74	hematopoietic cell	6	1.44107e-25	Pathway	Neighbors of hematopoietic cell	654	45	CASP1,CD4,CSF2,CSF3,CTSD,FLT1,CXCL1,HP,ICAM1,IFNB1,IFNG,IL1A,IL1B,IL6,CXCL8,IL10,IL11,IL15,IL17A,IL18,CXCL10,KIT,LEP,MMP2,MMP9,NOS2,TNFRSF11B,OSM,PTH,PTPRC,CCL2,CCL3,CCL5,CCL20,SPP1,STAT3,TGFB1,TNF,VEGFA,VEGFC,TNFSF13B,IL22,IL21,IL17F,MIR21
	75	adipose macrophage	23	1.46559e-25	Pathway	Neighbors of adipose macrophage	97	23	IFNG,IL1B,IL2,IL6,CXCL8,IL10,IL15,IL18,CXCL10,MMP9,MMP12,NOS2,OSM,SERPINE1,RBP4,SAA1,CCL2,CCL3,SPP1,TNF,WNT5A,NAMPT,RETN
	76	podocyte	9	1.51807e-25	Pathway	Neighbors of podocyte	369	36	AGER,CASP3,CD80,CSF2,CTNNB1,HBEGF,EDN1,FLT1,FN1,CXCL1,IL1A,IL1B,IL6,CXCL8,IL18,CXCL10,CXCL9,MMP2,MMP9,SERPINE1,SAA1,CCL2,CCL5,CXCL5,SPP1,STAT3,TGFB1,TLR4,TNF,VEGFA,VEGFC,TNFSF10,NRP1,NAMPT,SIRT1,CXCL16
	77	mammary epithelial cell	11	3.63497e-25	Pathway	Neighbors of mammary epithelial cell	274	32	CCND1,CD14,CDH1,CTSD,EGF,FN1,CXCL1,CXCL3,IFNG,IGF1,IL1A,IL1B,IL6,CXCL8,IL11,IL18,LEP,MMP1,MMP2,MMP3,MMP9,PRNP,SAA1,CCL2,CCL5,TGFA,TGFB1,TNF,VEGFA,ADIPOQ,NAMPT,MIR21
	78	conventional dendritic cell	13	4.52555e-25	Pathway	Neighbors of conventional dendritic cell	208	29	CSF2,EDN1,IFNB1,IFNG,IL1A,IL1B,IL2,IL6,CXCL8,IL10,IL12B,IL15,IL17A,IL18,CXCL10,CXCL9,MMP9,NOS2,CCL2,CCL3,SPP1,TGFB1,TLR2,TLR4,TNF,TNFSF13B,TLR7,TLR9,CXCL16
	79	pericyte	7	6.48907e-25	Pathway	Neighbors of pericyte	506	40	AGER,APP,CSF3,HBEGF,EDN1,FLT1,FN1,CXCL1,CXCL3,ICAM1,IFNG,IL1A,IL1B,IL2,IL6,IL6ST,CXCL8,IL10,IL17A,CXCL10,LEP,CXCL9,MMP2,MMP3,MMP9,TNFRSF11B,SERPINE1,PGF,PLAT,CCL2,CCL3,CCL5,CXCL11,CX3CL1,SPP1,TGFB1,TIMP1,TNF,VEGFA,VEGFC
	80	antigen-presenting cell	7	2.00081e-24	Pathway	Neighbors of antigen-presenting cell	489	39	CASP1,CD80,CSF2,CTSS,ICAM1,IFNB1,IFNG,IGF1,IL1A,IL1B,IL2,IL6,CXCL8,IL10,IL11,IL12B,IL15,IL17A,IL18,CXCL10,MMP9,NOS2,OSM,PTGS2,CCL2,CCL3,CCL5,CCL20,CXCL11,SPP1,STAT3,TGFB1,TNF,WNT5A,TNFSF10,TNFSF13B,IL22,CXCL16,IL21
	81	epidermis cell	12	4.47237e-24	Pathway	Neighbors of epidermis cell	225	29	CRH,CSF2,HBEGF,EDN1,FN1,CXCL1,IFNG,IGF1,IL1A,IL1B,IL6,CXCL8,IL10,IL18,CXCL10,CXCL9,MMP9,NOS2,PLAT,PTGS2,CCL2,CCL5,CCL20,TGFA,TGFB1,TNF,TNFRSF1B,VEGFA,IL22
	82	bone marrow derived mast cell	19	1.20259e-23	Pathway	Neighbors of bone marrow derived mast cell	116	23	CSF2,CTSD,EDN1,CXCL1,IFNB1,IFNG,IL1B,IL2,IL6,IL10,IL17A,CXCL10,KIT,MMP3,PTGS2,CCL2,CCL3,CCL5,SPP1,TGFB1,TNF,VEGFA,IL21
	83	phagocyte	7	1.685e-23	Pathway	Neighbors of phagocyte	552	40	AGER,APP,CAT,CSF2,CSF3,CYBB,EGF,FN1,CXCL1,CXCL3,IFNB1,IFNG,IL1A,IL1B,IL2,IL6,CXCL8,IL10,IL12B,IL15,IL17A,IL18,MMP1,MMP9,NOS2,S100A12,CCL2,CCL3,CCL5,CXCL5,CX3CL1,TGFB1,TLR2,TLR4,TNF,VEGFA,VEGFC,TNFSF10,IL22,NCF1
	84	kidney cell	8	2.54797e-23	Pathway	Neighbors of kidney cell	398	35	CALCA,CDH1,CRP,CSF2,ACE,HBEGF,EDN1,EGF,FLT1,FN1,IFNB1,IFNG,IGF1,IGF1R,IL1B,IL6,CXCL8,IL15,IL17A,IL18,CXCL10,MMP1,NOS2,SERPINE1,CCL2,CCL5,SPP1,TGFB1,TLR4,TNF,VEGFA,ADIPOQ,NAMPT,IL22,TLR9
	85	syncytiotrophoblast	14	3.93992e-23	Pathway	Neighbors of syncytiotrophoblast	177	26	CRH,CRP,EDN1,FLT1,FN1,IFNG,IL1A,IL1B,IL6,CXCL8,IL10,CXCL10,KDR,LEP,LIF,MMP2,MMP9,SERPINE1,PAPPA,PGF,CCL3,SPP1,TGFB1,TNF,VEGFA,ADIPOQ
	86	lymphocyte	3	9.08269e-23	Pathway	Neighbors of lymphocyte	1829	67	ADORA2A,ADRB2,APP,CALCA,CD4,CRH,CRP,CSF2,CSF3,CTSD,CYBB,CYP1A1,ACE,EDN1,EGF,EZH2,FLT1,FN1,CXCL1,NR4A1,ICAM1,IFNB1,IFNG,IGF1,IL1A,IL1B,IL2,IL6,IL6ST,CXCL8,IL10,IL12B,IL15,IL17A,IL18,CXCL10,LEP,LGALS9,LIF,CXCL9,MMP2,MMP9,NOS2,TNFRSF11B,OSM,PRNP,CCL2,CCL3,CCL5,CCL20,SPP1,TGFB1,TIMP1,TNF,VEGFA,VEGFC,WNT10B,TNFSF10,PGLYRP1,ADIPOQ,NAMPT,TNFSF13B,IL22,RETN,CXCL16,IL21,IL17F
	87	Langerhans cell	11	1.04285e-22	Pathway	Neighbors of Langerhans cell	251	29	CALCA,CD4,CSF2,IFNG,IGF1,IL1A,IL1B,IL2,IL6,CXCL8,IL10,IL11,IL12B,IL15,IL17A,IL18,CXCL10,LIF,CXCL9,MMP9,NOS2,CCL2,CCL3,CCL5,CXCL11,TGFB1,TNF,IL22,IL21
	88	decidual natural killer cell	31	1.1435e-22	Pathway	Neighbors of decidual natural killer cell	57	18	CSF2,IFNG,IGF1,IL1B,IL2,IL6,CXCL8,IL10,CXCL10,LIF,PGF,CCL2,CCL3,CCL5,TNF,VEGFA,VEGFC,IL22
	89	thymic epithelial cell	18	3.32143e-22	Pathway	Neighbors of thymic epithelial cell	116	22	CSF2,FN1,CXCL1,IFNB1,IFNG,IL1A,IL1B,IL6,CXCL8,IL18,CXCL10,KRT14,LIF,CXCL9,OSM,PTH,CCL2,CXCL11,TGFB1,TNF,VEGFA,IL17F
	90	brain cell	6	3.81943e-22	Pathway	Neighbors of brain cell	565	39	APP,CALCA,CASP1,CASP3,CRH,CTSD,EDN1,EGF,CXCL1,IFNB1,IFNG,IGF1,IL1B,IL2,IL6,CXCL8,IL10,IL15,IL17A,IL18,CXCL10,LEP,MMP2,MMP3,MMP9,MMP12,NOS2,PLAT,PRNP,PTGS2,CCL2,CCL3,CCL5,CX3CL1,TGFB1,TIMP1,TNF,VEGFA,CXCL16
	91	M2 macrophage	7	4.54681e-22	Pathway	Neighbors of M2 macrophage	499	37	CSF2,CSF3,CTSS,HBEGF,EGF,FN1,CXCL1,IFNB1,IFNG,IGF1,IL1A,IL1B,IL6,CXCL8,IL10,IL12B,IL17A,IL18,CXCL10,MMP1,MMP2,MMP9,MMP12,NOS2,OSM,PGF,SAA1,CCL2,CCL5,CCL20,CXCL11,SPP1,TGFB1,TIMP1,TNF,VEGFA,VEGFC
	92	peritoneum cell	19	1.18627e-21	Pathway	Neighbors of peritoneum cell	106	21	CSF3,FN1,CXCL1,HP,IFNB1,IFNG,IL1A,IL1B,IL6,CXCL8,IL10,IL12B,IL17A,IL18,NOS2,CCL2,CCL3,CCL5,TGFB1,TNF,VEGFA
	93	lymphoid cell	8	1.23955e-21	Pathway	Neighbors of lymphoid cell	416	34	CCND1,CD4,CSF2,FN1,CXCL1,IFNG,IGF1,IL1B,IL2,IL6,CXCL8,IL10,IL11,IL15,IL17A,IL18,CXCL10,CXCL9,MMP2,MMP9,TNFRSF11B,OSM,PRNP,CCL3,CCL5,TGFB1,TNF,VEGFA,WNT5A,TNFSF10,TNFSF13B,TBX21,IL22,IL17F
	94	retina cell	13	5.26153e-21	Pathway	Neighbors of retina cell	191	25	CALCA,CTSD,DNMT1,EGF,FLT1,CXCL1,CXCL3,HP,IGF1,IL1B,IL6,CXCL8,IL10,IL17A,CXCL10,MMP2,MMP9,NOS2,PTGS2,CCL2,CXCL5,TGFB1,TNF,VEGFA,SOCS3
	95	blood cell	5	6.57501e-21	Pathway	Neighbors of blood cell	688	41	APP,CASP3,CRH,CSF2,CTSD,CTSS,CYBB,EDN1,EGF,FN1,IFNG,IGF1,IL1B,IL2,IL6,CXCL8,IL10,IL12B,IL15,IL17A,IL18,CXCL10,LIF,MMP1,MMP9,NOS2,OSM,SERPINE1,PLAT,CCL2,CCL3,CCL5,TGFB1,TIMP1,TNF,VEGFA,PGLYRP1,TBX21,IL22,IL17F,MIR21
	96	skin cell	11	1.79894e-20	Pathway	Neighbors of skin cell	224	26	CRH,CSF2,FN1,CXCL1,IFNG,IL1A,IL1B,IL2,IL6,CXCL8,IL10,IL12B,IL15,IL17A,IL18,MMP1,MMP2,MMP9,PGF,RARRES2,CCL2,CCL5,TGFB1,TNF,VEGFA,IL22
	97	luteal cell	21	1.99003e-20	Pathway	Neighbors of luteal cell	88	19	CRH,EDN1,IFNG,IGF1,IL1B,IL6,IL10,LEP,MMP1,MMP2,MMP9,SERPINE1,PLAT,CCL2,SPP1,TGFB1,TIMP1,TNF,VEGFA
	98	peripheral lymphocyte	8	4.49813e-20	Pathway	Neighbors of peripheral lymphocyte	340	30	BSG,CASP3,CD14,CSF2,CSF3,IFNB1,IFNG,IGF1,IL1A,IL1B,IL2,IL6,CXCL8,IL10,IL17A,CXCL10,LIF,MMP9,MYC,NOS2,PTGS2,CCL2,CCL3,CCL5,TGFB1,TNF,VEGFA,PGLYRP1,ADIPOQ,NAMPT
	99	activated B-cell	12	7.01947e-20	Pathway	Neighbors of activated B-cell	189	24	CALCA,CSF2,CSF3,FGF1,IFNB1,IFNG,IL1B,IL2,IL6,CXCL8,IL10,IL17A,CXCL10,CXCL9,MMP9,TNFRSF11B,CCL3,CCL5,SPP1,TGFB1,TNF,VEGFA,VEGFC,TNFSF13B
	100	lymph node cell	17	8.43465e-20	Pathway	Neighbors of lymph node cell	111	20	CD80,CSF2,ICAM1,IFNG,IL1B,IL2,IL6,IL10,IL12B,IL17A,IL18,PGF,CCL2,CCL5,SPP1,TGFB1,TNF,VEGFC,IL22,IL17F
