# Supplementary material for: The Model of PPARγ-Downregulated Signaling in Psoriasis
Source: PPAR Res. 2020 Oct 9;2020:6529057. doi: 10.1155/2020/6529057 (PMC7568796; doi:10.1155/2020/6529057)
Supplement: Supplementary Materials — include 3 files with results of network and pathways analysis in Pathway Studio software, one file with results of GSEA in Enrichr tool, and one file with preliminary results of experimental validations (real-time gene expression analysis) of the model. [file 6529057.f1.zip › supplemental materials/Enrichr data.xlsx]

## Sheet: combined top results
Category	Name of the pathways	Source	Overlap	P-value	Genes	Combined Score
adipogenesis	Adipogenesis WP236	WikiPathways	26/130	8.17893e-28	CDKN1A;SERPINE1;RORA;AHR;RETN;TNF;FOXO1;SOCS3;NAMPT;NRIP1;WNT10B;TGFB1;SMAD3;STAT1;ADIPOQ;STAT3;LIF;OSM;IGF1;IL6;CREB1;LEP;RARA;CTNNB1;TRIB3;IL6ST	1378.36
cell death	Apoptosis signaling pathway Homo sapiens P00006	Parthner	12/102	1.39222e-10	NFKBIA;JUN;CHUK;CASP3;TNFSF10;BAX;CFLAR;TNFRSF1B;TNF;NFKB1;RELA;MAPK3	295.027
cytokines in inflammation	CCKR signaling map ST Homo sapiens P06959	Parthner	23/165	6.23608e-21	CALCA;JUN;CXCL8;SERPINE1;RPS6;MMP3;STAT3;CXCL1;PTGS2;MMP9;FOXO1;NFKBIA;NR4A1;CREB1;CCND1;CDH1;MYC;CASP3;EIF4EBP1;BAX;CTNNB1;HBEGF;MAPK3	716.592
cytokines in inflammation	Cytokines and Inflammatory Response WP530	WikiPathways	16/26	5.04727e-27	IL10;IL11;CSF3;CSF2;TGFB1;IL15;IFNB1;CXCL1;TNF;IL2;IL1A;IL6;CD4;IFNG;IL1B;IL12B	4117.36
immune system activation	Allergic Reaction	Disignet	22/64	1.7308e-29	CXCL9;TGFB1;CCL20;HP;IL18;CXCL1;TNFRSF1B;TNF;CXCL5;CX3CL1;SELP;IL6;IFNG;IL1B;CASP1;CCL3;SPP1;CYP1A1;CCL2;CCR6;IL6ST;IL17A	2515.5
immune system activation	miRNAs involvement in the immune response in sepsis WP4329	WikiPathways	14/37	7.55588e-20	IL10;CXCL8;CHUK;TNF;RELA;NFKB1;ICAM1;NFKBIA;IL1A;IL6;CCL3;TLR7;MAP3K7;TLR4	1840.86
immune system activation	The 4-1BB-dependent immune response Homo sapiens h 41bbPathway	Biocarta	04/13	4.35271e-06	JUN;IFNG;RELA;IL2	419.71
inflammation	Neutrophilia (disorder)	Disignet	22/63	1.14453e-29	CRP;CSF3;CALCA;CSF2;CXCL8;IL15;TNF;MMP9;CXCL5;NFKB1;IL1A;CXCL10;IL6;IFNG;IL1B;CCL5;SPP1;IL17F;TLR4;TLR2;MAPK3;IL17A	2571.39
interleukines	IL1 and megakaryocytes in obesity WP2865	WikiPathways	10/24	5.03961e-15	IFNG;IL1B;IL18;CCL2;TIMP1;MMP9;NFKB1;ICAM1;TLR2;HBEGF	1515.72
interleukines	IL-10 Anti-inflammatory Signaling Pathway Homo sapiens h il10Pathway	Biocarta	04/13	4.35271e-06	IL10;IL1A;IL6;TNF	419.71
interleukines	IL22 Soluble Receptor Signaling Pathway Homo sapiens h il22bppathway	Biocarta	04/11	2.03763e-06	SOCS3;IL22;STAT1;STAT3	526.518
interleukines	Interleukin signaling pathway Homo sapiens P00036	Parthner	19/86	1.8475e-21	IL21;IL10;IL11;CDKN1A;CXCL8;CHUK;IL15;STAT1;STAT3;IL18;IL2;IL1A;IL6;MYC;IL17F;IL6ST;JAK3;MAPK3;IL17A	1165.45
interleukines	Interleukin-1 processing Homo sapiens R-HSA-448706	WikiPathways	06/07	3.51188e-12	IL1A;IL1B;CASP1;IL18;RELA;NFKB1	94.7119
interleukines	Interleukin-6 signaling Homo sapiens R-HSA-1059683	WikiPathways	05/11	2.53902e-08	SOCS3;IL6;STAT1;STAT3;IL6ST	50.226
interleukines	Signal transduction through IL1R Homo sapiens h il1rPathway	Biocarta	11/36	1.2114e-14	NFKBIA;IL1A;JUN;IL6;TGFB1;CHUK;IFNB1;IL1B;TNF;MAP3K7;RELA	1081.92
interleukines	Signal transduction through IL1R WP4496	WikiPathways	12/33	6.27548e-17	NFKBIA;IL1A;JUN;IL6;TGFB1;CHUK;IFNB1;IL1B;TNF;MAP3K7;RELA;NFKB1	1499.04
monocyte activation	Cadmium induces DNA synthesis and proliferation in macrophages Homo sapiens h cdMacPathway	Biocarta	06/16	3.75503e-09	NFKBIA;JUN;MYC;TNF;RELA;MAPK3	803.874
NFKB	IkBA variant leads to EDA-ID Homo sapiens R-HSA-5603029	WikiPathways	04/07	2.22329e-07	NFKBIA;CHUK;RELA;NFKB1	63.1413
NFKB	NF-kB Signaling Pathway Homo sapiens h nfkbPathway	Biocarta	08/21	7.08744e-12	NFKBIA;IL1A;CHUK;TNF;MAP3K7;TLR4;RELA;NFKB1	1080.67
NFKB	RIP-mediated NFkB activation via ZBP1 Homo sapiens R-HSA-1810476	WikiPathways	08/21	7.08744e-12	NFKBIA;APP;CHUK;SAA1;S100A12;AGER;RELA;NFKB1	42.0942
non-relevant to psoriasis	Alzheimer disease-presenilin pathway Homo sapiens P00004	Parthner	10/99	2.23134e-08	APP;WNT10B;FZD2;CDH1;MMP1;NOTCH4;MMP2;WNT5A;CTNNB1;MMP9	196.641
non-relevant to psoriasis	Immune reconstitution inflammatory syndrome [IRIS]	Disignet	10/11	3.12704e-20	CRP;IL10;IL22;IL6;CXCL8;IFNG;IL23R;TNF;IL2;IL17A	4511.46
non-relevant to psoriasis	Scavenging by Class B Receptors Homo sapiens R-HSA-3000471	WikiPathways	02/05	0.000800036	SAA1;CD36	44.1989
skin inflammation	Dermatitis	Disignet	42/190	8.73317e-47	CX3CR1;IL22;CSF3;CXCL8;CXCL1;AHR;PTGS2;TNF;EGFR;ICAM1;ALOX5;CCL2;LGALS9;MAPK3;IL10;EDN1;TGFB1;TNFSF14;IL15;EGF;MMP2;MMP3;FN1;IL18;OSM;VEGFC;MIR21;MMP9;IL2;NFKB1;IL1A;CXCL11;IL6;IFNG;TNIP1;IL1B;LEP;CAT;TLR9;TLR7;TLR2;IL17A	2590.45
skin inflammation	Epithelial hyperplasia of skin	Disignet	24/61	8.38925e-34	IL21;IL10;IL22;TGFB1;EGF;CCL20;STAT3;TGFA;IL20RB;IGF1;TNF;MMP9;EGFR;NFKB1;IGF1R;IL1A;IL6;PTPRC;CCND1;IL1B;CCR6;TIMP1;HBEGF;IL17A	3311.05
skin inflammation	Fibrin Complement Receptor 3 Signaling Pathway WP4136	WikiPathways	13/37	5.20298e-18	CHUK;NOS2;IFNB1;PLAT;CXCL3;TNF;NFKB1;CXCL10;IL6;IL12B;CCL2;CD14;TLR4	1545.06
skin inflammation	Infection	Disignet	81/492	4.26389e-82	IL21;APP;IL22;CSF3;CD40;CXCL9;CXCL8;CD80;PLAT;TNF;CXCL5;ICAM1;TNFSF13B;CDH1;MYC;CASP3;NAMPT;TNFSF10;CASP1;IL12B;CD36;TIMP1;IL10;CHUK;AHSG;IL15;MMP2;ADIPOQ;MMP3;IL18;MIR21;TNFRSF1B;MMP9;IFNG;IL1B;TLR9;BIRC5;TLR7;TLR4;TLR2;CRP;CX3CR1;CALCA;ADRB2;RETN;PTGS2;EGFR;RELA;SOCS3;IFI16;ALOX5;CCL5;TBX21;CCL3;SPP1;CCL2;CD14;MAPK3;PRNP;SMAD3;TGFB1;NOS2;VDR;CCL20;IFNB1;STAT1;STAT3;OSM;IL2;NFKB1;VEGFA;NFKBIA;CX…	3408.41
skin inflammation	Inflammation	Disignet	88/429	4.04229e-99	APP;IL22;CD40;CDKN1A;CSF2;CXCL8;FLT1;SERPINE1;RORC;PLAT;CXCL1;AHR;FGF1;TNF;CX3CL1;CXCL16;ICAM1;TNFSF13B;IL36A;CDH1;BSG;NAMPT;TNFSF10;CASP1;IL12B;CCR6;TIMP1;IL10;EDN1;AHSG;IL15;MMP1;MMP2;ADIPOQ;MMP3;IL18;MMP9;SIRT1;PGF;IL1A;IFNG;IL1B;CAT;AGTR1;CRH;TLR9;BIRC5;TLR7;TLR4;TLR2;CRP;CALCA;TGFA;TNFRSF11B;RETN;PTGS2;AGER;RELA;SOCS3;CCL5;TBX21;EIF4EBP1;CCL3;SPP1;S100A12;CCL2;EGR1;SMAD3;TGFB1;TNFSF14;NOS2;C…	5135.21
skin inflammation	Inflammation mediated by chemokine and cytokine signaling pathway Homo sapiens P00031	Parthner	19/188	7.96537e-15	CX3CR1;JUN;CXCL8;CHUK;CCL20;STAT3;ALOX12;NFATC1;PTGS2;IL2;CX3CL1;RELA;CXCL10;IFNG;CCL5;CCL3;CCL2;CCR6;MAPK3	362.531
skin inflammation	Inflammatory dermatosis	Disignet	41/163	3.33135e-48	CX3CR1;IL22;CD40;CXCL9;CXCL8;CXCL1;AHR;PTGS2;TNF;EGFR;ICAM1;ALOX5;CCL3;CCL2;LGALS9;MAPK3;IL10;EDN1;TGFB1;TNFSF14;IL15;EGF;FN1;IL18;OSM;VEGFC;MIR21;MMP9;IL2;NFKB1;CXCL10;IL1A;IL6;CXCL11;IFNG;IL1B;LEP;CAT;TLR7;TLR2;IL17A	3038.44
skin inflammation	Inhibition of Matrix Metalloproteinases Homo sapiens h reckPathway	Biocarta	03/08	3.94832e-05	MMP2;TIMP1;MMP9	420.151
skin inflammation	Keratinocyte Differentiation Homo sapiens h keratinocytePathway	Biocarta	09/53	1.04928e-09	NFKBIA;JUN;CHUK;EGF;PLAT;TNF;RELA;EGFR;MAPK3	387.942
skin inflammation	Psoriasis	Disignet	100/818	1.18811e-90	APP;CSF3;PGLYRP3;CSF2;IL23R;HP;RORC;PLAT;AHR;TNF;ICAM1;IGF1R;PTTG1;BSG;KDR;TNFSF10;IL12B;PGLYRP1;WNT5A;CYBB;NOTCH4;IL20RB;TGFA;ALOX12;AGER;SOCS3;S100A12;CD14;EGR1;JUN;ACE;FZD2;SMAD3;TGFB1;VDR;RARRES2;FN1;NFATC1;IGF1;IL2;NFKB1;NFKBIA;CXCL10;CXCL11;IL6;VNN2;CYP1A1;IL21;IL22;CD40;CDKN1A;CXCL9;CXCL8;FLT1;CXCL1;CX3CL1;TNFSF13B;CASP1;CCR6;TIMP1;IL10;EDN1;IL15;MMP2;IL18;MIR21;TNFRSF1B;MMP9;SIRT1;IL1A;IF…	2797.02
STATs	JAK/STAT signaling pathway Homo sapiens P00038	Parthner	04/14	6.05077e-06	PTPRC;STAT1;STAT3;JAK3	379.332
STATs	Stat3 Signaling Pathway Homo sapiens h stat3Pathway	Biocarta	03/08	3.94832e-05	STAT3;JAK3;MAPK3	420.151
T-cells	T cell activation Homo sapiens P00053	Parthner	08/73	3.13684e-07	NFKBIA;JUN;PTPRC;CHUK;CD80;NFATC1;NFKB1;MAPK3	181.335
TGF	TGF beta signaling pathway Homo sapiens h tgfbPathway	Biocarta	05/20	7.9756e-07	TGFB1;SMAD3;CDH1;MAP3K7;MAPK3	387.892
TNF	TNF related weak inducer of apoptosis (TWEAK) Signaling Pathway WP2036	WikiPathways	14/42	6.28943e-19	JUN;CHUK;TNF;MMP9;RELA;NFKB1;NFKBIA;IL6;CCL5;CASP3;CCL2;CTNNB1;MAP3K7;MAPK3	1543.66
Toll Like Receptors	Toll receptor signaling pathway Homo sapiens P00054	Parthner	14/49	7.60638e-18	JUN;CHUK;IFNB1;IL18;PTGS2;RELA;NFKBIA;TLR9;TLR7;CD14;MAP3K7;TLR4;TLR2;MAPK3	1244.44
Toll Like Receptors	CLEC7A/inflammasome pathway Homo sapiens R-HSA-5660668	WikiPathways	05/06	1.42909e-05	IL1B;RELA;NFKB1	55.2486
Toll Like Receptors	Diseases associated with the TLR signaling cascade Homo sapiens R-HSA-5602358	WikiPathways	08/24	2.50306e-11	NFKBIA;CHUK;CD14;CD36;TLR4;RELA;NFKB1;TLR2	36.8324
Toll Like Receptors	IRAK4 deficiency (TLR2/4) Homo sapiens R-HSA-5603041	WikiPathways	04/11	2.03763e-06	CD14;CD36;TLR4;TLR2	40.1808
Toll Like Receptors	MyD88 deficiency (TLR2/4) Homo sapiens R-HSA-5602498	WikiPathways	04/11	2.03763e-06	CD14;CD36;TLR4;TLR2	40.1808
Toll Like Receptors	Regulation of toll-like receptor signaling pathway WP1449	WikiPathways	27/139	1.72365e-28	CD40;CXCL9;CXCL8;CD80;TNF;RELA;CCL5;SPP1;CCL3;IL12B;CD14;MAP3K7;MAPK3;JUN;CHUK;STAT1;IFNB1;NFKB1;NFKBIA;CXCL10;CXCL11;IL6;IL1B;TLR9;TLR7;TLR4;TLR2	1372.12
Toll Like Receptors	Toll-Like Receptor Pathway Homo sapiens h tollPathway	Biocarta	11/35	8.47848e-15	NFKBIA;JUN;CHUK;TLR9;TLR7;CD14;PGLYRP1;MAP3K7;TLR4;RELA;TLR2	1125.22
Toll Like Receptors	Toll-like Receptor Signaling Pathway WP75	WikiPathways	27/103	2.43284e-32	CD40;CXCL9;CXCL8;CD80;TNF;RELA;CCL5;SPP1;CCL3;IL12B;CD14;MAP3K7;MAPK3;JUN;CHUK;STAT1;IFNB1;NFKB1;NFKBIA;CXCL10;CXCL11;IL6;IL1B;TLR9;TLR7;TLR4;TLR2	2108.49
vascular inflammation	Angiogenesis Homo sapiens P00005	Parthner	14/142	4.35995e-11	WNT10B;JUN;FZD2;STAT1;NOTCH4;WNT5A;STAT3;FGF1;RHOB;VEGFA;KDR;BIRC5;CTNNB1;MAPK3	259.889
vascular inflammation	Plasminogen activating cascade Homo sapiens P00050	Parthner	05/15	1.60258e-07	MMP1;SERPINE1;MMP3;PLAT;MMP9	576.298
vascular inflammation	Platelet-mediated interactions with vascular and circulating cells WP4462	WikiPathways	10/17	5.27716e-17	SELP;CD40;TGFB1;IL1B;CCL5;CCL2;TLR7;TLR4;ICAM1;TLR2	2436.18
vascular inflammation	Vascular Diseases	Disignet	65/401	3.64926e-64	APP;CSF3;CD40;CXCL8;SERPINE1;HP;AHR;TNF;CX3CL1;CXCL16;ICAM1;CASP3;NAMPT;KDR;TIMP1;EDN1;AHSG;MMP1;ADIPOQ;CYBB;MIR21;TNFRSF1B;MMP9;SIRT1;IL1A;RBP4;IFNG;IL1B;CAT;AGTR1;TLR9;IL6ST;TLR4;CRP;CX3CR1;TGFA;TNFRSF11B;RETN;PTGS2;AGER;EGFR;SOCS3;SPP1;CCL2;CD14;EGR1;JUN;ACE;SMAD3;TGFB1;NOS2;STAT1;RARRES2;OSM;IGF1;NFKB1;VEGFA;SELP;NR4A1;IL6;FABP4;MIR143;LEP;CYP1A1;IL17A	2616.28
vascular inflammation	VEGF binds to VEGFR leading to receptor dimerization Homo sapiens R-HSA-195399	WikiPathways	05/08	3.14617e-09	FLT1;KDR;VEGFC;PGF;VEGFA	69.0608
vascular inflammation	VEGF ligand-receptor interactions Homo sapiens R-HSA-194313	WikiPathways	05/07	3.14617e-09	FLT1;KDR;VEGFC;PGF;VEGFA	69.0608

## Sheet: HGA
Term	Overlap	P-value	Adjusted P-value	Old P-value	Old Adjusted P-value	Odds Ratio	Combined Score	Genes
SmoothMuscle	22/363	2.09281e-12	1.75796e-10	0	0	6.6968	180.094	NRP1;IL11;CSF3;CDKN1A;SMAD3;MMP1;MMP2;SERPINE1;MMP3;FN1;LIF;VEGFC;CXCL1;CXCL3;PTGS2;CXCL5;ICAM1;IL6;IL1B;CCL2;TIMP1;IL6ST
CD33+ Myeloid	21/679	9.57805e-07	4.02278e-05	0	0	3.41744	47.361	EGR1;JUN;VDR;CYBB;RETN;CFLAR;TNFRSF1B;CTSS;NFKBIA;PTPRC;IL1B;ALOX5;CASP1;S100A12;LGALS9;CD14;CD36;IL6ST;TLR4;HBEGF;TLR2
CD14+ Monocytes	12/383	0.000200089	0.0056025	0	0	3.46205	29.4854	CD4;FZD2;ALOX5;TNFSF10;CASP1;CYBB;LGALS9;CD14;TNFRSF1B;CTSS;HBEGF;TLR2
Bonemarrow	1952-03-01	0.011643	0.108668	0	0	6.37484	28.3875	S100A12;PGLYRP1;MMP9
BronchialEpithelialCells	9/280	0.00105111	0.0176586	0	0	3.5517	24.3572	IL1A;CDKN1A;KRT14;EIF4EBP1;IL18;IL20RB;TGFA;VEGFC;TRIB3
Lung	9/299	0.00165445	0.0231623	0	0	3.326	21.3007	JUN;EDN1;FZD2;ALOX5;STAT3;CYP1A1;AGER;CTSD;CXCL16
WholeBlood	13/514	0.000840187	0.0176439	0	0	2.79468	19.7916	TGFB1;CYBB;ALOX12;CFLAR;CTSS;SELP;VNN2;ALOX5;CCL5;NAMPT;TNFSF10;RARA;PROK2
Fetallung	1941-02-01	0.0530582	0.318349	0	0	5.39011	15.8273	CCL20;ICAM1
Placenta	10/405	0.00391717	0.0470061	0	0	2.72833	15.1214	PAPPA;LEP;WNT5A;AGTR1;FN1;CRH;HES1;AHR;PGF;EGFR
CardiacMyocytes	7/273	0.0123354	0.103617	0	0	2.83326	12.453	NRP1;EDN1;SERPINE1;CAT;FN1;RARA;IL6ST
Thyroid	9/388	0.00900241	0.0945253	0	0	2.56308	12.0728	CALCA;FLT1;CDH1;PTH;KIT;KDR;TNFRSF11B;HES1;VEGFA
Adipocyte	5/181	0.0246003	0.172202	0	0	3.05241	11.3092	FABP4;MMP2;ADIPOQ;FN1;TIMP1
Colorectaladenocarcinoma	7/292	0.0172458	0.131695	0	0	2.64891	10.755	FOSL1;CSF2;CCND1;FGF19;SUV39H1;WNT5A;LIF
AdrenalCortex	3/106	0.0716421	0.401196	0	0	3.12728	8.24374	APP;EGR1;NR4A1
retina	5/218	0.0484625	0.313142	0	0	2.53434	7.67136	SOCS3;KDR;PLAT;HES1;FGF1
Tonsil	2020-01-26	0.210629	0.804221	0	0	4.24989	6.61987	MMP12
PancreaticIslet	3/123	0.100859	0.470675	0	0	2.69505	6.18254	CRP;STAT3;SPP1
Uterus	4/201	0.109933	0.461717	0	0	2.19895	4.85503	WNT5A;IGF1;IL6ST;FOXO1
CD19+ BCells(neg. sel.)	7/412	0.0813033	0.401734	0	0	1.87738	4.71141	SMAD3;IFI16;BAX;NFATC1;CCR6;SIRT1;FOXO1
OccipitalLobe	1935-01-01	0.272734	0.95457	0	0	3.15706	4.10184	PRNP
CD56+ NKCells	11/752	0.0803806	0.421998	0	0	1.61632	4.0747	CX3CR1;TGFB1;PTPRC;IFNG;IFI16;CCL5;TBX21;RORA;ADRB2;CFLAR;MAP3K7
Lymphnode	1937-01-01	0.285861	0.960494	0	0	2.98641	3.73973	CXCL9
Liver	9/618	0.109366	0.483514	0	0	1.60918	3.56121	P2RX7;RBP4;AHSG;RARRES2;HP;RORC;EIF4EBP1;CD14;IGF1
Ovary	1941-01-01	0.311413	1	0	0	2.69505	3.14415	IGF1R
Prostate	4/249	0.189618	0.758472	0	0	1.77506	2.95146	HES1;IL6ST;IGF1R;VEGFA
CD71+ EarlyErythroid	7/553	0.235741	0.860966	0	0	1.3987	2.02115	PTTG1;SUV39H1;BSG;CAT;BIRC5;CD36;HBEGF
Salivarygland	1957-01-01	0.404842	1	0	0	1.93855	1.75295	CXCL9
Lymphoma burkitts(Daudi)	2/139	0.358938	1	0	0	1.58989	1.62901	CXCL10;MYC
Thymus	1968-01-01	0.461648	1	0	0	1.62496	1.25602	CD1A
DorsalRootGanglion	1969-01-01	0.466537	1	0	0	1.60141	1.22094	CALCA
Lymphoma burkitts(Raji)	4/355	0.400934	1	0	0	1.24504	1.13791	DNMT1;CD40;TNIP1;CASP3
SubthalamicNucleus	1977-01-01	0.50409	1	0	0	1.43503	0.982996	FOSL1
OlfactoryBulb	1983-01-01	0.530518	1	0	0	1.33129	0.843907	FGF1
CD4+ Tcells	5/533	0.530721	1	0	0	1.03656	0.65668	PTPRC;STAT1;RORA;MAP3K7;RELA
UterusCorpus	1998-01-01	0.590621	1	0	0	1.12752	0.593732	MMP2
small intestine	2/220	0.59426	1	0	0	1.00452	0.522792	VDR;PLAT
Spinalcord	1/105	0.615986	1	0	0	1.05235	0.509899	SPP1
Skin	1/111	0.636479	1	0	0	0.995471	0.449757	KRT14
Tongue	1/115	0.649534	1	0	0	0.960846	0.414606	KRT14
BDCA4+ DendriticCells	4/495	0.658561	1	0	0	0.892907	0.372965	CD4;BAX;TLR7;TNF
Leukemia chronicMyelogenousK-562	1/124	0.677226	1	0	0	0.891107	0.347309	TRIB3
Fetalliver	1/126	0.683078	1	0	0	0.876962	0.334251	RBP4
Appendix	1/127	0.685964	1	0	0	0.870057	0.32795	SMAD3
CiliaryGanglion	2/278	0.719496	1	0	0	0.794944	0.261699	CALCA;CD36
721 B lymphoblasts	12/1543	0.748201	1	0	0	0.859343	0.249281	CD40;TNFSF14;CHUK;IFI16;STAT1;CD80;BIRC5;BAX;TNF;MAP3K7;NFKB1;EZH2
Kidney	1/142	0.72625	1	0	0	0.77815	0.2489	EGF
CD8+ Tcells	4/602	0.797955	1	0	0	0.734201	0.165711	STAT1;CCL5;RORA;MAP3K7
SuperiorCervicalGanglion	4/602	0.797955	1	0	0	0.734201	0.165711	IL21;FLT1;IL12B;CD36
TrigeminalGanglion	1/196	0.833149	1	0	0	0.563761	0.102911	CFLAR
pineal night	4/674	0.863126	1	0	0	0.65577	0.096526	CALCA;MAT2A;IL15;CX3CL1
CD105+ Endothelial	2/370	0.851017	1	0	0	0.597282	0.0963554	CDH1;CD36
Heart	2/415	0.8924	1	0	0	0.532517	0.0606224	RARA;IL2
Wholebrain	1/240	0.88865	1	0	0	0.460405	0.0543516	CX3CL1
SkeletalMuscle	2/441	0.911187	1	0	0	0.501121	0.0466081	SOCS3;IFNB1
AtrioventricularNode	1/269	0.914746	1	0	0	0.41077	0.0366031	TGFB1
CD34+	3/645	0.934284	1	0	0	0.513941	0.0349351	MYC;KIT;NRIP1
TestisGermCell	1/314	0.943713	1	0	0	0.351902	0.020387	ACE
Fetalbrain	1/325	0.949152	1	0	0	0.339992	0.017743	CXCL10
Amygdala	1/345	0.957737	1	0	0	0.320282	0.0138306	PRNP
Testis	1/384	0.970547	1	0	0	0.287753	0.00860241	PGLYRP3
pineal day	2/694	0.987693	1	0	0	0.318436	0.00394319	SMAD3;IL15
PrefrontalCortex	1/521	0.991764	1	0	0	0.212087	0.00175408	P2RX7
TestisIntersitial	1/568	0.994691	1	0	0	0.194537	0.00103561	CREB1

## Sheet: KEGG
Term	Overlap	P-value	Adjusted P-value	Old P-value	Old Adjusted P-value	Odds Ratio	Combined Score	Genes
Inflammatory bowel disease (IBD)	27/65	9.69457e-39	7.46482e-37	0	0	45.8989	4017.49	IL21;IL22;IL23R;RORC;RORA;TNF;RELA;TBX21;IL12B;IL10;JUN;TGFB1;SMAD3;STAT1;STAT3;IL18;NFATC1;IL2;NFKB1;IL1A;IL6;IFNG;IL1B;IL17F;TLR4;TLR2;IL17A
Malaria	17/49	4.29934e-23	7.78939e-22	0	0	38.3358	1974.33	IL10;CD40;CSF3;CXCL8;TGFB1;IL18;TNF;ICAM1;SELP;IL6;IFNG;IL1B;TLR9;CCL2;CD36;TLR4;TLR2
Rheumatoid arthritis	29/91	1.61383e-37	8.28431e-36	0	0	35.2134	2983.18	CXCL8;CSF2;FLT1;PTH;CD80;CXCL1;TNF;CXCL5;TNFSF13B;ICAM1;CCL5;CCL3;CCL2;IL11;JUN;TGFB1;IL15;MMP1;CCL20;MMP3;IL18;VEGFA;IL1A;IL6;IFNG;IL1B;TLR4;TLR2;IL17A
Bladder cancer	13/41	2.49413e-17	2.13387e-16	0	0	35.0357	1339.42	CDKN1A;CXCL8;EGF;MMP1;MMP2;MMP9;EGFR;VEGFA;CCND1;CDH1;MYC;MAPK3;HBEGF
IL-17 signaling pathway	28/93	1.94638e-35	8.56407e-34	0	0	33.268	2658.93	CSF3;CXCL8;CSF2;CXCL1;CXCL3;PTGS2;TNF;CXCL5;RELA;CASP3;CCL2;MAP3K7;MAPK3;JUN;CHUK;MMP1;CCL20;MMP3;MMP9;NFKB1;NFKBIA;FOSL1;CXCL10;IL6;IFNG;IL1B;IL17F;IL17A
TNF signaling pathway	33/110	1.22222e-41	1.88223e-39	0	0	33.1492	3122.83	CSF2;CXCL1;CXCL3;PTGS2;TNF;CX3CL1;CXCL5;RELA;ICAM1;SOCS3;CASP3;CCL5;CCL2;MAP3K7;MAPK3;JUN;EDN1;CHUK;IL15;CCL20;IFNB1;MMP3;LIF;VEGFC;CFLAR;TNFRSF1B;MMP9;NFKB1;NFKBIA;CXCL10;IL6;CREB1;IL1B
AGE-RAGE signaling pathway in diabetic complications	30/100	7.01718e-38	4.32258e-36	0	0	33.1492	2835.91	CXCL8;SERPINE1;TNF;AGER;FOXO1;RELA;ICAM1;CCND1;CASP3;CCL2;MAPK3;EGR1;JUN;EDN1;TGFB1;SMAD3;STAT1;MMP2;STAT3;FN1;CYBB;VEGFC;NFATC1;NFKB1;VEGFA;IL1A;IL6;IL1B;AGTR1;BAX
Legionellosis	16/55	2.25596e-20	2.57346e-19	0	0	32.1447	1454.16	CXCL8;IL18;CXCL1;CXCL3;TNF;RELA;NFKB1;NFKBIA;IL6;CASP3;IL1B;CASP1;IL12B;CD14;TLR4;TLR2
Leishmaniasis	20/74	1.78881e-24	3.93539e-23	0	0	29.8641	1632.98	IL10;JUN;TGFB1;NCF1;NOS2;STAT1;CYBB;PTGS2;TNF;RELA;NFKB1;NFKBIA;IL1A;IFNG;IL1B;IL12B;MAP3K7;TLR4;TLR2;MAPK3
Chagas disease (American trypanosomiasis)	27/103	2.43284e-32	8.32572e-31	0	0	28.9653	2108.49	CXCL8;SERPINE1;TNF;RELA;CCL5;CCL3;IL12B;CCL2;MAPK3;IL10;JUN;TGFB1;SMAD3;ACE;CHUK;NOS2;IFNB1;CFLAR;NFKB1;IL2;NFKBIA;IL6;IFNG;IL1B;TLR9;TLR4;TLR2
Th17 cell differentiation	28/107	1.71484e-33	6.60213e-32	0	0	28.9152	2181.53	IL21;IL22;IL23R;RORC;RORA;AHR;RELA;TBX21;JAK3;MAPK3;JUN;TGFB1;SMAD3;CHUK;STAT1;STAT3;NFATC1;NFKB1;IL2;NFKBIA;IL6;CD4;IFNG;IL1B;RARA;IL17F;IL6ST;IL17A
Toll-like receptor signaling pathway	27/104	3.26148e-32	1.00454e-30	0	0	28.6868	2079.81	CD40;CXCL9;CXCL8;CD80;TNF;RELA;CCL5;SPP1;CCL3;IL12B;CD14;MAP3K7;MAPK3;JUN;CHUK;STAT1;IFNB1;NFKB1;NFKBIA;CXCL10;CXCL11;IL6;IL1B;TLR9;TLR7;TLR4;TLR2
African trypanosomiasis	1937-09-01	3.33489e-11	1.86754e-10	0	0	26.8777	648.398	IL10;IL6;IFNG;IL1B;IL18;TLR9;IL12B;TNF;ICAM1
Prion diseases	1935-08-01	7.35903e-10	3.23797e-09	0	0	25.2565	531.142	EGR1;PRNP;IL1A;IL6;CCL5;IL1B;BAX;MAPK3
Pertussis	17/76	2.04974e-19	2.1044e-18	0	0	24.7165	1063.59	IL10;JUN;CXCL8;NOS2;TNF;CXCL5;RELA;NFKB1;IL1A;IL6;CASP3;IL1B;CASP1;IL12B;CD14;TLR4;MAPK3
HIF-1 signaling pathway	21/100	4.13035e-23	7.95093e-22	0	0	23.2044	1195.98	CDKN1A;EDN1;FLT1;NOS2;EGF;SERPINE1;RPS6;STAT3;CYBB;IGF1;NFKB1;RELA;EGFR;IGF1R;VEGFA;IL6;IFNG;EIF4EBP1;TIMP1;TLR4;MAPK3
Salmonella infection	18/86	6.26956e-20	6.89651e-19	0	0	23.1273	1022.6	JUN;CXCL8;CSF2;NOS2;IL18;CXCL1;CXCL3;RELA;NFKB1;IL1A;IL6;IFNG;IL1B;CASP1;CCL3;CD14;TLR4;MAPK3
Pancreatic cancer	15/75	1.76571e-16	1.3596e-15	0	0	22.0994	801.609	CDKN1A;TGFB1;SMAD3;CHUK;EGF;STAT1;STAT3;TGFA;RELA;EGFR;NFKB1;VEGFA;CCND1;BAX;MAPK3
Thyroid cancer	1937-07-01	3.62324e-08	1.36092e-07	0	0	20.9049	358.17	CDKN1A;CCND1;CDH1;MYC;BAX;CTNNB1;MAPK3
Amoebiasis	18/96	5.2004e-19	5.00538e-18	0	0	20.7182	872.245	IL10;CXCL8;CSF2;TGFB1;NOS2;FN1;CXCL1;TNF;RELA;NFKB1;IL6;IFNG;CASP3;IL1B;IL12B;CD14;TLR4;TLR2
Prostate cancer	18/97	6.3359e-19	5.73958e-18	0	0	20.5046	859.204	CDKN1A;CHUK;EGF;MMP3;TGFA;PLAT;IGF1;MMP9;FOXO1;NFKB1;RELA;EGFR;IGF1R;NFKBIA;CREB1;CCND1;CTNNB1;MAPK3
Allograft rejection	1938-07-01	4.40766e-08	1.61614e-07	0	0	20.3548	344.755	IL10;CD40;IFNG;CD80;IL12B;TNF;IL2
Acute myeloid leukemia	1966-12-01	6.7251e-13	4.14266e-12	0	0	20.0904	563.089	CSF2;CCND1;CHUK;MYC;KIT;STAT3;RARA;EIF4EBP1;CD14;RELA;NFKB1;MAPK3
Cytosolic DNA-sensing pathway	1963-11-01	1.00537e-11	5.9549e-11	0	0	19.2932	488.562	NFKBIA;CXCL10;IL6;CHUK;IFNB1;IL1B;CCL5;CASP1;IL18;RELA;NFKB1
Graft-versus-host disease	1941-07-01	7.67439e-08	2.68604e-07	0	0	18.8654	309.068	IL1A;IL6;IFNG;CD80;IL1B;TNF;IL2
NF-kappa B signaling pathway	16/95	3.06323e-16	2.30116e-15	0	0	18.6101	664.787	CD40;CXCL8;CHUK;TNFSF14;CFLAR;PTGS2;TNF;RELA;NFKB1;TNFSF13B;ICAM1;NFKBIA;IL1B;CD14;MAP3K7;TLR4
Toxoplasmosis	19/113	4.63051e-19	4.60063e-18	0	0	18.5792	784.347	IL10;CD40;TGFB1;CHUK;NOS2;STAT1;STAT3;TNF;NFKB1;RELA;NFKBIA;IFNG;CASP3;ALOX5;IL12B;MAP3K7;TLR4;TLR2;MAPK3
JAK-STAT signaling pathway	27/162	1.36178e-26	3.81298e-25	0	0	18.4162	1096.84	IL21;IL22;CSF3;CDKN1A;CSF2;IL23R;IL20RB;EGFR;SOCS3;CCND1;MYC;IL12B;JAK3;IL10;IL11;IL15;EGF;STAT1;IFNB1;STAT3;LIF;OSM;IL2;IL6;IFNG;LEP;IL6ST
Intestinal immune network for IgA production	1948-08-01	1.06743e-08	4.21497e-08	0	0	18.4162	338.037	IL10;CD40;IL6;TGFB1;IL15;CD80;IL2;TNFSF13B
Cytokine-cytokine receptor interaction	48/294	7.58177e-47	2.33519e-44	0	0	18.0404	1915.81	IL21;CX3CR1;IL22;CSF3;CD40;CXCL9;CSF2;CXCL8;IL23R;IL20RB;TNFRSF11B;CXCL1;CXCL3;TNF;CX3CL1;CXCL5;CXCL16;TNFSF13B;IL36A;CCL5;TNFSF10;CCL3;IL12B;CCL2;CCR6;IL10;IL11;TGFB1;TNFSF14;IL15;CCL20;IFNB1;LIF;IL18;OSM;TNFRSF1B;IL2;CXCL10;IL1A;CXCL11;IL6;CD4;IFNG;IL1B;LEP;IL17F;IL6ST;IL17A
Colorectal cancer	14/86	3.82695e-14	2.61934e-13	0	0	17.9879	555.721	CDKN1A;JUN;TGFB1;SMAD3;EGF;TGFA;EGFR;CCND1;MYC;CASP3;BIRC5;BAX;CTNNB1;MAPK3
Type I diabetes mellitus	1943-07-01	1.08336e-07	3.74915e-07	0	0	17.9879	288.491	IL1A;IFNG;CD80;IL1B;IL12B;TNF;IL2
Epithelial cell signaling in Helicobacter pylori infection	1968-11-01	2.407e-11	1.39879e-10	0	0	17.8746	437.034	NFKBIA;JUN;CXCL8;CHUK;CASP3;CCL5;CXCL1;RELA;EGFR;NFKB1;HBEGF
Hepatitis B	26/163	4.06313e-25	9.6265e-24	0	0	17.6253	989.885	CDKN1A;CXCL8;TNF;RELA;MYC;CASP3;MAP3K7;JAK3;MAPK3;JUN;TGFB1;SMAD3;CHUK;STAT1;IFNB1;STAT3;NFATC1;MMP9;NFKB1;NFKBIA;IL6;CREB1;BIRC5;BAX;TLR4;TLR2
Measles	22/138	2.21863e-21	2.84724e-20	0	0	17.6155	837.747	JUN;CHUK;STAT1;IFNB1;STAT3;NFKB1;IL2;RELA;NFKBIA;IL1A;IL6;CCND1;CASP3;IL1B;TLR9;IL12B;BAX;TLR7;MAP3K7;JAK3;TLR4;TLR2
Adipocytokine signaling pathway	1969-11-01	2.8412e-11	1.62054e-10	0	0	17.6155	427.779	NFKBIA;SOCS3;CHUK;LEP;ADIPOQ;STAT3;CD36;TNFRSF1B;TNF;RELA;NFKB1
Osteoclast differentiation	20/127	2.03748e-19	2.16395e-18	0	0	17.4011	748.9	JUN;TGFB1;NCF1;CHUK;STAT1;IFNB1;TNFRSF11B;NFATC1;TNF;NFKB1;RELA;FOSL1;NFKBIA;SOCS3;IL1A;CREB1;IFNG;IL1B;MAP3K7;MAPK3
Endometrial cancer	1958-09-01	2.42544e-09	1.00951e-08	0	0	17.1461	340.132	CDKN1A;CCND1;CDH1;EGF;MYC;BAX;CTNNB1;EGFR;MAPK3
C-type lectin receptor signaling pathway	16/104	1.37307e-15	1.00692e-14	0	0	16.9996	581.755	IL10;JUN;CHUK;STAT1;NFATC1;PTGS2;TNF;NFKB1;IL2;RELA;NFKBIA;IL6;IL1B;CASP1;IL12B;MAPK3
Melanoma	1972-11-01	4.5991e-11	2.48513e-10	0	0	16.8815	401.824	CDKN1A;CCND1;CDH1;EGF;FGF19;BAX;IGF1;FGF1;EGFR;IGF1R;MAPK3
Th1 and Th2 cell differentiation	14/92	1.01367e-13	6.50438e-13	0	0	16.8148	503.099	JUN;CHUK;STAT1;NFATC1;RELA;IL2;NFKB1;NFKBIA;CD4;IFNG;TBX21;IL12B;JAK3;MAPK3
T cell receptor signaling pathway	15/101	1.88019e-14	1.31613e-13	0	0	16.4105	518.65	IL10;JUN;CSF2;CHUK;NFATC1;TNF;NFKB1;IL2;RELA;NFKBIA;CD4;PTPRC;IFNG;MAP3K7;MAPK3
Chronic myeloid leukemia	1976-11-01	8.44687e-11	4.12958e-10	0	0	15.993	370.952	NFKBIA;CDKN1A;TGFB1;SMAD3;CCND1;CHUK;MYC;BAX;RELA;NFKB1;MAPK3
RIG-I-like receptor signaling pathway	1970-10-01	7.12226e-10	3.17921e-09	0	0	15.7853	332.48	NFKBIA;CXCL10;CXCL8;CHUK;IFNB1;IL12B;TNF;MAP3K7;RELA;NFKB1
Influenza A	24/171	7.09726e-22	9.93617e-21	0	0	15.5084	755.214	JUN;CXCL8;STAT1;IFNB1;IL18;TNF;NFKB1;RELA;ICAM1;NFKBIA;SOCS3;CXCL10;IL1A;IL6;IFNG;IL1B;CCL5;TNFSF10;CASP1;IL12B;CCL2;TLR7;TLR4;MAPK3
Kaposi sarcoma-associated herpesvirus infection	26/186	1.3897e-23	2.85351e-22	0	0	15.4459	812.921	CDKN1A;CSF2;CXCL8;CXCL1;CXCL3;PTGS2;RELA;ICAM1;CCND1;MYC;CASP3;MAPK3;JUN;CHUK;IFNB1;STAT1;STAT3;NFATC1;NFKB1;VEGFA;NFKBIA;IL6;CREB1;BAX;CTNNB1;IL6ST
Tuberculosis	25/179	1.06923e-22	1.73328e-21	0	0	15.4326	780.733	TNF;CTSS;RELA;CASP3;IL12B;CD14;CTSD;MAPK3;IL10;TGFB1;NOS2;VDR;STAT1;IFNB1;IL18;NFKB1;IL1A;IL6;CREB1;IFNG;IL1B;TLR9;BAX;TLR4;TLR2
Fluid shear stress and atherosclerosis	19/139	2.65191e-17	2.20753e-16	0	0	15.1039	576.497	JUN;EDN1;NCF1;CHUK;MMP2;PLAT;TNF;MMP9;NFKB1;RELA;ICAM1;VEGFA;IL1A;IFNG;IL1B;KDR;CCL2;CTNNB1;MAP3K7
Non-small cell lung cancer	1966-09-01	7.9233e-09	3.16932e-08	0	0	15.0678	281.067	CDKN1A;CCND1;EGF;STAT3;TGFA;BAX;JAK3;EGFR;MAPK3
Hepatitis C	21/155	6.23248e-19	5.81698e-18	0	0	14.9706	627.557	CDKN1A;CHUK;EGF;STAT1;IFNB1;STAT3;CFLAR;TNF;NFKB1;RELA;EGFR;NFKBIA;SOCS3;CXCL10;CCND1;IFNG;MYC;CASP3;BAX;CTNNB1;MAPK3
NOD-like receptor signaling pathway	24/178	1.88999e-21	2.53094e-20	0	0	14.8985	710.923	JUN;CXCL8;CHUK;STAT1;IFNB1;IL18;CYBB;CXCL1;CXCL3;TNF;NFKB1;RELA;NFKBIA;P2RX7;IL6;IFI16;IL1B;CCL5;NAMPT;CASP1;CCL2;MAP3K7;TLR4;MAPK3
Proteoglycans in cancer	26/201	1.07577e-22	1.65668e-21	0	0	14.2932	723.004	CDKN1A;TNF;EGFR;IGF1R;CCND1;MYC;CASP3;KDR;IL12B;MAPK3;WNT10B;FZD2;TGFB1;MMP2;RPS6;WNT5A;STAT3;FN1;MIR21;IGF1;MMP9;VEGFA;CTNNB1;TLR4;HBEGF;TLR2
Breast cancer	19/147	7.7665e-17	6.13355e-16	0	0	14.282	529.777	WNT10B;JUN;CDKN1A;FZD2;EGF;NOTCH4;WNT5A;IGF1;FGF1;EGFR;IGF1R;CCND1;MYC;FGF19;KIT;BAX;CTNNB1;HES1;MAPK3
Small cell lung cancer	1993-12-01	4.60639e-11	2.44615e-10	0	0	14.2577	339.348	NFKBIA;CDKN1A;CCND1;CHUK;NOS2;MYC;CASP3;FN1;BAX;PTGS2;RELA;NFKB1
FoxO signaling pathway	17/132	3.72598e-15	2.66884e-14	0	0	14.2307	472.793	IL10;CDKN1A;TGFB1;SMAD3;CHUK;EGF;STAT3;IGF1;SIRT1;FOXO1;EGFR;IGF1R;IL6;CCND1;CAT;TNFSF10;MAPK3
Chemokine signaling pathway	24/190	9.1906e-21	1.13228e-19	0	0	13.9575	643.947	CX3CR1;CXCL9;CXCL8;NCF1;CHUK;CCL20;STAT1;STAT3;CXCL1;CXCL3;NFKB1;CX3CL1;CXCL5;RELA;CXCL16;NFKBIA;CXCL10;CXCL11;CCL5;CCL3;CCL2;CCR6;JAK3;MAPK3
Hematopoietic cell lineage	1997-12-01	7.63943e-11	3.85729e-10	0	0	13.6698	318.439	IL11;IL1A;CSF3;IL6;CD4;CSF2;IL1B;KIT;CD14;CD36;TNF;CD1A
Human T-cell leukemia virus 1 infection	27/219	5.68128e-23	9.7213e-22	0	0	13.6229	697.798	NRP1;CD40;CDKN1A;CSF2;TNF;RELA;ICAM1;CCND1;PTTG1;MYC;JAK3;MAPK3;EGR1;JUN;SMAD3;TGFB1;CHUK;IL15;NFATC1;IL2;NFKB1;FOSL1;NFKBIA;IL6;CD4;CREB1;BAX
Relaxin signaling pathway	16/130	5.13147e-14	3.43586e-13	0	0	13.5997	416.16	JUN;EDN1;TGFB1;SMAD3;NOS2;MMP1;MMP2;VEGFC;MMP9;NFKB1;RELA;EGFR;VEGFA;NFKBIA;CREB1;MAPK3
Human cytomegalovirus infection	27/225	1.1803e-22	1.7311e-21	0	0	13.2597	669.495	CDKN1A;CXCL8;PTGS2;TNF;CX3CL1;EGFR;RELA;CCND1;MYC;CASP3;CCL5;EIF4EBP1;CCL3;CCL2;MAPK3;CHUK;IFNB1;STAT3;NFATC1;NFKB1;VEGFA;NFKBIA;IL6;CREB1;IL1B;BAX;CTNNB1
Glioma	1975-09-01	2.5073e-08	9.65309e-08	0	0	13.2597	232.064	CDKN1A;CCND1;EGF;TGFA;BAX;IGF1;EGFR;IGF1R;MAPK3
Amyotrophic lateral sclerosis (ALS)	1951-06-01	6.49436e-06	2.04108e-05	0	0	12.9997	155.276	CASP3;CAT;CASP1;BAX;TNFRSF1B;TNF
Epstein-Barr virus infection	22/201	9.53134e-18	8.38758e-17	0	0	12.0942	473.996	JUN;CD40;CDKN1A;CHUK;IFNB1;STAT1;STAT3;TNF;NFKB1;RELA;ICAM1;NFKBIA;CXCL10;IL6;CCND1;MYC;CASP3;BAX;HES1;MAP3K7;JAK3;TLR2
Primary immunodeficiency	1937-04-01	0.000339342	0.000950156	0	0	11.9456	95.4278	CD40;CD4;PTPRC;JAK3
Longevity regulating pathway	11/102	2.14428e-09	9.0471e-09	0	0	11.9164	237.856	CREB1;ADIPOQ;CAT;EIF4EBP1;BAX;IGF1;SIRT1;FOXO1;NFKB1;RELA;IGF1R
Gastric cancer	16/149	4.45563e-13	2.80068e-12	0	0	11.8655	337.447	WNT10B;CDKN1A;TGFB1;SMAD3;FZD2;EGF;WNT5A;FGF1;EGFR;CCND1;CDH1;MYC;FGF19;BAX;CTNNB1;MAPK3
ErbB signaling pathway	1985-09-01	7.60645e-08	2.69286e-07	0	0	11.6997	191.778	CDKN1A;JUN;EGF;MYC;EIF4EBP1;TGFA;EGFR;HBEGF;MAPK3
Ovarian steroidogenesis	1949-05-01	7.93253e-05	0.000234925	0	0	11.2752	106.46	ALOX5;CYP1A1;IGF1;PTGS2;IGF1R
Insulin resistance	11/108	3.96208e-09	1.6271e-08	0	0	11.2543	217.732	NFKBIA;SOCS3;IL6;CREB1;STAT3;TRIB3;CD36;TNF;FOXO1;NFKB1;RELA
Pathways in cancer	53/530	2.04957e-40	2.10422e-38	0	0	11.0497	1009.79	CDKN1A;CXCL8;IL23R;FGF1;IGF1R;CCND1;CDH1;MYC;CASP3;IL12B;JAK3;EDN1;CHUK;IL15;MMP1;MMP2;WNT5A;MMP9;PGF;IFNG;KIT;AGTR1;RARA;BIRC5;IL6ST;NOTCH4;TGFA;PTGS2;FOXO1;EGFR;RELA;HES1;MAPK3;WNT10B;JUN;FZD2;SMAD3;TGFB1;NOS2;EGF;STAT1;STAT3;FN1;VEGFC;IGF1;IL2;NFKB1;VEGFA;NFKBIA;IL6;FGF19;BAX;CTNNB1
Cellular senescence	16/160	1.35609e-12	8.18969e-12	0	0	11.0497	301.949	CDKN1A;TGFB1;SMAD3;CXCL8;SERPINE1;NFATC1;SIRT1;FOXO1;NFKB1;RELA;IL1A;IL6;CCND1;MYC;EIF4EBP1;MAPK3
Prolactin signaling pathway	1970-07-01	3.28151e-06	1.08678e-05	0	0	11.0497	139.527	SOCS3;CCND1;STAT1;STAT3;RELA;NFKB1;MAPK3
B cell receptor signaling pathway	1971-07-01	3.61285e-06	1.18379e-05	0	0	10.8941	136.514	NFKBIA;JUN;CHUK;NFATC1;RELA;NFKB1;MAPK3
Apoptosis	14/143	4.79539e-11	2.50336e-10	0	0	10.8179	257.042	JUN;CHUK;CFLAR;TNF;NFKB1;CTSS;RELA;NFKBIA;CASP3;TNFSF10;BIRC5;BAX;CTSD;MAPK3
Adherens junction	1972-07-01	3.97162e-06	1.27423e-05	0	0	10.7428	133.601	SMAD3;CDH1;CTNNB1;MAP3K7;EGFR;IGF1R;MAPK3
Transcriptional misregulation in cancer	18/186	8.95213e-14	5.8665e-13	0	0	10.6933	321.272	CD40;CDKN1A;CSF2;CXCL8;FLT1;MMP3;PLAT;IGF1;MMP9;FOXO1;NFKB1;RELA;IGF1R;IL6;MYC;RARA;BAX;CD14
Asthma	2020-03-31	0.0027196	0.00644335	0	0	10.6933	63.1681	IL10;CD40;TNF
Circadian rhythm	2020-03-31	0.0027196	0.00639417	0	0	10.6933	63.1681	CREB1;RORC;RORA
PI3K-Akt signaling pathway	34/354	3.80471e-25	9.76541e-24	0	0	10.6127	596.737	CSF3;CDKN1A;FLT1;TGFA;FGF1;EGFR;RELA;IGF1R;CCND1;MYC;KDR;EIF4EBP1;SPP1;JAK3;MAPK3;CHUK;EGF;IFNB1;RPS6;FN1;OSM;VEGFC;IGF1;PGF;IL2;NFKB1;VEGFA;NR4A1;IL6;CREB1;FGF19;KIT;TLR4;TLR2
Basal cell carcinoma	1963-06-01	2.23973e-05	6.96805e-05	0	0	10.5235	112.671	WNT10B;CDKN1A;FZD2;WNT5A;BAX;CTNNB1
MAPK signaling pathway	28/295	1.16959e-20	1.38551e-19	0	0	10.4879	481.341	FLT1;TGFA;FGF1;TNF;EGFR;RELA;IGF1R;MYC;CASP3;KDR;CD14;MAP3K7;MAPK3;JUN;TGFB1;CHUK;EGF;VEGFC;NFATC1;IGF1;PGF;NFKB1;VEGFA;NR4A1;IL1A;FGF19;IL1B;KIT
Non-alcoholic fatty liver disease (NAFLD)	14/149	8.35936e-11	4.15271e-10	0	0	10.3823	240.922	JUN;TGFB1;CXCL8;ADIPOQ;TNF;NFKB1;RELA;SOCS3;IL1A;IL6;CASP3;IL1B;LEP;BAX
Signaling pathways regulating pluripotency of stem cells	13/139	4.27628e-10	1.9369e-09	0	0	10.3343	222.939	WNT10B;SMAD3;FZD2;WNT5A;STAT3;LIF;IGF1;IGF1R;MYC;CTNNB1;IL6ST;JAK3;MAPK3
Shigellosis	1965-06-01	2.68234e-05	8.17982e-05	0	0	10.1997	107.365	NFKBIA;CXCL8;CHUK;RELA;NFKB1;MAPK3
AMPK signaling pathway	11/120	1.21369e-08	4.73187e-08	0	0	10.1289	184.62	CREB1;CCND1;LEP;ADIPOQ;EIF4EBP1;IGF1;CD36;MAP3K7;SIRT1;FOXO1;IGF1R
Renal cell carcinoma	1969-06-01	3.77828e-05	0.000114089	0	0	9.60846	97.8492	CDKN1A;JUN;TGFB1;TGFA;MAPK3;VEGFA
Type II diabetes mellitus	1946-04-01	0.000787002	0.00201997	0	0	9.60846	68.6743	SOCS3;ADIPOQ;TNF;MAPK3
Renin-angiotensin system	2020-02-23	0.0181902	0.0391789	0	0	9.60846	38.4998	ACE;AGTR1
Necroptosis	14/162	2.56525e-10	1.21554e-09	0	0	9.54914	210.881	STAT1;IFNB1;STAT3;CYBB;CFLAR;TNF;IL1A;IFNG;IL1B;TNFSF10;CASP1;BAX;JAK3;TLR4
Viral myocarditis	1959-05-01	0.000193605	0.000552133	0	0	9.36417	80.0608	CD40;CCND1;CD80;CASP3;ICAM1
Cushing syndrome	13/155	1.65352e-09	7.17303e-09	0	0	9.26751	187.392	WNT10B;CDKN1A;FZD2;WNT5A;AHR;EGFR;NR4A1;CREB1;CCND1;AGTR1;CRH;CTNNB1;MAPK3
Hepatocellular carcinoma	14/168	4.15953e-10	1.91214e-09	0	0	9.2081	198.899	WNT10B;CDKN1A;TGFB1;SMAD3;FZD2;WNT5A;TGFA;EGFR;IGF1R;CCND1;MYC;BAX;CTNNB1;MAPK3
p53 signaling pathway	1972-06-01	4.81518e-05	0.000143988	0	0	9.2081	91.5392	CDKN1A;CCND1;CASP3;SERPINE1;BAX;IGF1
Cocaine addiction	1949-04-01	0.00100052	0.0025259	0	0	9.02018	62.3045	JUN;CREB1;RELA;NFKB1
Apelin signaling pathway	11/137	4.84725e-08	1.75642e-07	0	0	8.87204	149.425	EGR1;SMAD3;CCND1;NOS2;CDH1;SERPINE1;RPS6;AGTR1;SPP1;PLAT;MAPK3
Estrogen signaling pathway	11/137	4.84725e-08	1.73599e-07	0	0	8.87204	149.425	JUN;CREB1;MMP2;KRT14;RARA;TGFA;CTSD;MMP9;EGFR;HBEGF;MAPK3
Melanogenesis	8/101	3.80298e-06	1.23297e-05	0	0	8.75226	109.226	WNT10B;EDN1;FZD2;CREB1;WNT5A;KIT;CTNNB1;MAPK3
Human papillomavirus infection	26/330	3.16952e-17	2.56898e-16	0	0	8.70584	330.738	CDKN1A;NOTCH4;PTGS2;TNF;FOXO1;EGFR;RELA;CCND1;CASP3;EIF4EBP1;SPP1;HES1;MAPK3;WNT10B;FZD2;CHUK;EGF;IFNB1;STAT1;WNT5A;FN1;NFKB1;VEGFA;CREB1;BAX;CTNNB1
Rap1 signaling pathway	16/206	6.44413e-11	3.30799e-10	0	0	8.58231	201.386	FLT1;EGF;VEGFC;IGF1;FGF1;PGF;EGFR;IGF1R;VEGFA;ADORA2A;CDH1;FGF19;KIT;KDR;CTNNB1;MAPK3
Human immunodeficiency virus 1 infection	16/212	9.90386e-11	4.76623e-10	0	0	8.33941	192.103	JUN;CHUK;IFNB1;NFATC1;TNFRSF1B;TNF;NFKB1;RELA;NFKBIA;CD4;CASP3;BAX;MAP3K7;TLR4;TLR2;MAPK3
Parathyroid hormone synthesis, secretion and action	8/106	5.46132e-06	1.73411e-05	0	0	8.33941	101.056	EGR1;CDKN1A;CREB1;VDR;PTH;EGFR;HBEGF;MAPK3
Autoimmune thyroid disease	1953-04-01	0.0013445	0.00333957	0	0	8.33941	55.138	IL10;CD40;CD80;IL2
Focal adhesion	15/199	3.97006e-10	1.8527e-09	0	0	8.32894	180.297	JUN;FLT1;EGF;FN1;VEGFC;IGF1;PGF;EGFR;IGF1R;VEGFA;CCND1;KDR;SPP1;CTNNB1;MAPK3
Hippo signaling pathway	12/160	2.51956e-08	9.58056e-08	0	0	8.28729	144.999	WNT10B;TGFB1;SMAD3;FZD2;CCND1;CDH1;MYC;SERPINE1;WNT5A;BIRC5;CTNNB1;FGF1
Ras signaling pathway	17/232	4.00196e-11	2.20108e-10	0	0	8.09678	193.85	FLT1;CHUK;EGF;TGFA;VEGFC;IGF1;FGF1;PGF;NFKB1;EGFR;RELA;IGF1R;VEGFA;FGF19;KIT;KDR;MAPK3
Pathogenic Escherichia coli infection	1955-04-01	0.00154414	0.00380477	0	0	8.03616	52.0204	CDH1;CTNNB1;CD14;TLR4
Renin secretion	1969-05-01	0.000404079	0.00111122	0	0	8.00705	62.5663	EDN1;CREB1;ACE;AGTR1;ADRB2
Hypertrophic cardiomyopathy (HCM)	1985-06-01	0.000122327	0.00035544	0	0	7.79981	70.267	EDN1;IL6;TGFB1;ACE;IGF1;TNF
Wnt signaling pathway	11/158	2.08882e-07	7.14842e-07	0	0	7.69285	118.327	FOSL1;WNT10B;JUN;SMAD3;FZD2;CCND1;MYC;WNT5A;CTNNB1;NFATC1;MAP3K7
Natural killer cell mediated cytotoxicity	9/131	3.05881e-06	1.02404e-05	0	0	7.59141	96.3919	CSF2;IFNG;IFNB1;CASP3;TNFSF10;NFATC1;TNF;ICAM1;MAPK3
VEGF signaling pathway	1959-04-01	0.00200366	0.00489785	0	0	7.49134	46.542	KDR;PTGS2;MAPK3;VEGFA
TGF-beta signaling pathway	1990-06-01	0.000167773	0.000482936	0	0	7.36648	64.0361	TGFB1;SMAD3;IFNG;MYC;TNF;MAPK3
Long-term depression	1960-04-01	0.00213181	0.00512966	0	0	7.36648	45.3097	CRH;IGF1;IGF1R;MAPK3
mTOR signaling pathway	10/152	1.27113e-06	4.30228e-06	0	0	7.26956	98.6886	WNT10B;FZD2;CHUK;RPS6;WNT5A;EIF4EBP1;IGF1;TNF;IGF1R;MAPK3
Antigen processing and presentation	1977-05-01	0.000670241	0.0017644	0	0	7.17515	52.435	CD4;CREB1;IFNG;TNF;CTSS
Viral carcinogenesis	13/201	3.81594e-08	1.41604e-07	0	0	7.14659	122.074	JUN;CDKN1A;STAT3;NFKB1;RELA;NFKBIA;CREB1;CCND1;CASP3;BAX;IL6ST;JAK3;MAPK3
GnRH signaling pathway	1993-06-01	0.000200859	0.000567565	0	0	7.12885	60.6873	EGR1;JUN;MMP2;EGFR;HBEGF;MAPK3
Central carbon metabolism in cancer	1965-04-01	0.00285811	0.00666893	0	0	6.79983	39.8306	MYC;KIT;EGFR;MAPK3
Thyroid hormone signaling pathway	7/116	9.00333e-05	0.000264098	0	0	6.66794	62.114	CCND1;STAT1;MYC;NOTCH4;CTNNB1;FOXO1;MAPK3
Fc epsilon RI signaling pathway	1968-04-01	0.00336661	0.00779635	0	0	6.49984	37.0091	CSF2;ALOX5;TNF;MAPK3
MicroRNAs in cancer	17/299	2.02967e-09	8.68247e-09	0	0	6.28245	125.746	DNMT1;CDKN1A;NOTCH4;STAT3;MIR21;PTGS2;MMP9;SIRT1;NFKB1;EGFR;VEGFA;CCND1;MIR210;MIR143;MYC;CASP3;EZH2
Regulation of lipolysis in adipocytes	1955-03-01	0.0135523	0.0296036	0	0	6.02712	25.9239	FABP4;ADRB2;PTGS2
PPAR signaling pathway	1974-04-01	0.00456159	0.0104849	0	0	5.97282	32.194	FABP4;MMP1;ADIPOQ;CD36
Aldosterone-regulated sodium reabsorption	1937-02-01	0.0441095	0.0887955	0	0	5.97282	18.6417	IGF1;MAPK3
Leukocyte transendothelial migration	6/112	0.000547335	0.00146591	0	0	5.91949	44.4581	NCF1;MMP2;CYBB;CTNNB1;MMP9;ICAM1
Serotonergic synapse	6/113	0.000573749	0.0015234	0	0	5.86711	43.7881	APP;CASP3;ALOX5;ALOX12;PTGS2;MAPK3
Pantothenate and CoA biosynthesis	2020-01-19	0.158703	0.289234	0	0	5.81564	10.705	VNN2
Choline metabolism in cancer	1999-05-01	0.00206856	0.00501667	0	0	5.58067	34.4936	JUN;EGF;EIF4EBP1;EGFR;MAPK3
Neurotrophin signaling pathway	6/119	0.000753685	0.00196725	0	0	5.57129	40.0606	NFKBIA;JUN;BAX;NFKB1;RELA;MAPK3
Sphingolipid signaling pathway	6/119	0.000753685	0.00195071	0	0	5.57129	40.0606	BAX;TNF;CTSD;NFKB1;RELA;MAPK3
Ferroptosis	1940-02-01	0.0507645	0.0995889	0	0	5.52486	16.4672	PRNP;CYBB
Cell cycle	6/124	0.000934559	0.00237888	0	0	5.34664	37.2951	CDKN1A;TGFB1;SMAD3;CCND1;PTTG1;MYC
Cell adhesion molecules (CAMs)	7/145	0.000357964	0.00099327	0	0	5.33435	42.3285	SELP;CD40;CD4;PTPRC;CDH1;CD80;ICAM1
Arachidonic acid metabolism	1963-03-01	0.0194682	0.0416403	0	0	5.26177	20.726	ALOX5;ALOX12;PTGS2
Tryptophan metabolism	1942-02-01	0.0553882	0.107972	0	0	5.26177	15.2244	CAT;CYP1A1
Arginine biosynthesis	2020-01-21	0.173876	0.30956	0	0	5.26177	9.20501	NOS2
cAMP signaling pathway	10/212	2.42325e-05	7.4636e-05	0	0	5.21213	55.3936	NFKBIA;JUN;EDN1;CREB1;ADORA2A;NFATC1;ADRB2;NFKB1;RELA;MAPK3
Cortisol synthesis and secretion	1965-03-01	0.0211364	0.0445892	0	0	5.09987	19.669	NR4A1;CREB1;AGTR1
Phagosome	7/152	0.000475571	0.00129625	0	0	5.08869	38.9335	NCF1;CYBB;CD14;CD36;TLR4;CTSS;TLR2
Oxytocin signaling pathway	7/153	0.000494627	0.00133636	0	0	5.05543	38.4804	JUN;CDKN1A;CCND1;NFATC1;PTGS2;EGFR;MAPK3
Amphetamine addiction	1968-03-01	0.0237813	0.0498276	0	0	4.87488	18.2265	JUN;CREB1;SIRT1
Staphylococcus aureus infection	1968-03-01	0.0237813	0.0494909	0	0	4.87488	18.2265	IL10;SELP;ICAM1
Herpes simplex virus 1 infection	21/492	4.20845e-09	1.70553e-08	0	0	4.71635	90.9602	TNFSF14;CHUK;IFNB1;STAT1;TNF;NFKB1;RELA;NFKBIA;SOCS3;IL6;IFNG;CASP3;IL1B;CCL5;EIF4EBP1;TLR9;IL12B;CCL2;BAX;MAP3K7;TLR2
Cysteine and methionine metabolism	1947-02-01	0.067553	0.127646	0	0	4.70201	12.6712	DNMT1;MAT2A
Endocrine and other factor-regulated calcium reabsorption	1948-02-01	0.0700834	0.13162	0	0	4.60405	12.2379	PTH;VDR
Notch signaling pathway	1948-02-01	0.0700834	0.130822	0	0	4.60405	12.2379	NOTCH4;HES1
Phospholipase D signaling pathway	6/148	0.0023081	0.00551081	0	0	4.47962	27.1972	CXCL8;EGF;KIT;AGTR1;EGFR;MAPK3
Bacterial invasion of epithelial cells	1974-03-01	0.0295838	0.0607454	0	0	4.47962	15.7706	CDH1;FN1;CTNNB1
Autophagy	5/128	0.00620768	0.0141627	0	0	4.3163	21.9353	CFLAR;MAP3K7;CTSD;IGF1R;MAPK3
Maturity onset diabetes of the young	2020-01-26	0.210629	0.370707	0	0	4.24989	6.61987	HES1
Vascular smooth muscle contraction	5/132	0.00705211	0.0159709	0	0	4.1855	20.7368	CALCA;EDN1;ADORA2A;AGTR1;MAPK3
Systemic lupus erythematosus	5/133	0.00727514	0.0163558	0	0	4.15403	20.4515	IL10;CD40;IFNG;CD80;TNF
ECM-receptor interaction	1982-03-01	0.0383744	0.0782737	0	0	4.04258	13.1803	SPP1;FN1;CD36
Insulin signaling pathway	5/137	0.0082166	0.0182066	0	0	4.03275	19.3636	SOCS3;RPS6;EIF4EBP1;FOXO1;MAPK3
Gap junction	1988-03-01	0.0457431	0.0914862	0	0	3.76695	11.62	EGF;EGFR;MAPK3
Lysine degradation	1959-02-01	0.0997799	0.184025	0	0	3.74567	8.63298	SUV39H1;EZH2
Glyoxylate and dicarboxylate metabolism	2020-01-30	0.238857	0.413303	0	0	3.68324	5.27399	CAT
Nicotinate and nicotinamide metabolism	2020-01-30	0.238857	0.410994	0	0	3.68324	5.27399	NAMPT
Dilated cardiomyopathy (DCM)	1991-03-01	0.0496711	0.0987012	0	0	3.64277	10.9368	TGFB1;IGF1;TNF
Fc gamma R-mediated phagocytosis	1991-03-01	0.0496711	0.0980685	0	0	3.64277	10.9368	PTPRC;NCF1;MAPK3
Oocyte meiosis	4/125	0.0270013	0.0558148	0	0	3.53591	12.7712	PTTG1;IGF1;IGF1R;MAPK3
Calcium signaling pathway	6/188	0.00738373	0.0164796	0	0	3.52651	17.3098	P2RX7;ADORA2A;NOS2;AGTR1;ADRB2;EGFR
Mitophagy	1965-02-01	0.117206	0.214878	0	0	3.39992	7.28881	JUN;RELA
Aldosterone synthesis and secretion	1998-03-01	0.0594508	0.115163	0	0	3.38257	9.54766	NR4A1;CREB1;AGTR1
Progesterone-mediated oocyte maturation	1999-03-01	0.0609166	0.117264	0	0	3.3484	9.36966	IGF1;IGF1R;MAPK3
cGMP-PKG signaling pathway	5/166	0.0176694	0.0383251	0	0	3.32823	13.4325	CREB1;AGTR1;NFATC1;ADRB2;MAPK3
Inflammatory mediator regulation of TRP channels	3/100	0.0623992	0.119372	0	0	3.31492	9.19625	IL1B;ALOX12;IGF1
Neuroactive ligand-receptor interaction	10/338	0.00105175	0.00263365	0	0	3.26915	22.4175	P2RX7;MC3R;CALCA;EDN1;ADORA2A;PTH;LEP;AGTR1;CRH;ADRB2
Alzheimer disease	5/171	0.0198141	0.0420879	0	0	3.23091	12.6696	APP;CASP3;IL1B;TNF;MAPK3
Glucagon signaling pathway	3/103	0.066947	0.127282	0	0	3.21837	8.70199	CREB1;SIRT1;FOXO1
Regulation of actin cytoskeleton	6/214	0.0134093	0.0295005	0	0	3.09805	13.3582	EGF;FGF19;FN1;FGF1;EGFR;MAPK3
Adrenergic signaling in cardiomyocytes	4/145	0.0429303	0.0869904	0	0	3.0482	9.59627	CREB1;AGTR1;ADRB2;MAPK3
Complement and coagulation cascades	1979-02-01	0.160355	0.290526	0	0	2.7974	5.12026	SERPINE1;PLAT
Chemical carcinogenesis	1982-02-01	0.169949	0.306108	0	0	2.69505	4.77632	CYP1A1;PTGS2
Fat digestion and absorption	1941-01-01	0.311413	0.524127	0	0	2.69505	3.14415	CD36
Peroxisome	1983-02-01	0.173169	0.310093	0	0	2.66258	4.66881	NOS2;CAT
Vasopressin-regulated water reabsorption	1944-01-01	0.329978	0.552354	0	0	2.5113	2.78435	CREB1
Alcoholism	4/180	0.0810985	0.150472	0	0	2.45549	6.16842	CREB1;ADORA2A;CRH;MAPK3
Proteasome	1945-01-01	0.336055	0.559486	0	0	2.45549	2.67767	IFNG
Hedgehog signaling pathway	1947-01-01	0.348045	0.576333	0	0	2.35101	2.48131	CCND1
Circadian entrainment	1997-02-01	0.219099	0.383423	0	0	2.27829	3.45898	CREB1;MAPK3
Arginine and proline metabolism	1949-01-01	0.35982	0.592645	0	0	2.25505	2.305	NOS2
Cholesterol metabolism	1950-01-01	0.365628	0.599007	0	0	2.20994	2.22351	CD36
Mineral absorption	1951-01-01	0.371383	0.602032	0	0	2.16661	2.14607	VDR
Fanconi anemia pathway	1954-01-01	0.38834	0.619734	0	0	2.04625	1.93549	HES1
Cholinergic synapse	2/112	0.269268	0.458201	0	0	1.97316	2.58889	CREB1;MAPK3
Tight junction	3/170	0.199826	0.353715	0	0	1.94995	3.14002	JUN;CCND1;CD1A
Steroid hormone biosynthesis	1960-01-01	0.4209	0.668234	0	0	1.84162	1.59366	CYP1A1
Axon guidance	3/181	0.225643	0.392644	0	0	1.83145	2.72666	NRP1;WNT5A;MAPK3
Lysosome	2/123	0.306085	0.517991	0	0	1.7967	2.1271	CTSD;CTSS
Huntington disease	3/193	0.254486	0.435455	0	0	1.71757	2.35051	CREB1;CASP3;BAX
Long-term potentiation	1967-01-01	0.456715	0.721375	0	0	1.64921	1.29248	MAPK3
Retinol metabolism	1967-01-01	0.456715	0.717695	0	0	1.64921	1.29248	CYP1A1
Parkinson disease	2/142	0.368699	0.600842	0	0	1.5563	1.55284	ADORA2A;CASP3
Arrhythmogenic right ventricular cardiomyopathy (ARVC)	1972-01-01	0.48094	0.751926	0	0	1.53468	1.12341	CTNNB1
Retrograde endocannabinoid signaling	2/148	0.388043	0.622485	0	0	1.49321	1.41353	PTGS2;MAPK3
Metabolism of xenobiotics by cytochrome P450	1974-01-01	0.490326	0.762729	0	0	1.49321	1.06419	CYP1A1
Thyroid hormone synthesis	1974-01-01	0.490326	0.758896	0	0	1.49321	1.06419	CREB1
Endocytosis	3/244	0.380063	0.612876	0	0	1.35857	1.31431	SMAD3;EGFR;IGF1R
Insulin secretion	1986-01-01	0.543203	0.836532	0	0	1.28485	0.78411	CREB1
Salivary secretion	1990-01-01	0.559586	0.857475	0	0	1.22775	0.712778	ADRB2
Glutamatergic synapse	1/114	0.646314	0.980615	0	0	0.969274	0.423058	MAPK3
Thermogenesis	2/231	0.620859	0.946657	0	0	0.956686	0.456005	CREB1;RPS6
Platelet activation	1/124	0.677226	1	0	0	0.891107	0.347309	MAPK3
Dopaminergic synapse	1/131	0.69725	1	0	0	0.84349	0.304172	CREB1
Ubiquitin mediated proteolysis	1/137	0.713428	1	0	0	0.806549	0.272351	SOCS3
Ribosome	1/153	0.752486	1	0	0	0.722204	0.205376	RPS6
Protein processing in endoplasmic reticulum	1/165	0.778261	1	0	0	0.66968	0.167884	BAX
RNA transport	1/165	0.778261	1	0	0	0.66968	0.167884	EIF4EBP1

## Sheet: PAthner
Term	Overlap	P-value	Adjusted P-value	Old P-value	Old Adjusted P-value	Odds Ratio	Combined Score	Genes
Toll receptor signaling pathway Homo sapiens P00054	14/49	7.60638e-18	2.83972e-16	0	0	31.5706	1244.44	JUN;CHUK;IFNB1;IL18;PTGS2;RELA;NFKBIA;TLR9;TLR7;CD14;MAP3K7;TLR4;TLR2;MAPK3
Interleukin signaling pathway Homo sapiens P00036	19/86	1.8475e-21	2.0692e-19	0	0	24.4122	1165.45	IL21;IL10;IL11;CDKN1A;CXCL8;CHUK;IL15;STAT1;STAT3;IL18;IL2;IL1A;IL6;MYC;IL17F;IL6ST;JAK3;MAPK3;IL17A
CCKR signaling map ST Homo sapiens P06959	23/165	6.23608e-21	3.49221e-19	0	0	15.4026	716.592	CALCA;JUN;CXCL8;SERPINE1;RPS6;MMP3;STAT3;CXCL1;PTGS2;MMP9;FOXO1;NFKBIA;NR4A1;CREB1;CCND1;CDH1;MYC;CASP3;EIF4EBP1;BAX;CTNNB1;HBEGF;MAPK3
Plasminogen activating cascade Homo sapiens P00050	2020-05-15	1.60258e-07	2.24361e-06	0	0	36.8324	576.298	MMP1;SERPINE1;MMP3;PLAT;MMP9
JAK/STAT signaling pathway Homo sapiens P00038	2020-04-14	6.05077e-06	6.77686e-05	0	0	31.5706	379.332	PTPRC;STAT1;STAT3;JAK3
Inflammation mediated by chemokine and cytokine signaling pathway Homo sapiens P00031	19/188	7.96537e-15	2.2303e-13	0	0	11.1673	362.531	CX3CR1;JUN;CXCL8;CHUK;CCL20;STAT3;ALOX12;NFATC1;PTGS2;IL2;CX3CL1;RELA;CXCL10;IFNG;CCL5;CCL3;CCL2;CCR6;MAPK3
Apoptosis signaling pathway Homo sapiens P00006	12/102	1.39222e-10	2.5988e-09	0	0	12.9997	295.027	NFKBIA;JUN;CHUK;CASP3;TNFSF10;BAX;CFLAR;TNFRSF1B;TNF;NFKB1;RELA;MAPK3
Angiogenesis Homo sapiens P00005	14/142	4.35995e-11	9.76629e-10	0	0	10.8941	259.889	WNT10B;JUN;FZD2;STAT1;NOTCH4;WNT5A;STAT3;FGF1;RHOB;VEGFA;KDR;BIRC5;CTNNB1;MAPK3
Alzheimer disease-presenilin pathway Homo sapiens P00004	1999-10-01	2.23134e-08	3.57014e-07	0	0	11.1613	196.641	APP;WNT10B;FZD2;CDH1;MMP1;NOTCH4;MMP2;WNT5A;CTNNB1;MMP9
T cell activation Homo sapiens P00053	1973-08-01	3.13684e-07	3.90363e-06	0	0	12.1093	181.335	NFKBIA;JUN;PTPRC;CHUK;CD80;NFATC1;NFKB1;MAPK3
Interferon-gamma signaling pathway Homo sapiens P00035	2020-04-28	0.000112096	0.000836982	0	0	15.7853	143.586	SOCS3;IFNG;STAT1;MAPK3
B cell activation Homo sapiens P00010	1957-06-01	1.25111e-05	0.000127385	0	0	11.6313	131.304	NFKBIA;JUN;PTPRC;CHUK;NFATC1;MAPK3
Oxidative stress response Homo sapiens P00046	2020-03-24	0.00128275	0.00798157	0	0	13.8122	91.9717	JUN;STAT1;MYC
Insulin/IGF pathway-mitogen activated protein kinase kinase/MAP kinase cascade Homo sapiens P00032	2020-03-29	0.00224025	0.0132057	0	0	11.4307	69.7409	IGF1;IGF1R;MAPK3
EGF receptor signaling pathway Homo sapiens P00018	7/109	6.06671e-05	0.00052267	0	0	7.09615	68.9044	EGF;STAT1;STAT3;TGFA;EGFR;HBEGF;MAPK3
PDGF signaling pathway Homo sapiens P00047	7/112	7.21038e-05	0.00057683	0	0	6.90608	65.8661	JUN;CHUK;STAT1;MYC;STAT3;JAK3;MAPK3
FAS signaling pathway Homo sapiens P00020	2020-03-31	0.0027196	0.0145045	0	0	10.6933	63.1681	JUN;CASP3;CFLAR
Ras Pathway Homo sapiens P04393	1969-05-01	0.000404079	0.00282855	0	0	8.00705	62.5663	JUN;STAT1;STAT3;RHOB;MAPK3
Insulin/IGF pathway-protein kinase B signaling cascade Homo sapiens P00033	1934-03-01	0.00354933	0.0180693	0	0	9.74976	54.9983	IGF1;FOXO1;IGF1R
Blood coagulation Homo sapiens P00011	1938-03-01	0.00487321	0.0227416	0	0	8.72347	46.4438	APP;SERPINE1;PLAT
Wnt signaling pathway Homo sapiens P00057	11/278	4.79001e-05	0.000447067	0	0	4.37219	43.4876	WNT10B;EDN1;FZD2;CCND1;CDH1;MYC;WNT5A;CTNNB1;NFATC1;TNF;MAP3K7
TGF-beta signaling pathway Homo sapiens P00052	1988-05-01	0.00122698	0.00808361	0	0	6.27825	42.0844	FOSL1;JUN;SMAD3;MAP3K7;MAPK3
Vitamin D metabolism and pathway Homo sapiens P04396	2020-01-08	0.0701594	0.245558	0	0	13.8122	36.6987	VDR
p53 pathway feedback loops 2 Homo sapiens P04398	1945-03-01	0.00782755	0.0350674	0	0	7.36648	35.7282	CDKN1A;MYC;CTNNB1
p53 pathway Homo sapiens P00059	1971-04-01	0.00393343	0.0191541	0	0	6.2252	34.4767	CDKN1A;SERPINE1;BAX;SIRT1
VEGF signaling pathway Homo sapiens P00056	1954-03-01	0.0128973	0.0555575	0	0	6.13874	26.708	KDR;MAPK3;VEGFA
Cadherin signaling pathway Homo sapiens P00012	6/150	0.00246841	0.0138231	0	0	4.41989	26.5378	WNT10B;FZD2;CDH1;WNT5A;CTNNB1;EGFR
p38 MAPK pathway Homo sapiens P05918	1932-02-01	0.0338245	0.135298	0	0	6.90608	23.3879	EIF4EBP1;MAP3K7
Angiotensin II-stimulated signaling through G proteins and beta-arrestin Homo sapiens P05911	1934-02-01	0.037812	0.146033	0	0	6.49984	21.2878	AGTR1;MAPK3
Notch signaling pathway Homo sapiens P00045	1938-02-01	0.0462892	0.172813	0	0	5.81564	17.8706	NOTCH4;HES1
Endothelin signaling pathway Homo sapiens P00019	1975-03-01	0.0306171	0.127004	0	0	4.41989	15.4086	EDN1;PTGS2;MAPK3
PI3 kinase pathway Homo sapiens P00048	1942-02-01	0.0553882	0.200112	0	0	5.26177	15.2244	CCND1;FOXO1
Axon guidance mediated by semaphorins Homo sapiens P00007	2020-01-17	0.143253	0.458408	0	0	6.49984	12.6301	NRP1
Enkephalin release Homo sapiens P05913	2020-01-17	0.143253	0.445675	0	0	6.49984	12.6301	CREB1
Alzheimer disease-amyloid secretase pathway Homo sapiens P00003	1956-02-01	0.0913678	0.310097	0	0	3.94633	9.44302	APP;MAPK3
p53 pathway by glucose deprivation Homo sapiens P04397	2020-01-21	0.173876	0.512477	0	0	5.26177	9.20501	EIF4EBP1
Huntington disease Homo sapiens P00029	3/124	0.102707	0.338329	0	0	2.67332	6.08414	JUN;CASP3;BAX
Beta2 adrenergic receptor signaling pathway Homo sapiens P04378	2020-01-28	0.224871	0.645783	0	0	3.94633	5.88883	ADRB2
Cortocotropin releasing factor receptor signaling pathway Homo sapiens P04380	2020-01-30	0.238857	0.652488	0	0	3.68324	5.27399	CRH
Integrin signalling pathway Homo sapiens P00034	3/156	0.168136	0.508952	0	0	2.12495	3.78874	FN1;RHOB;MAPK3
FGF signaling pathway Homo sapiens P00021	1999-02-01	0.225755	0.632115	0	0	2.23227	3.32229	FGF1;MAPK3
Heterotrimeric G-protein signaling pathway-Gi alpha and Gs alpha mediated pathway Homo sapiens P00026	2/127	0.319402	0.851738	0	0	1.74011	1.986	CREB1;ADRB2
Parkinson disease Homo sapiens P00049	1981-01-01	0.521868	1	0	0	1.36416	0.88717	MAPK3

## Sheet: Disignet
Term	Overlap	P-value	Adjusted P-value	Old P-value	Old Adjusted P-value	Odds Ratio	Combined Score	Genes
Inflammation	88/429	4.04229e-99	1.98638e-95	0	0	22.6661	5135.21	APP;IL22;CD40;CDKN1A;CSF2;CXCL8;FLT1;SERPINE1;RORC;PLAT;CXCL1;AHR;FGF1;TNF;CX3CL1;CXCL16;ICAM1;TNFSF13B;IL36A;CDH1;BSG;NAMPT;TNFSF10;CASP1;IL12B;CCR6;TIMP1;IL10;EDN1;AHSG;IL15;MMP1;MMP2;ADIPOQ;MMP3;IL18;MMP9;SIRT1;PGF;IL1A;IFNG;IL1B;CAT;AGTR1;CRH;TLR9;BIRC5;TLR7;TLR4;TLR2;CRP;CALCA;TGFA;TNFRSF11B;RETN;PTGS2;AGER;RELA;SOCS3;CCL5;TBX21;EIF4EBP1;CCL3;SPP1;S100A12;CCL2;EGR1;SMAD3;TGFB1;TNFSF14;NOS2;C…
Immune reconstitution inflammatory syndrome [IRIS]	2020-10-11	3.12704e-20	5.54739e-19	0	0	100.452	4511.46	CRP;IL10;IL22;IL6;CXCL8;IFNG;IL23R;TNF;IL2;IL17A
Infection	81/492	4.26389e-82	4.65617e-79	0	0	18.1916	3408.41	IL21;APP;IL22;CSF3;CD40;CXCL9;CXCL8;CD80;PLAT;TNF;CXCL5;ICAM1;TNFSF13B;CDH1;MYC;CASP3;NAMPT;TNFSF10;CASP1;IL12B;CD36;TIMP1;IL10;CHUK;AHSG;IL15;MMP2;ADIPOQ;MMP3;IL18;MIR21;TNFRSF1B;MMP9;IFNG;IL1B;TLR9;BIRC5;TLR7;TLR4;TLR2;CRP;CX3CR1;CALCA;ADRB2;RETN;PTGS2;EGFR;RELA;SOCS3;IFI16;ALOX5;CCL5;TBX21;CCL3;SPP1;CCL2;CD14;MAPK3;PRNP;SMAD3;TGFB1;NOS2;VDR;CCL20;IFNB1;STAT1;STAT3;OSM;IL2;NFKB1;VEGFA;NFKBIA;CX…
Epithelial hyperplasia of skin	24/61	8.38925e-34	3.19572e-32	0	0	43.4743	3311.05	IL21;IL10;IL22;TGFB1;EGF;CCL20;STAT3;TGFA;IL20RB;IGF1;TNF;MMP9;EGFR;NFKB1;IGF1R;IL1A;IL6;PTPRC;CCND1;IL1B;CCR6;TIMP1;HBEGF;IL17A
Inflammatory dermatosis	41/163	3.33135e-48	2.3725e-46	0	0	27.7938	3038.44	CX3CR1;IL22;CD40;CXCL9;CXCL8;CXCL1;AHR;PTGS2;TNF;EGFR;ICAM1;ALOX5;CCL3;CCL2;LGALS9;MAPK3;IL10;EDN1;TGFB1;TNFSF14;IL15;EGF;FN1;IL18;OSM;VEGFC;MIR21;MMP9;IL2;NFKB1;CXCL10;IL1A;IL6;CXCL11;IFNG;IL1B;LEP;CAT;TLR7;TLR2;IL17A
Psoriasis	100/818	1.18811e-90	1.94612e-87	0	0	13.5082	2797.02	APP;CSF3;PGLYRP3;CSF2;IL23R;HP;RORC;PLAT;AHR;TNF;ICAM1;IGF1R;PTTG1;BSG;KDR;TNFSF10;IL12B;PGLYRP1;WNT5A;CYBB;NOTCH4;IL20RB;TGFA;ALOX12;AGER;SOCS3;S100A12;CD14;EGR1;JUN;ACE;FZD2;SMAD3;TGFB1;VDR;RARRES2;FN1;NFATC1;IGF1;IL2;NFKB1;NFKBIA;CXCL10;CXCL11;IL6;VNN2;CYP1A1;IL21;IL22;CD40;CDKN1A;CXCL9;CXCL8;FLT1;CXCL1;CX3CL1;TNFSF13B;CASP1;CCR6;TIMP1;IL10;EDN1;IL15;MMP2;IL18;MIR21;TNFRSF1B;MMP9;SIRT1;IL1A;IF…
Vascular Diseases	65/401	3.64926e-64	6.89711e-62	0	0	17.911	2616.28	APP;CSF3;CD40;CXCL8;SERPINE1;HP;AHR;TNF;CX3CL1;CXCL16;ICAM1;CASP3;NAMPT;KDR;TIMP1;EDN1;AHSG;MMP1;ADIPOQ;CYBB;MIR21;TNFRSF1B;MMP9;SIRT1;IL1A;RBP4;IFNG;IL1B;CAT;AGTR1;TLR9;IL6ST;TLR4;CRP;CX3CR1;TGFA;TNFRSF11B;RETN;PTGS2;AGER;EGFR;SOCS3;SPP1;CCL2;CD14;EGR1;JUN;ACE;SMAD3;TGFB1;NOS2;STAT1;RARRES2;OSM;IGF1;NFKB1;VEGFA;SELP;NR4A1;IL6;FABP4;MIR143;LEP;CYP1A1;IL17A
Dermatitis	42/190	8.73317e-47	5.96039e-45	0	0	24.4257	2590.45	CX3CR1;IL22;CSF3;CXCL8;CXCL1;AHR;PTGS2;TNF;EGFR;ICAM1;ALOX5;CCL2;LGALS9;MAPK3;IL10;EDN1;TGFB1;TNFSF14;IL15;EGF;MMP2;MMP3;FN1;IL18;OSM;VEGFC;MIR21;MMP9;IL2;NFKB1;IL1A;CXCL11;IL6;IFNG;TNIP1;IL1B;LEP;CAT;TLR9;TLR7;TLR2;IL17A
Neutrophilia (disorder)	22/63	1.14453e-29	3.46107e-28	0	0	38.5863	2571.39	CRP;CSF3;CALCA;CSF2;CXCL8;IL15;TNF;MMP9;CXCL5;NFKB1;IL1A;CXCL10;IL6;IFNG;IL1B;CCL5;SPP1;IL17F;TLR4;TLR2;MAPK3;IL17A
Allergic Reaction	22/64	1.7308e-29	5.15465e-28	0	0	37.9834	2515.5	CXCL9;TGFB1;CCL20;HP;IL18;CXCL1;TNFRSF1B;TNF;CXCL5;CX3CL1;SELP;IL6;IFNG;IL1B;CASP1;CCL3;SPP1;CYP1A1;CCL2;CCR6;IL6ST;IL17A
Glomerulonephritis	51/210	2.1956e-59	2.80238e-57	0	0	26.835	3624.5	CXCL9;CXCL8;SERPINE1;TNF;CX3CL1;ICAM1;CASP1;CCR6;TIMP1;IL10;MMP1;MMP2;MMP3;IL18;TNFRSF1B;MMP9;IL1A;IFNG;IL1B;KIT;AGTR1;RARA;TLR9;TLR7;TLR4;HBEGF;CRP;CX3CR1;TNFRSF11B;ALOX5;CCL5;CCL3;SPP1;CCL2;JUN;ACE;TGFB1;EGF;STAT1;STAT3;FN1;IGF1;IL2;NFKB1;VEGFA;SELP;P2RX7;CXCL10;IL6;BAX;IL17A
Stable angina	28/76	2.39072e-38	1.06317e-36	0	0	40.7095	3526.53	CRP;CX3CR1;CD80;TNFRSF11B;TNF;CX3CL1;CCL2;TIMP1;CD14;ACE;TGFB1;NOS2;TNFSF14;STAT1;MMP2;IGF1;TNFRSF1B;MMP9;IL2;VEGFA;SELP;CXCL10;IL6;IFNG;IL1B;TLR4;TLR2;IL17A
Arthritis, Adjuvant-Induced	20/44	6.73599e-30	2.06235e-28	0	0	50.226	3373.69	CRP;IL10;CALCA;DNMT1;STAT1;MMP3;STAT3;ADIPOQ;TNFRSF11B;AHR;TNF;EGFR;VEGFA;IL6;IFNG;IL1B;LEP;CAT;SAA1;IL17A
Arthritis, Collagen-Induced	20/44	6.73599e-30	2.05594e-28	0	0	50.226	3373.69	CRP;IL10;CALCA;DNMT1;STAT1;MMP3;STAT3;ADIPOQ;TNFRSF11B;AHR;TNF;EGFR;VEGFA;IL6;IFNG;IL1B;LEP;CAT;SAA1;IL17A
Arthritis, Experimental	20/44	6.73599e-30	2.04958e-28	0	0	50.226	3373.69	CRP;IL10;CALCA;DNMT1;STAT1;MMP3;STAT3;ADIPOQ;TNFRSF11B;AHR;TNF;EGFR;VEGFA;IL6;IFNG;IL1B;LEP;CAT;SAA1;IL17A
Colitis	90/608	5.62582e-88	6.91132e-85	0	0	16.3565	3286.02	IL21;APP;IL22;NRP1;CSF3;CD40;CSF2;CXCL8;NCF1;IL23R;SERPINE1;HP;RORA;AHR;TNF;CXCL5;CXCL16;ICAM1;CASP3;NAMPT;KDR;TNFSF10;CASP1;PROK2;CCR6;TIMP1;MAP3K7;JAK3;IL10;IL11;CHUK;IL15;ADIPOQ;IL18;CYBB;MIR21;TNFRSF1B;MMP9;SIRT1;IL1A;IFNG;IL1B;CAT;RARA;TLR9;TLR7;IL6ST;TLR4;TLR2;CX3CR1;CALCA;RETN;PTGS2;AGER;EGFR;RELA;SOCS3;ALOX5;SPP1;S100A12;CCL2;MAPK3;SMAD3;TGFB1;TNFSF14;NOS2;VDR;CCL20;EGF;STAT1;RARRES2;STAT…
Experimental Lung Inflammation	22/53	1.08347e-31	3.63426e-30	0	0	45.8668	3270.3	CXCL9;CSF2;TGFB1;CCL20;IL18;CXCL1;AHR;TNFRSF1B;TNF;SIRT1;CXCL5;CX3CL1;IL6;IFNG;IL1B;CASP1;SPP1;CCL2;CCR6;IL6ST;TLR4;IL17A
Sarcoidosis, Pulmonary	20/46	2.11249e-29	6.25347e-28	0	0	48.0423	3172.09	CSF2;FLT1;ACE;IL18;IGF1;PTGS2;TNF;CXCL5;IL2;VEGFA;MMP12;NFKBIA;CXCL10;IFNG;CCL5;CCL3;CD14;TLR4;IL17A;TLR2
Atherogenesis	22/55	3.00121e-31	9.83195e-30	0	0	44.1989	3106.35	CRP;NOS2;MMP1;SERPINE1;ADIPOQ;STAT3;HP;PLAT;AHR;PTGS2;TNF;SIRT1;AGER;ICAM1;VEGFA;SOCS3;IL6;IFNG;ALOX5;CCL3;CCL2;TLR4
Chronic Periodontitis	39/148	1.0277e-46	6.96566e-45	0	0	29.1175	3083.3	CSF2;CXCL8;SERPINE1;TNFRSF11B;PTGS2;TNF;AGER;ICAM1;TBX21;CD14;TIMP1;IL10;EDN1;ACE;TGFB1;VDR;MMP1;MMP2;WNT5A;MMP3;FN1;IL18;OSM;TNFRSF1B;MMP9;IL2;IL1A;IL6;CD4;IFNG;IL1B;CAT;AGTR1;TLR9;IL17F;IL6ST;TLR4;TLR2;IL17A
Urban cutaneous leishmaniasis	2020-08-10	1.70581e-15	2.21171e-14	0	0	88.3978	3005.94	IL10;CXCL8;IFNG;IL1B;MMP2;CCL2;TNF;CD1A
Acute otitis media	2020-08-10	1.70581e-15	2.20879e-14	0	0	88.3978	3005.94	CX3CR1;IL10;IL6;TGFB1;IFNG;IL1B;SERPINE1;TNF
Pneumococcal Infections	19/44	6.59272e-28	1.82516e-26	0	0	47.7147	2986.29	CRP;IL10;FN1;TNF;CXCL5;NFKB1;IL1A;IL6;IFNG;CCL5;TBX21;IL1B;CCL2;TLR7;CD14;TLR4;MAPK3;IL17A;TLR2
Encephalomyelitis	63/348	2.87804e-65	6.14899e-63	0	0	20.0038	2972.78	CSF3;CD40;CSF2;NCF1;CD80;IL23R;CXCL1;AHR;TNF;ICAM1;TNFSF13B;CASP3;TNFSF10;CCR6;TIMP1;IL10;IL11;IL15;IL18;TNFRSF1B;SIRT1;MMP12;IL1A;IFNG;IL1B;CAT;KIT;TLR9;TLR7;IL6ST;TLR4;TLR2;CRP;CX3CR1;PTH;AGER;ALOX5;CCL3;SPP1;CCL2;EGR1;ACE;TGFB1;NOS2;VDR;IFNB1;STAT1;STAT3;LIF;IGF1;CFLAR;IL2;NFKB1;VEGFA;P2RX7;CXCL10;NR4A1;CXCL11;IL6;PTPRC;LEP;IL17F;IL17A
Pneumonia	77/497	1.70699e-75	7.98873e-73	0	0	17.1193	2947.24	IL22;NRP1;CSF3;CD40;CXCL9;CSF2;CXCL8;SERPINE1;HP;PLAT;CXCL1;AHR;TNF;CX3CL1;CXCL5;ICAM1;NAMPT;TNFSF10;CASP1;LGALS9;CCR6;TIMP1;JAK3;IL10;CHUK;IL15;MMP3;IL18;CYBB;TNFRSF1B;MMP9;SIRT1;PGF;MMP12;IL1A;ADORA2A;IFNG;IL1B;TLR9;IL6ST;TLR4;TLR2;CRP;TGFA;ALOX12;ADRB2;PTGS2;AGER;SOCS3;ALOX5;CCL5;CCL3;SPP1;S100A12;CCL2;CD14;MAPK3;JUN;ACE;TGFB1;NOS2;VDR;CCL20;STAT3;OSM;IGF1;IL2;NFKB1;VEGFA;FOSL1;NFKBIA;SELP;CXC…
Reperfusion Injury	32/110	6.85977e-40	3.30479e-38	0	0	32.1447	2898.73	CDKN1A;CXCL8;PLAT;CXCL1;PTGS2;TNF;RELA;ICAM1;CASP3;ALOX5;KDR;CCL3;CCL2;CD36;IL10;EGR1;JUN;EDN1;NOS2;EGF;STAT3;CYBB;MMP9;IL1A;IL6;ADORA2A;IL1B;CAT;IL6ST;TLR4;HBEGF;TLR2
Toxoplasmosis	19/46	1.91428e-27	5.15438e-26	0	0	45.6402	2807.8	IL21;IL10;IL22;CSF2;IL15;ALOX12;ICAM1;SOCS3;IL1A;IL6;IFNG;IL1B;CASP1;TLR9;CCL2;BAX;TLR7;TLR4;TLR2
Aneurysm	38/152	1.56609e-44	9.93001e-43	0	0	27.6243	2786.33	CRP;APP;CXCL8;SERPINE1;HP;TGFA;TNFRSF11B;RETN;TNF;RELA;CASP3;ALOX5;CASP1;CCL3;PROK2;CCL2;TIMP1;IL10;ACE;SMAD3;TGFB1;MMP1;STAT1;MMP2;MMP3;FN1;MIR21;MMP9;VEGFA;MMP12;IL6;PTPRC;IFNG;IL1B;LEP;AGTR1;TLR4;IL17A
Infection caused by Helicobacter pylori	57/308	2.63176e-59	3.31602e-57	0	0	20.4492	2758.28	IL22;CD40;CXCL8;SERPINE1;CXCL1;TNF;ICAM1;CDH1;CASP3;CASP1;CCR6;TIMP1;MAP3K7;IL10;MMP1;MMP3;IL18;MIR21;MMP9;IL1A;IFNG;IL1B;CAT;TLR9;TRIB3;TLR4;HBEGF;TLR2;DNMT1;TGFA;PTGS2;EGFR;RELA;MIR210;CCL5;EIF4EBP1;CCL3;SPP1;CCL2;HES1;CD14;MAPK3;JUN;ACE;TGFB1;NOS2;CCL20;EGF;STAT3;IL2;NFKB1;VEGFA;IL6;LEP;CYP1A1;BAX;IL17A
Pneumonitis	60/339	2.36268e-61	3.41477e-59	0	0	19.557	2730.12	IL22;CD40;CXCL9;CSF2;CXCL8;SERPINE1;HP;CXCL1;AHR;TNF;CX3CL1;CXCL5;ICAM1;CASP1;LGALS9;CCR6;TIMP1;IL10;CHUK;IL15;IL18;CYBB;TNFRSF1B;MMP9;SIRT1;PGF;IL1A;ADORA2A;IFNG;IL1B;IL6ST;TLR4;TLR2;CRP;TGFA;ALOX12;PTGS2;AGER;SOCS3;ALOX5;CCL3;SPP1;S100A12;CCL2;CD14;MAPK3;JUN;ACE;TGFB1;VDR;CCL20;STAT3;OSM;IGF1;NFKB1;VEGFA;FOSL1;CXCL10;IL6;IL17A
Systemic Scleroderma	80/562	1.15131e-75	5.65753e-73	0	0	15.7291	2714.11	IL21;IL22;CD40;CSF2;CXCL8;FLT1;IL23R;SERPINE1;HP;RORC;TNF;CX3CL1;ICAM1;TNFSF13B;MYC;CASP3;KDR;TNFSF10;CASP1;CCR6;TIMP1;IL10;EDN1;MMP1;MMP2;MMP3;IL18;CYBB;MIR21;MMP9;SIRT1;RHOB;MMP12;IL1A;ADORA2A;IFNG;IL1B;AGTR1;TRIB3;IL6ST;TLR4;TLR2;CRP;CX3CR1;DNMT1;NOTCH4;PTGS2;AGER;CD1A;EGFR;RELA;ALOX5;CCL5;TBX21;SPP1;CCL2;CD14;MAPK3;EGR1;JUN;ACE;SMAD3;TGFB1;TNFSF14;NOS2;EGF;RARRES2;STAT3;FN1;IGF1;IL2;NFKB1;VEG…
Bronchiolitis	23/66	5.93685e-31	1.90057e-29	0	0	38.5066	2680.02	IL10;CX3CR1;JUN;CXCL8;NOS2;IL15;VDR;IL18;ADRB2;TNF;CX3CL1;IL2;ICAM1;NFKBIA;IFNG;CCL5;CCL3;CCL2;TLR7;CD14;TLR4;TLR2;IL17A
Idiopathic crescentic glomerulonephritis	20/52	4.5322e-28	1.26541e-26	0	0	42.4989	2675.78	JUN;TGFB1;SERPINE1;MMP3;FN1;TNFRSF1B;TNF;MMP9;EGFR;VEGFA;MMP12;IL1A;IFNG;IL1B;CCL3;SPP1;CCL2;CCR6;JAK3;IL17A
Encephalitis	36/144	3.53144e-42	1.91751e-40	0	0	27.6243	2636.65	CRP;CX3CR1;APP;CD40;CSF2;CXCL8;CXCL1;PTGS2;TNF;CX3CL1;RELA;ICAM1;CASP3;CASP1;CCL3;SPP1;CCL2;TIMP1;IL10;EGR1;EDN1;NOS2;IFNB1;STAT1;STAT3;IL18;MIR21;MMP9;NFKB1;NFKBIA;CXCL10;IL6;IFNG;IL1B;IL17F;IL6ST
Periodontitis	48/237	1.24025e-51	1.0243e-49	0	0	22.3792	2623.21	CRP;IL22;CXCL8;SERPINE1;TNFRSF11B;AHR;PTGS2;TNF;AGER;CXCL5;ICAM1;TNFSF13B;IFI16;CASP3;CCL5;TBX21;NAMPT;CCL2;CD14;TIMP1;IL10;IL11;TGFB1;VDR;MMP1;CCL20;MMP2;WNT5A;MMP3;FN1;IL18;OSM;MMP9;IL2;NFKB1;VEGFA;MMP12;IL1A;IL6;IFNG;IL1B;LEP;CYP1A1;TLR9;IL17F;TLR4;TLR2;IL17A
Hepatitis B, Chronic	48/238	1.54338e-51	1.25358e-49	0	0	22.2852	2607.32	IL21;IL22;DNMT1;CD40;CXCL9;CSF2;CXCL8;CD80;NOTCH4;HP;TGFA;RORA;PTGS2;TNF;SOCS3;MIR210;CDH1;TNFSF10;SPP1;CCL2;LGALS9;CD14;TIMP1;IL10;ACE;TGFB1;NOS2;VDR;EGF;IFNB1;STAT1;MMP2;MMP3;IL18;MMP9;IL2;NFKBIA;CXCL10;IL1A;IL6;IFNG;IL1B;CYP1A1;TLR9;TLR7;TLR4;TLR2;IL17A
Lung diseases	64/393	3.01969e-63	5.20658e-61	0	0	17.9945	2590.44	CSF3;CDKN1A;CSF2;CXCL8;SERPINE1;CXCL1;AHR;TNF;CTSS;CX3CL1;CXCL5;IGF1R;IL12B;CTSD;IL10;EDN1;IL15;MMP1;MMP2;ADIPOQ;IL18;MIR21;MMP9;SIRT1;IL1A;CREB1;ADORA2A;IFNG;IL1B;CAT;KIT;TLR4;TLR2;CRP;TGFA;ADRB2;PTGS2;AGER;EGFR;CCL5;SPP1;CCL2;MAPK3;EGR1;JUN;ACE;TGFB1;NOS2;VDR;EGF;IFNB1;STAT3;FN1;OSM;VEGFC;IGF1;NFKB1;VEGFA;NFKBIA;P2RX7;CXCL10;IL6;CYP1A1;IL17F
Degenerative polyarthritis	107/976	4.81298e-93	9.4604e-90	0	0	12.1139	2575.05	APP;CSF2;NCF1;SERPINE1;HP;RORA;AHR;FGF1;TNF;CXCL16;ICAM1;MYC;BSG;NAMPT;KDR;TNFSF10;MAP3K7;ADIPOQ;WNT5A;PGF;TRIB3;IL6ST;CALCA;DNMT1;TGFA;TNFRSF11B;AGER;SOCS3;MIR210;S100A12;CD14;EGR1;JUN;ACE;SMAD3;TGFB1;TNFSF14;VDR;RARRES2;FN1;LIF;IGF1;IL2;NFKB1;CXCL10;IL6;EZH2;IL21;IL22;CD40;CDKN1A;CXCL8;FLT1;CXCL1;TNFSF13B;CASP3;CASP1;CCR6;CD36;TIMP1;CTSD;IL10;IL11;EDN1;CHUK;MMP1;MMP2;MMP3;IL18;MIR21;TNFRSF1B;MM…
Thromboangiitis Obliterans	19/49	8.48824e-27	2.2246e-25	0	0	42.8459	2572.09	CD40;CXCL8;STAT1;MMP3;MIR21;IGF1;PTGS2;TNF;AGER;ICAM1;VEGFA;IL1A;CXCL10;IL6;FABP4;PTPRC;IFNG;IL1B;CD14
Restenosis	45/215	5.0339e-49	3.74797e-47	0	0	23.1273	2572	CRP;CX3CR1;CSF3;CALCA;CD40;SERPINE1;HP;TNF;AGER;CX3CL1;MYC;CASP1;SPP1;S100A12;CCL2;CD14;TIMP1;IL10;EGR1;JUN;ACE;SMAD3;TGFB1;NOS2;VDR;MMP1;EGF;ADIPOQ;MMP3;IL18;MIR21;MMP9;NFKB1;VEGFA;SELP;NR4A1;IL1A;IL6;IFNG;IL1B;LEP;AGTR1;TLR9;TLR4;TLR2
Arteriosclerosis	113/1087	8.52026e-97	2.79124e-93	0	0	11.4868	2540.98	APP;CSF2;NCF1;IL23R;SERPINE1;HP;PLAT;AHR;FGF1;TNF;CXCL16;ICAM1;IGF1R;MYC;BSG;NAMPT;KDR;TNFSF10;ADIPOQ;WNT5A;CYBB;PGF;RBP4;PAPPA;AGTR1;TRIB3;DNMT1;NOTCH4;ALOX12;TNFRSF11B;ADRB2;AGER;FOXO1;SOCS3;MIR210;S100A12;CD14;EGR1;PRNP;ACE;SMAD3;TGFB1;RARRES2;FN1;IGF1;IL2;NFKB1;SELP;NR4A1;IL6;CYP1A1;CD40;CDKN1A;CXCL9;CXCL8;FLT1;CXCL1;CTSS;CX3CL1;CASP3;CASP1;CCR6;CD36;TIMP1;IL10;IL11;EDN1;AHSG;IL15;MMP1;MMP2;M…
Meningitis, Bacterial	16/37	1.1233e-23	2.44242e-22	0	0	47.7826	2524.98	CSF2;CXCL8;MMP2;MMP3;IL18;ADRB2;MMP9;CXCL5;NFKB1;IL1B;TNFSF10;TLR9;CD14;TIMP1;TLR4;TLR2
Leishmaniasis, Cutaneous	19/50	1.35855e-26	3.52292e-25	0	0	41.989	2500.9	IL10;CXCL8;TGFB1;NOS2;MMP2;CXCL3;TNF;CXCL5;CD1A;IL2;IL1A;CXCL10;IL6;IFNG;IL1B;CCL2;TLR4;TLR2;IL17A
Conjunctivochalasis	2020-06-07	3.51188e-12	3.6255e-11	0	0	94.7119	2498.01	MMP1;MMP2;MMP3;TIMP1;MMP9;TNF
Acute Coronary Syndrome	49/255	1.55761e-51	1.25477e-49	0	0	21.2328	2484	CD40;CXCL8;CD80;SERPINE1;TNF;CXCL5;CXCL16;ICAM1;CASP1;TIMP1;IL10;IL15;MMP1;MMP2;ADIPOQ;MMP3;IL18;MIR21;MMP9;SIRT1;IL1A;PAPPA;IL1B;AGTR1;TLR4;TLR2;CRP;CX3CR1;TNFRSF11B;ADRB2;RETN;PTGS2;EGFR;CCL5;SPP1;CCL2;CD14;ACE;TGFB1;STAT3;IGF1;IL2;NFKB1;VEGFA;SELP;IL6;FABP4;LEP;IL17A
Osteoporosis, Postmenopausal	20/55	1.77529e-27	4.80648e-26	0	0	40.1808	2474.97	CALCA;TGFB1;PTH;VDR;HP;TNFRSF11B;TNF;NFKB1;ICAM1;VEGFA;IL1A;IL6;IL36A;MIR210;IL1B;CAT;NRIP1;SPP1;CD14;MAPK3
Early Rheumatoid Arthritis	20/55	1.77529e-27	4.79328e-26	0	0	40.1808	2474.97	IL21;IL10;CRP;IL22;CXCL9;CSF2;VDR;STAT3;RORC;TNF;MMP9;IL2;TNFSF13B;IL6;IFNG;TBX21;CCR6;TLR4;TLR2;IL17A
Angina, Unstable	23/70	2.96056e-30	9.29597e-29	0	0	36.3062	2468.54	IL10;CRP;CXCL8;ACE;TNFSF14;SERPINE1;IL18;TNFRSF11B;AHR;TNFRSF1B;TNF;VEGFA;SELP;IL6;IFNG;IL1B;PAPPA;LEP;CCL3;CCL2;TIMP1;CD14;TLR4
Gastritis	40/181	1.59153e-44	1.00266e-42	0	0	24.4193	2462.66	CSF2;CXCL8;SERPINE1;CXCL1;PTGS2;TNF;EGFR;MIR210;CDH1;SPP1;CCL2;CCR6;IL10;JUN;ACE;TGFB1;NOS2;VDR;IL15;CCL20;MMP2;WNT5A;MMP3;STAT3;IL18;MMP9;NFKB1;NFKBIA;CXCL10;IL1A;IL6;IFNG;IL1B;LEP;AGTR1;CRH;IL6ST;TLR4;TLR2;IL17A
Periodontal Diseases	34/137	1.02605e-39	4.91901e-38	0	0	27.4227	2461.87	IL21;CRP;IL22;CXCL8;CD80;SERPINE1;TNFRSF11B;PTGS2;TNF;CXCL16;CCL2;LGALS9;CD14;CTSD;IL10;EDN1;VDR;IL15;MMP1;STAT1;MMP2;MMP3;FN1;IL18;IL2;VEGFA;CXCL10;IL1A;IL6;IFNG;IL1B;TLR4;TLR2;IL17A
Cerebral Ischemia	51/275	7.25925e-53	6.36999e-51	0	0	20.4922	2460.19	IL21;APP;IL22;NRP1;CD40;CSF2;SERPINE1;PLAT;TNF;CX3CL1;ICAM1;CASP3;NAMPT;KDR;IL10;ADIPOQ;IL18;CYBB;TNFRSF1B;MMP9;SIRT1;PGF;IL1A;CREB1;IL1B;CAT;AGTR1;TLR4;HBEGF;PTGS2;AGER;RELA;MIR210;CCL3;CCL2;CD14;MAPK3;EGR1;JUN;ACE;NOS2;VDR;STAT3;IGF1;NFKB1;VEGFA;NFKBIA;SELP;CXCL10;IL6;IL17A
Lobar Pneumonia	25/81	5.05996e-32	1.74489e-30	0	0	34.1041	2457.59	CRP;CXCL9;CSF2;SERPINE1;CXCL1;AHR;TNF;CXCL5;CX3CL1;CCL5;CASP1;SPP1;CCL2;CCR6;TGFB1;CCL20;IL18;TNFRSF1B;SIRT1;IL6;IFNG;IL1B;IL6ST;TLR4;IL17A
Bacterial Infections	51/276	8.84736e-53	7.69485e-51	0	0	20.418	2447.23	IL22;CSF3;CXCL8;SERPINE1;CXCL1;TNF;CXCL16;CASP1;CTSD;JAK3;IL10;EDN1;MMP3;IL18;MMP9;SIRT1;IL1A;IFNG;IL1B;TLR9;TLR4;TLR2;CRP;CALCA;TGFA;PTGS2;EGFR;RELA;CCL5;TBX21;CCL3;SPP1;CD14;TGFB1;NOS2;VDR;IFNB1;STAT1;STAT3;OSM;CFLAR;IL2;NFKB1;VEGFA;NFKBIA;SELP;IL6;PTPRC;SAA1;EZH2;IL17A
Atherosclerosis	114/1134	3.61084e-96	8.87183e-93	0	0	11.1082	2441.18	APP;CSF2;NCF1;IL23R;SERPINE1;HP;PLAT;RORA;AHR;FGF1;TNF;CXCL16;ICAM1;IGF1R;CDH1;MYC;BSG;NAMPT;KDR;TNFSF10;ADIPOQ;WNT5A;CYBB;PGF;RBP4;PAPPA;AGTR1;TRIB3;IL6ST;DNMT1;ALOX12;TNFRSF11B;ADRB2;AGER;FOXO1;SOCS3;MIR210;S100A12;CD14;EGR1;PRNP;ACE;SMAD3;TGFB1;RARRES2;FN1;IGF1;IL2;NFKB1;SELP;NR4A1;IL6;CYP1A1;NRP1;CD40;CDKN1A;CXCL9;CXCL8;FLT1;CXCL1;CTSS;CX3CL1;CASP3;CASP1;CCR6;CD36;TIMP1;IL10;IL11;EDN1;AHSG;IL…
Osteoarthritis, Knee	27/93	1.0606e-33	4.02456e-32	0	0	32.0798	2435.71	CD40;CALCA;SERPINE1;TGFA;TNFRSF11B;PTGS2;TNF;AGER;SOCS3;ACE;SMAD3;TGFB1;MMP1;VDR;MMP2;MMP3;IL18;MIR21;TNFRSF1B;MMP9;NFKB1;RHOB;IL1A;IL6;IL1B;TLR9;TLR2
Nasal Polyps	44/219	4.5731e-47	3.1651e-45	0	0	22.2004	2368.81	IL21;IL22;CD40;CSF2;CXCL8;AHR;PTGS2;TNF;CD1A;EGFR;RELA;ICAM1;TNFSF13B;SOCS3;CCL5;TBX21;EIF4EBP1;CCL3;SPP1;CCL2;IL10;JUN;TGFB1;IFNB1;MMP2;STAT3;OSM;MMP9;SIRT1;IL2;VEGFA;SELP;IL1A;IL6;PTPRC;IFNG;IL1B;LEP;CAT;TLR9;BIRC5;TLR4;TLR2;IL17A
Aggressive periodontitis, generalized	14/31	3.4383e-21	6.37578e-20	0	0	49.902	2351.35	CXCL8;VDR;MMP2;SERPINE1;IL18;PLAT;TNF;MMP9;MMP12;IL1A;IL1B;TIMP1;TLR4;TLR2
Leishmaniasis, New World	2020-08-12	1.84778e-14	2.2531e-13	0	0	73.6648	2329.44	IL10;CXCL8;IFNG;IL1B;MMP2;CCL2;TNF;CD1A
Liver Cirrhosis	84/683	2.21291e-74	9.06187e-72	0	0	13.5897	2304.77	CSF3;CDKN1A;CXCL9;CSF2;CXCL8;FLT1;SERPINE1;HP;CXCL1;TNF;CXCL5;ICAM1;IGF1R;CDH1;MYC;BSG;NAMPT;KDR;TNFSF10;CASP1;CD36;TIMP1;IL10;EDN1;MMP1;MMP2;ADIPOQ;MMP3;IL18;MIR21;TNFRSF1B;MMP9;PGF;IL1A;RBP4;IFNG;IL1B;CAT;AGTR1;CRH;TLR4;TLR2;CRP;CX3CR1;DNMT1;PTH;NOTCH4;TGFA;TNFRSF11B;ADRB2;RETN;PTGS2;EGFR;RELA;SOCS3;MAT2A;ALOX5;CCL5;SPP1;CCL2;CD14;EGR1;ACE;SMAD3;TGFB1;VDR;EGF;STAT1;RARRES2;STAT3;FN1;OSM;IGF1;IL…
Arthritis	80/630	1.47175e-71	4.38313e-69	0	0	14.0314	2288.48	IL21;IL22;CSF3;CD40;CDKN1A;CSF2;CXCL8;NCF1;CD80;IL23R;SERPINE1;HP;CXCL1;AHR;TNF;CXCL16;ICAM1;TNFSF13B;BSG;NAMPT;KDR;TNFSF10;CASP1;IL12B;CCR6;TIMP1;IL10;IL11;IL15;MMP1;MMP2;MMP3;IL18;CYBB;TNFRSF1B;MMP9;SIRT1;PGF;MMP12;IL1A;IFNG;IL1B;CRH;TLR9;TLR4;TLR2;CRP;CALCA;TNFRSF11B;RETN;PTGS2;FOXO1;EGFR;RELA;SOCS3;ALOX5;CCL5;CCL3;SPP1;CCL2;JUN;TNFSF14;NOS2;VDR;IFNB1;RARRES2;STAT3;FN1;LIF;OSM;NFATC1;IL2;NFKB1…
Necrotizing enterocolitis in fetus OR newborn	23/74	1.32234e-29	3.96219e-28	0	0	34.3437	2283.71	CRP;CXCL8;TGFB1;NOS2;EGF;IL23R;MMP3;STAT3;RORC;CXCL1;TNF;EGFR;VEGFA;IL1A;IL6;CASP3;IL1B;TLR9;S100A12;TIMP1;TLR4;HBEGF;IL17A
Hyperglycemia	69/488	3.92864e-64	7.28503e-62	0	0	15.6236	2281	IL21;APP;IL22;CDKN1A;CSF2;CXCL8;SUV39H1;SERPINE1;AHR;TNF;ICAM1;CCND1;CASP3;NAMPT;KDR;TNFSF10;CASP1;CD36;TIMP1;IL10;EDN1;AHSG;ADIPOQ;CYBB;MMP9;SIRT1;IL1A;CREB1;IFNG;IL1B;CAT;AGTR1;TRIB3;TLR4;TLR2;CRP;DNMT1;PTH;TNFRSF11B;RETN;PTGS2;AGER;FOXO1;RELA;SOCS3;CCL5;EIF4EBP1;CCL3;SPP1;CCL2;EGR1;PRNP;JUN;ACE;TGFB1;NOS2;VDR;STAT3;FN1;VEGFC;IGF1;IL2;NFKB1;VEGFA;NFKBIA;SELP;CXCL10;IL6;LEP
inflammatory joint disease	2020-11-21	7.99553e-18	1.22781e-16	0	0	57.8795	2278.58	MMP12;IL1A;SOCS3;IL6;CXCL8;ADORA2A;IL1B;OSM;CRH;TNF;IL2
Hepatitis, Chronic	39/183	9.92249e-43	5.57247e-41	0	0	23.5486	2277.53	CALCA;DNMT1;NOTCH4;TGFA;PTGS2;TNF;SOCS3;CDH1;MYC;CASP3;TNFSF10;CCL2;IL10;SMAD3;TGFB1;TNFSF14;NOS2;VDR;IL15;MMP1;IFNB1;STAT1;MMP2;MMP3;STAT3;FN1;IL18;MIR21;MMP9;NFKB1;CXCL10;IL1A;IL6;IFNG;IL1B;CAT;TLR9;TLR2;IL17A
Ulcer	39/184	1.25037e-42	6.94272e-41	0	0	23.4206	2259.74	CALCA;CDKN1A;CSF2;CXCL8;SERPINE1;ADRB2;PTGS2;TNF;SOCS3;CCND1;CDH1;CASP3;KDR;IL10;EGR1;TGFB1;TNFSF14;NOS2;VDR;MMP1;EGF;RARRES2;MMP2;MMP3;FN1;MMP9;PGF;VEGFA;MMP12;IL1A;IL6;FABP4;IFNG;IL1B;LEP;CAT;KIT;TLR4;IL17A
Thyroid associated opthalmopathies	26/92	3.9591e-32	1.37007e-30	0	0	31.2275	2257.96	CD40;CXCL8;CD80;IL23R;PTGS2;TNF;ICAM1;IGF1R;SOCS3;MYC;IL12B;CCL2;IL10;TGFB1;CHUK;STAT1;IL18;IL2;NFKB1;IL1A;CXCL10;IL6;IFNG;IL1B;LEP;CYP1A1
Eosinophilic disorder	36/161	3.01153e-40	1.4725e-38	0	0	24.7075	2248.4	CSF3;CSF2;CXCL8;CD80;AHR;PTGS2;TNF;CCL5;EIF4EBP1;CCL3;SPP1;S100A12;LGALS9;IL10;IL11;TGFB1;TNFSF14;VDR;IL15;MMP1;IFNB1;FN1;IL18;MIR21;IL2;CXCL10;IL1A;IL6;CD4;IFNG;IL1B;KIT;IL17F;TLR4;TLR2;IL17A
Fibrosis	37/169	5.35479e-41	2.68505e-39	0	0	24.1917	2243.25	CX3CR1;CSF3;CDKN1A;CXCL8;SERPINE1;ADRB2;PTGS2;TNF;AGER;EGFR;ICAM1;CCND1;SPP1;CCL2;CD14;TIMP1;MAPK3;IL10;EGR1;EDN1;ACE;TGFB1;STAT1;STAT3;MIR21;IGF1;SIRT1;VEGFA;IL6;ADORA2A;IFNG;IL1B;AGTR1;CYP1A1;TLR7;IL6ST;TLR4
Brain Ischemia	48/264	3.22118e-49	2.45409e-47	0	0	20.0904	2243.23	APP;CD40;SERPINE1;PLAT;FGF1;PTGS2;TNF;AGER;RELA;ICAM1;MIR210;CASP3;ALOX5;KDR;TNFSF10;CCL3;SPP1;CCL2;MAPK3;EGR1;PRNP;JUN;EDN1;ACE;TGFB1;NOS2;CCL20;MMP2;STAT3;LIF;IL18;IGF1;TNFRSF1B;MMP9;NFKB1;VEGFA;NFKBIA;CXCL10;IL1A;IL6;CREB1;IL1B;CAT;AGTR1;CRH;IL6ST;TLR4;IL17A
Chronic Obstructive Airway Disease	82/669	2.87215e-72	9.40916e-70	0	0	13.5438	2231.08	IL21;APP;IL22;NRP1;CSF3;CD40;CSF2;CXCL8;NCF1;CD80;IL23R;SERPINE1;CXCL1;AHR;TNF;CTSS;CXCL5;ICAM1;CCND1;CASP3;KDR;IL12B;CCR6;TIMP1;IL10;EDN1;CHUK;MMP1;MMP2;ADIPOQ;MMP3;IL18;CYBB;MIR21;TNFRSF1B;MMP9;SIRT1;MMP12;IL1A;ADORA2A;IFNG;IL1B;CAT;TLR9;TLR4;TLR2;CRP;TNFRSF11B;ADRB2;PTGS2;AGER;CD1A;FOXO1;EGFR;SOCS3;CCL5;SPP1;CCL2;CD14;EGR1;ACE;SMAD3;TGFB1;NOS2;VDR;CCL20;IFNB1;STAT1;STAT3;FN1;IL2;NFKB1;VEGFA;FO…
Myocarditis	31/126	4.21367e-36	1.69721e-34	0	0	27.1858	2214.41	CRP;CX3CR1;IL22;CSF3;CXCL9;CXCL8;TNFRSF11B;ADRB2;PTGS2;TNF;CX3CL1;CASP3;EIF4EBP1;SPP1;CCL2;LGALS9;MAPK3;IL10;ACE;NOS2;IFNB1;MMP2;STAT3;MMP9;CXCL10;IL6;PTPRC;IFNG;IL1B;TLR4;IL17A
Behcet Syndrome	47/258	3.30853e-48	2.37345e-46	0	0	20.1293	2200.69	CRP;IL22;CD40;CXCL8;IL23R;SERPINE1;AHR;TNF;FOXO1;ICAM1;TNFSF13B;IFI16;TBX21;CASP1;IL12B;CCL2;CCR6;MAPK3;IL10;ACE;NOS2;VDR;IL15;EGF;ADIPOQ;STAT3;IL18;MIR21;TNFRSF1B;MMP9;SIRT1;NFKB1;VEGFA;CXCL10;IL1A;IL6;IFNG;TNIP1;IL1B;LEP;CAT;CYP1A1;TLR7;IL17F;TLR4;TLR2;IL17A
Mucocutaneous Lymph Node Syndrome	35/156	3.47466e-39	1.61843e-37	0	0	24.791	2195.38	CRP;CSF3;CD40;FLT1;CXCL8;SERPINE1;HP;RETN;TNF;CASP3;KDR;S100A12;CCL2;CD14;TIMP1;IL10;ACE;SMAD3;TGFB1;NOS2;STAT1;MMP2;MMP3;IL18;MIR21;MMP9;IL2;VEGFA;MMP12;IL6;IFNG;IL1B;AGTR1;TLR2;IL17A
Rheumatoid Arthritis	142/1833	5.18036e-112	5.09126e-108	0	0	8.56007	2193.47	APP;CSF2;NCF1;CD80;IL23R;SERPINE1;HP;RORC;PLAT;AHR;FGF1;TNF;CXCL16;ICAM1;IGF1R;CCND1;MYC;BSG;NAMPT;KDR;TNFSF10;IL12B;LGALS9;MAP3K7;ADIPOQ;WNT5A;CYBB;PGF;IL6ST;DNMT1;NOTCH4;TGFA;ALOX12;TNFRSF11B;ADRB2;AGER;FOXO1;SOCS3;MIR210;EIF4EBP1;CD14;EGR1;WNT10B;JUN;ACE;SMAD3;TGFB1;TNFSF14;VDR;RARRES2;FN1;LIF;NFATC1;IGF1;IL2;NFKB1;NFKBIA;SELP;CXCL10;NR4A1;CXCL11;IL6;PTPRC;EZH2;IL21;IL22;NRP1;CD40;CDKN1A;CXCL9…
Aortic Aneurysm, Abdominal	50/288	2.86499e-50	2.25257e-48	0	0	19.1835	2188.4	APP;CSF2;CXCL8;NCF1;SERPINE1;HP;PLAT;TNF;CTSS;CX3CL1;ICAM1;CASP1;TIMP1;IL10;MMP1;MMP2;ADIPOQ;MMP3;MIR21;MMP9;MMP12;IL1A;IFNG;IL1B;AGTR1;TLR4;CRP;CX3CR1;TNFRSF11B;RETN;PTGS2;AGER;ALOX5;SPP1;CCL2;HES1;CD14;MAPK3;EGR1;JUN;ACE;TGFB1;NOS2;STAT1;STAT3;VEGFA;IL6;PTPRC;LEP;IL17A
Burn injury	2020-07-10	5.1886e-13	5.78815e-12	0	0	77.3481	2187.96	IL10;IL1A;IL6;NOS2;IL1B;PTGS2;TNF
Dermatitis, Allergic Contact	28/107	1.71484e-33	6.45726e-32	0	0	28.9152	2181.53	CSF2;CD80;PLAT;TNF;CD1A;EGFR;ICAM1;SOCS3;NAMPT;SPP1;CCL2;CD36;IL10;ACE;MMP3;FN1;IL18;MMP9;IL2;VEGFA;CXCL10;IL1A;CXCL11;IFNG;IL1B;CYP1A1;TLR7;IL17A
Hamman-Rich syndrome	44/233	8.56724e-46	5.68911e-44	0	0	20.8664	2165.33	CSF3;CALCA;CDKN1A;CSF2;CXCL8;FLT1;SERPINE1;TGFA;FGF1;PTGS2;TNF;AGER;EGFR;CCND1;ALOX5;CCL5;CCL3;SPP1;IL12B;CCL2;TIMP1;EDN1;TGFB1;MMP1;EGF;MMP2;ADIPOQ;WNT5A;STAT3;FN1;MIR21;IGF1;CFLAR;MMP9;VEGFA;CXCL10;IL1A;IL6;PTPRC;IFNG;IL1B;CAT;TLR9;EZH2
Acute periodontitis	17/46	1.18472e-23	2.5703e-22	0	0	40.8359	2155.73	IL10;CXCL8;STAT1;VDR;MMP2;MMP3;IL18;PTGS2;TNF;MMP9;IL1A;IL6;IFNG;CCL5;IL1B;CD14;TLR4
Carcinoma, Lewis Lung	28/108	2.2979e-33	8.52219e-32	0	0	28.6474	2152.95	CSF2;FLT1;CXCL8;TGFA;PTGS2;TNF;EGFR;KDR;CCR6;IL10;TGFB1;CCL20;MMP2;IL18;MMP9;SIRT1;PGF;IL2;NFKB1;VEGFA;MMP12;IL6;ADORA2A;IFNG;IL1B;TLR4;HBEGF;IL17A
Dermatitis, Atopic	67/484	1.72768e-61	2.53427e-59	0	0	15.2961	2140.09	IL21;IL22;NRP1;CD40;CDKN1A;CXCL9;CSF2;CXCL8;CXCL1;AHR;TNF;CX3CL1;ICAM1;CASP3;CASP1;IL12B;CCR6;TIMP1;IL10;EDN1;IL15;IL18;MIR21;TNFRSF1B;SIRT1;IL1A;IFNG;IL1B;CRH;TLR9;TLR4;TLR2;CX3CR1;CALCA;DNMT1;ADRB2;PTGS2;CD1A;EGFR;SOCS3;CCL5;TBX21;CCL3;CCL2;CD14;JUN;SMAD3;TGFB1;TNFSF14;VDR;CCL20;EGF;STAT3;FN1;OSM;IL2;NFKB1;VEGFA;NFKBIA;SELP;CXCL10;IL6;VNN2;TNIP1;MIR143;CYP1A1;IL17A
Carotid Stenosis	19/56	1.81155e-25	4.36371e-24	0	0	37.4901	2135.83	IL10;CRP;ACE;MMP1;EGF;MMP2;MMP3;HP;TNFRSF11B;IGF1;MMP9;VEGFA;IL6;FABP4;SPP1;TIMP1;CD14;TLR4;TLR2
Endometriosis	86/749	9.20879e-74	3.62016e-71	0	0	12.6873	2133.63	NRP1;CSF2;CXCL8;FLT1;SERPINE1;HP;CXCL1;AHR;FGF1;TNF;CX3CL1;CXCL5;ICAM1;IGF1R;TNFSF13B;CCND1;CDH1;BSG;KDR;TNFSF10;LGALS9;CD36;TIMP1;IL10;IL11;AHSG;IL15;MMP1;MMP2;ADIPOQ;MMP3;IL18;MIR21;TNFRSF1B;MMP9;PGF;MMP12;IL1A;CREB1;IFNG;PAPPA;IL1B;CAT;AGTR1;CRH;BIRC5;TLR4;HBEGF;DNMT1;NOTCH4;TNFRSF11B;RETN;PTGS2;FOXO1;EGFR;RELA;MIR210;CCL5;EIF4EBP1;SPP1;CCL2;MAPK3;EGR1;JUN;ACE;SMAD3;TGFB1;NOS2;VDR;EGF;STAT3;FN…
Multiple Sclerosis, Relapsing-Remitting	23/78	5.36495e-29	1.56925e-27	0	0	32.5825	2120.96	IL10;CX3CR1;NOS2;IL15;IFNB1;IL18;TNF;MMP9;SIRT1;CX3CL1;ICAM1;VEGFA;IL6;IFNG;MYC;IL1B;CCL5;LEP;CASP1;SPP1;IL12B;CCL2;CD14
Fibrosis, Liver	71/545	1.52251e-63	2.672e-61	0	0	14.3951	2082.14	IL22;CSF3;CDKN1A;CXCL9;CXCL8;FLT1;SERPINE1;AHR;TNF;CXCL16;CASP3;BSG;KDR;TNFSF10;TIMP1;IL10;MMP1;MMP2;CYBB;MIR21;TNFRSF1B;MMP9;SIRT1;PGF;RBP4;ADORA2A;IFNG;IL1B;AGTR1;RARA;TLR9;TLR4;HBEGF;CRP;CX3CR1;CALCA;TGFA;RETN;PTGS2;AGER;EGFR;SOCS3;MIR210;CCL5;SPP1;CCL2;CD14;EGR1;ACE;SMAD3;TGFB1;VDR;EGF;IFNB1;STAT1;STAT3;FN1;IGF1;IL2;NFKB1;VEGFA;NFKBIA;CXCL10;CXCL11;IL6;FGF19;LEP;BAX;CTNNB1;EZH2;IL17A
Septicemia	65/468	1.29676e-59	1.67692e-57	0	0	15.3468	2080.92	IL22;CSF3;CD40;CSF2;CXCL8;NCF1;CD80;SERPINE1;HP;PLAT;TNF;ICAM1;CASP3;NAMPT;CASP1;TIMP1;IL10;EDN1;MMP1;MMP2;WNT5A;MMP3;IL18;CYBB;MIR21;MMP9;SIRT1;IL1A;ADORA2A;IFNG;IL1B;CRH;TLR9;TLR7;TLR4;TLR2;CRP;CX3CR1;CALCA;ADRB2;RETN;PTGS2;AGER;RELA;SOCS3;ALOX5;CCL2;CD14;MAPK3;JUN;ACE;TGFB1;NOS2;VDR;STAT3;IL2;NFKB1;VEGFA;SELP;P2RX7;IL6;TNIP1;LEP;SAA1;IL17A
Acute pancreatitis	27/104	3.26148e-32	1.13666e-30	0	0	28.6868	2079.81	CXCL8;SERPINE1;PTGS2;TNF;CX3CL1;ICAM1;CCL2;CD14;IL10;EDN1;ACE;TGFB1;EGF;STAT3;NFKB1;NFKBIA;P2RX7;IL1A;IL6;PTPRC;IL1B;CAT;KIT;TLR9;BIRC5;TLR4;TLR2
Reflux nephropathy (disorder)	2020-06-08	1.39426e-11	1.37716e-10	0	0	82.8729	2071.5	CSF2;ACE;NOS2;SERPINE1;PTGS2;TNF
Bronchiolitis, Viral	2020-06-08	1.39426e-11	1.37578e-10	0	0	82.8729	2071.5	CXCL8;IL15;VDR;JAK3;NFKB1;IL17A
Boutonneuse Fever	2020-06-08	1.39426e-11	1.3744e-10	0	0	82.8729	2071.5	IL10;IFNG;NOS2;CCL5;TLR4;TNF
Non-obstructive reflux-associated chronic pyelonephritis (disorder)	2020-06-08	1.39426e-11	1.37302e-10	0	0	82.8729	2071.5	CSF2;ACE;NOS2;SERPINE1;PTGS2;TNF
Inflammatory Bowel Diseases	95/911	1.12989e-78	7.93185e-76	0	0	11.5228	2068.1	IL21;IL22;CSF3;CD40;CDKN1A;CSF2;CXCL8;IL23R;SERPINE1;HP;RORC;PLAT;AHR;TNF;CX3CL1;CXCL5;CXCL16;ICAM1;IGF1R;CCND1;NAMPT;CASP1;IL12B;PROK2;CCR6;CD36;TIMP1;JAK3;IL10;IL11;EDN1;IL15;MMP1;MMP2;MMP3;IL18;CYBB;MIR21;TNFRSF1B;MMP9;SIRT1;MMP12;IL1A;IFNG;PAPPA;IL1B;TLR9;TLR7;IL6ST;TLR4;TLR2;CRP;DNMT1;TGFA;TNFRSF11B;PTGS2;AGER;FOXO1;EGFR;SOCS3;IFI16;ALOX5;CCL5;SPP1;S100A12;CCL2;CD14;EGR1;ACE;SMAD3;TGFB1;TNFS…
Familial M??ni??re disease	30/125	1.36612e-34	5.32786e-33	0	0	26.5193	2067.87	CD40;CXCL9;CSF2;CXCL8;CD80;CXCL1;PTGS2;RELA;ICAM1;CCND1;CASP3;CCL5;CCL2;IL10;NOS2;STAT3;IL18;MMP9;NFKB1;NFKBIA;CXCL10;IL1A;IL6;IFNG;TNIP1;IL1B;TLR9;TLR7;TLR4;TLR2
Cytomegalovirus Infections	47/270	3.19754e-47	2.22875e-45	0	0	19.2347	2059.25	CRP;CX3CR1;IL22;CSF3;CD40;CSF2;CXCL8;TNF;CD1A;CX3CL1;EGFR;RELA;ICAM1;IFI16;CDH1;ALOX5;CCL5;CCL3;IL12B;CCL2;LGALS9;CD14;MAPK3;IL10;JUN;TGFB1;EGF;IFNB1;STAT1;STAT3;FN1;IL18;SIRT1;IL2;NFKB1;VEGFA;CXCL10;IL6;PTPRC;CREB1;IFNG;IL1B;CAT;TLR9;CTNNB1;TLR4;TLR2
Lichen Planus, Oral	20/63	4.45855e-26	1.11782e-24	0	0	35.0785	2047.62	IL10;CXCL9;CXCL8;IL18;IGF1;PTGS2;TNF;EGFR;CXCL10;IL6;IFNG;CASP3;MYC;CCL5;BSG;SPP1;BAX;CD14;TLR4;TLR2
Synovitis	28/112	7.18013e-33	2.60392e-31	0	0	27.6243	2044.59	CRP;CD40;CSF2;CXCL8;SERPINE1;TNF;ICAM1;TNFSF13B;CCL5;SPP1;CD14;CCR6;IL10;EDN1;STAT1;MMP3;STAT3;FN1;IL18;VEGFC;IL2;NFKB1;VEGFA;IL1A;IL6;IFNG;IL1B;IL17A
Cerebral Infarction	48/283	1.1054e-47	7.75994e-46	0	0	18.7416	2026.36	IL21;CRP;APP;IL22;NRP1;CD40;CSF2;CXCL8;SERPINE1;HP;PLAT;PTGS2;TNF;AGER;CX3CL1;ICAM1;MIR210;CASP3;CCL5;BSG;NAMPT;KDR;CCL3;CCL2;CD14;IL10;JUN;ACE;TGFB1;NOS2;VDR;ADIPOQ;IL18;CYBB;IGF1;MMP9;SIRT1;NFKB1;VEGFA;SELP;IL1A;IL6;CREB1;IL1B;AGTR1;BIRC5;TLR4;HBEGF
Chronic Kidney Diseases	57/380	8.07816e-54	7.28368e-52	0	0	16.5746	2026.25	CD40;CXCL8;FLT1;SERPINE1;HP;TNF;CTSS;ICAM1;CASP3;NAMPT;KDR;CASP1;CD36;TIMP1;IL10;EDN1;AHSG;MMP1;MMP2;MMP3;IL18;MMP9;SIRT1;IL1A;IFNG;IL1B;CAT;AGTR1;CRH;CRP;CX3CR1;PTH;TGFA;TNFRSF11B;RETN;PTGS2;AGER;EGFR;RELA;SOCS3;MIR210;CCL5;CCL2;CD14;EGR1;ACE;SMAD3;TGFB1;VDR;RARRES2;IGF1;NFKB1;VEGFA;P2RX7;IL6;LEP;SAA1
Sepsis	69/529	1.22752e-61	1.88502e-59	0	0	14.4127	2021.42	IL22;NRP1;CSF3;CD40;CSF2;CXCL8;NCF1;CD80;SERPINE1;HP;PLAT;TNF;ICAM1;CASP3;NAMPT;CASP1;TIMP1;IL10;EDN1;MMP1;MMP2;WNT5A;MMP3;IL18;CYBB;MIR21;MMP9;SIRT1;IL1A;ADORA2A;IFNG;IL1B;CRH;TLR9;TLR7;TLR4;TLR2;CRP;CX3CR1;CALCA;ALOX12;ADRB2;RETN;PTGS2;AGER;RELA;SOCS3;ALOX5;SPP1;CCL2;CD14;MAPK3;JUN;ACE;TGFB1;NOS2;VDR;STAT3;FN1;IL2;NFKB1;VEGFA;SELP;P2RX7;IL6;TNIP1;LEP;SAA1;IL17A
Graft-vs-Host Disease	42/226	2.3013e-43	1.35432e-41	0	0	20.5349	2016.07	IL21;IL22;CSF3;DNMT1;CD40;CSF2;IL23R;HP;TNF;CD1A;EGFR;RELA;ICAM1;TNFSF13B;CCL5;NAMPT;TNFSF10;SPP1;CCL2;CD14;JAK3;IL10;TGFB1;TNFSF14;VDR;IL15;STAT1;STAT3;FN1;IL18;TNFRSF1B;IL2;VEGFA;P2RX7;IL1A;IL6;CD4;PTPRC;IFNG;IL1B;TLR4;IL17A
Granuloma	2020-11-23	3.0175e-17	4.41968e-16	0	0	52.8465	2010.26	CXCL10;CDKN1A;FLT1;IFNG;MMP1;SPP1;TLR9;CCR6;MMP9;TNF;VEGFA
Chorioretinitis	2020-05-06	3.42074e-10	2.83705e-09	0	0	92.081	2007	IL10;IL6;IFNG;TNF;IL2
Neonatal Early-Onset Sepsis	2020-05-06	3.42074e-10	2.83466e-09	0	0	92.081	2007	CSF3;IL6;CXCL8;TNF;ICAM1
Nonalcoholic Steatohepatitis	40/209	8.07406e-42	4.17642e-40	0	0	21.1478	2001	DNMT1;CDKN1A;CSF2;CXCL8;TNF;FOXO1;CXCL5;CASP3;KDR;TNFSF10;SPP1;CCL2;CD14;CD36;ACE;TGFB1;CHUK;AHSG;MMP1;RARRES2;ADIPOQ;LIF;CYBB;MIR21;CFLAR;TNFRSF1B;SIRT1;NFKB1;VEGFA;CXCL10;IL1A;RBP4;IL6;IFNG;IL1B;LEP;TLR9;TLR4;TLR2;IL17A
Asthma	115/1313	2.96778e-90	4.16676e-87	0	0	9.67798	1995.06	CSF3;CSF2;CD80;IL23R;SERPINE1;HP;RORA;AHR;TNF;ICAM1;CDH1;KDR;TNFSF10;IL12B;LGALS9;CYBB;AGTR1;IL6ST;CALCA;DNMT1;NOTCH4;TGFA;ALOX12;ADRB2;AGER;SOCS3;S100A12;CD14;EGR1;PRNP;JUN;ACE;SMAD3;TGFB1;TNFSF14;VDR;FN1;LIF;IL2;NFKB1;FOSL1;SELP;CXCL10;CXCL11;IL6;IL21;IL22;CD40;CDKN1A;CXCL9;CXCL8;FLT1;CXCL1;CTSS;CX3CL1;CXCL5;TNFSF13B;CCR6;TIMP1;CTSD;JAK3;IL10;IL11;EDN1;IL15;MMP1;MMP2;IL18;MIR21;TNFRSF1B;MMP9;SI…
Gingival Diseases	28/114	1.24665e-32	4.47157e-31	0	0	27.1397	1993.74	IL22;CXCL8;CD80;TNFRSF11B;PTGS2;TNF;CXCL16;CCL2;LGALS9;CD14;CTSD;IL10;VDR;MMP1;STAT1;MMP2;MMP3;FN1;IL18;IL2;VEGFA;CXCL10;IL1A;IL6;IFNG;IL1B;TLR4;TLR2
Diabetic Nephropathy	71/561	1.25272e-62	2.01832e-60	0	0	13.9845	1993.28	CDKN1A;CXCL9;CXCL8;FLT1;NCF1;SERPINE1;HP;TNF;ICAM1;KDR;TNFSF10;CD36;TIMP1;IL10;EDN1;IL15;MMP2;ADIPOQ;MMP3;IL18;CYBB;MIR21;MMP9;SIRT1;MMP12;IL1A;RBP4;CREB1;IL1B;CAT;AGTR1;TLR4;TLR2;PTH;TGFA;ALOX12;TNFRSF11B;PTGS2;AGER;FOXO1;EGFR;RELA;MIR210;CCL5;SPP1;CCL2;HES1;MAPK3;JUN;ACE;TGFB1;NOS2;VDR;CCL20;EGF;STAT1;STAT3;FN1;IGF1;NFKB1;VEGFA;SELP;CXCL10;CXCL11;IL6;FABP4;LEP;SAA1;CTNNB1;EZH2;IL17A
Inflammatory disorder	38/192	2.63528e-40	1.29498e-38	0	0	21.8692	1993.04	IL21;CRP;IL22;DNMT1;CD40;CXCL9;CSF2;CXCL8;IL23R;HP;ADRB2;PTGS2;TNF;ICAM1;BSG;TNFSF10;CASP1;SPP1;S100A12;CCL2;IL10;TGFB1;CCL20;IFNB1;MIR21;IGF1;IL2;NFKB1;VEGFA;SELP;CXCL10;IL1A;IL6;IL1B;SAA1;TLR4;TLR2;IL17A
Diabetic Retinopathy	44/247	1.32007e-44	8.42446e-43	0	0	19.6837	1988.77	CRP;NRP1;CD40;CXCL8;FLT1;SERPINE1;HP;PTGS2;TNF;AGER;CX3CL1;ICAM1;IGF1R;CASP3;KDR;CCL2;CD36;TIMP1;CTSD;MAPK3;IL10;EDN1;ACE;TGFB1;NOS2;VDR;MMP2;ADIPOQ;MMP3;FN1;VEGFC;IGF1;MMP9;SIRT1;PGF;NFKB1;VEGFA;SELP;CXCL10;RBP4;IL6;CAT;AGTR1;TLR4
Cirrhosis	61/433	4.3004e-56	4.35715e-54	0	0	15.5666	1984.52	CSF3;CDKN1A;CXCL9;CXCL8;FLT1;HP;CXCL1;TNF;CXCL5;ICAM1;IGF1R;CDH1;BSG;CASP1;TIMP1;IL10;EDN1;MMP1;MMP3;IL18;MIR21;MMP9;SIRT1;PGF;RBP4;IFNG;IL1B;CAT;AGTR1;CRH;TLR4;TLR2;DNMT1;PTH;NOTCH4;TGFA;TNFRSF11B;ADRB2;PTGS2;EGFR;SOCS3;MAT2A;ALOX5;CCL5;CCL2;CD14;ACE;TGFB1;EGF;STAT1;STAT3;FN1;OSM;IGF1;IL2;VEGFA;CXCL10;IL6;FGF19;CTNNB1;IL17A
Hepatitis C, Chronic	57/386	2.04381e-53	1.8096e-51	0	0	16.3169	1979.61	IL21;IL22;CXCL9;CSF2;CXCL8;HP;CXCL1;TNF;IGF1R;CCND1;CASP3;LGALS9;CD36;TIMP1;IL10;IL15;MMP1;MMP2;ADIPOQ;IL18;MMP9;IL1A;RBP4;IFNG;IL1B;AGTR1;TLR7;TLR4;TLR2;CX3CR1;NOTCH4;TGFA;TNFRSF11B;PTGS2;FOXO1;EGFR;SOCS3;CCL5;TBX21;SPP1;CCL2;CD14;SMAD3;TGFB1;NOS2;VDR;EGF;IFNB1;STAT1;STAT3;IGF1;IL2;VEGFA;CXCL10;CXCL11;IL6;LEP
Pre-Eclampsia	33/152	1.94018e-36	7.91206e-35	0	0	23.9895	1972.67	CRP;CALCA;FLT1;SERPINE1;HP;ADRB2;TNF;ICAM1;SOCS3;CCL5;IL10;EDN1;ACE;TGFB1;NOS2;IL15;ADIPOQ;IL18;IGF1;MMP9;PGF;VEGFA;SELP;CXCL10;IL6;FABP4;IFNG;LEP;AGTR1;CRH;IL6ST;TLR4;TLR2
Eosinophilia	37/186	2.50383e-39	1.1774e-37	0	0	21.9806	1953.7	CSF3;CSF2;CXCL8;CD80;AHR;PTGS2;TNF;CCL5;EIF4EBP1;CCL3;SPP1;S100A12;LGALS9;IL10;IL11;TGFB1;TNFSF14;VDR;IL15;MMP1;IFNB1;STAT3;FN1;IL18;MIR21;IL2;CXCL10;IL1A;IL6;CD4;IFNG;IL1B;KIT;IL17F;TLR4;TLR2;IL17A
Sjogren's Syndrome	45/260	4.8034e-45	3.12635e-43	0	0	19.1245	1951.6	IL21;CX3CR1;IL22;NRP1;CD40;CXCL9;CXCL8;NCF1;RORC;CXCL1;RETN;TNF;AGER;CX3CL1;EGFR;ICAM1;TNFSF13B;PTTG1;MYC;CASP3;CD14;CTSD;IL10;TGFB1;IFNB1;STAT1;MMP2;ADIPOQ;MMP3;STAT3;IL18;MMP9;IL2;NFKB1;NFKBIA;P2RX7;CXCL10;IL1A;CXCL11;IL6;CD4;IFNG;TNIP1;IL1B;IL17A
Corneal pannus	2020-10-20	4.89765e-16	6.61182e-15	0	0	55.2486	1947.66	IL22;IL1A;NOS2;MMP2;IL1B;MMP3;TNFSF10;MMP9;TNF;VEGFA
Pouchitis	2020-10-20	4.89765e-16	6.60275e-15	0	0	55.2486	1947.66	CRP;IL10;CD40;CXCL8;NOS2;TLR9;CD14;PTGS2;TNF;TLR4
Respiratory Syncytial Virus Infections	28/116	2.14015e-32	7.53886e-31	0	0	26.6717	1944.95	CX3CR1;CXCL8;CD80;ADRB2;PTGS2;TNF;ICAM1;CCL5;CASP1;SPP1;CCL2;IL10;ACE;NOS2;VDR;STAT1;MMP3;IL2;NFKB1;NFKBIA;CXCL10;IL6;IFNG;IL1B;TLR9;TLR4;TLR2;IL17A
Aortic Aneurysm	25/96	6.46296e-30	1.98494e-28	0	0	28.7753	1934.03	APP;SERPINE1;HP;TNFRSF11B;RETN;CTSS;ALOX5;CCL3;SPP1;S100A12;CCL2;EDN1;ACE;SMAD3;TGFB1;MMP2;MMP3;STAT3;MMP9;VEGFA;IL6;IFNG;LEP;AGTR1;TLR4
Eczema	62/454	3.30209e-56	3.38052e-54	0	0	15.0899	1927.74	IL21;IL22;NRP1;CD40;CXCL9;CSF2;CXCL8;NCF1;CD80;CXCL1;AHR;TNF;CX3CL1;ICAM1;CDH1;CASP1;IL12B;CCR6;IL10;EDN1;IL15;IL18;CYBB;TNFRSF1B;SIRT1;IL1A;IFNG;IL1B;CRH;TLR9;TLR4;TLR2;CX3CR1;PTGS2;CD1A;EGFR;SOCS3;CCL5;TBX21;CCL3;CCL2;CD14;JUN;TGFB1;TNFSF14;VDR;CCL20;EGF;STAT1;STAT3;FN1;OSM;IL2;NFKB1;VEGFA;SELP;CXCL10;IL6;PTPRC;TNIP1;MIR143;IL17A
Severe Sepsis	26/103	1.08823e-30	3.47243e-29	0	0	27.8925	1924.39	CSF3;CXCL8;SERPINE1;RETN;TNF;CASP3;CASP1;CD14;TIMP1;MAPK3;IL10;ACE;TGFB1;NOS2;IL15;WNT5A;IL18;TNFRSF1B;MMP9;P2RX7;IL6;ADORA2A;IFNG;TLR4;TLR2;IL17A
Acquired Immunodeficiency Syndrome	37/188	3.83169e-39	1.77631e-37	0	0	21.7468	1923.67	IL21;APP;CSF3;CSF2;FGF1;TNF;ICAM1;MYC;CCL5;TNFSF10;CCL3;CCL2;CD14;TIMP1;IL10;SMAD3;VDR;IL15;IFNB1;MMP2;IL18;OSM;IGF1;MMP9;IL2;CXCL10;IL1A;CXCL11;IL6;CD4;IFNG;IL1B;TLR9;BAX;TLR7;TLR4;IL17A
Pulmonary Emphysema	41/225	6.0486e-42	3.17891e-40	0	0	20.1351	1910.99	CX3CR1;CD40;CXCL8;SERPINE1;TGFA;ADRB2;TNF;AGER;CTSS;CX3CL1;CASP3;CCL5;BSG;KDR;CCL2;MAPK3;IL10;EGR1;JUN;SMAD3;TGFB1;NOS2;MMP1;EGF;MMP2;STAT3;IL18;MMP9;SIRT1;PGF;NFKB1;VEGFA;FOSL1;MMP12;IL6;IFNG;IL1B;CAT;IL6ST;TLR4;TLR2
Colitis, Collagenous	2020-09-17	7.61054e-15	9.4799e-14	0	0	58.4985	1901.74	IL21;IL22;IL6;IFNG;MMP1;IL1B;TIMP1;MMP9;TNF
Schistosomiasis mansoni	2020-09-17	7.61054e-15	9.4679e-14	0	0	58.4985	1901.74	IL10;TGFB1;NOS2;IFNG;CCL3;SPP1;TLR9;TNF;ICAM1
Viral respiratory infection	2020-09-17	7.61054e-15	9.45593e-14	0	0	58.4985	1901.74	IL10;IL6;IFNG;IL1B;CCL5;CCL2;TNF;IL17A;TLR2
Subacute Sclerosing Panencephalitis	13/32	5.27565e-19	8.8329e-18	0	0	44.8895	1889.22	IL10;EDN1;CSF2;ACE;IL18;TNF;MMP9;IL2;IL6;IFNG;AGTR1;IL12B;TIMP1
Acute myocarditis	2020-08-14	1.10387e-13	1.26739e-12	0	0	63.1413	1883.81	IL10;CD40;SPP1;CCL2;LGALS9;PTGS2;VEGFA;IL17A
Osteomyelitis	19/62	1.74402e-24	3.91328e-23	0	0	33.8621	1852.45	CRP;DNMT1;CSF2;NCF1;MMP1;STAT1;SERPINE1;FN1;CYBB;PTGS2;IL1A;IFNG;IL1B;CCL3;CCL2;BAX;TIMP1;TLR4;TLR2
Diabetes Mellitus, Experimental	27/113	3.95898e-31	1.28837e-29	0	0	26.402	1848.25	NCF1;SERPINE1;PTGS2;TNF;CX3CL1;RELA;ICAM1;CASP3;TIMP1;EDN1;ACE;TGFB1;NOS2;CCL20;MMP2;CYBB;IGF1;MMP9;SIRT1;VEGFA;IL6;IFNG;IL1B;LEP;CAT;CYP1A1;BAX
Streptozotocin Diabetes	27/113	3.95898e-31	1.28412e-29	0	0	26.402	1848.25	NCF1;SERPINE1;PTGS2;TNF;CX3CL1;RELA;ICAM1;CASP3;TIMP1;EDN1;ACE;TGFB1;NOS2;CCL20;MMP2;CYBB;IGF1;MMP9;SIRT1;VEGFA;IL6;IFNG;IL1B;LEP;CAT;CYP1A1;BAX
Alloxan Diabetes	27/113	3.95898e-31	1.2799e-29	0	0	26.402	1848.25	NCF1;SERPINE1;PTGS2;TNF;CX3CL1;RELA;ICAM1;CASP3;TIMP1;EDN1;ACE;TGFB1;NOS2;CCL20;MMP2;CYBB;IGF1;MMP9;SIRT1;VEGFA;IL6;IFNG;IL1B;LEP;CAT;CYP1A1;BAX
Peritonitis	29/128	1.18101e-32	4.25165e-31	0	0	25.0345	1840.45	CX3CR1;CSF3;CXCL8;SERPINE1;CXCL1;PTGS2;TNF;CXCL5;ICAM1;SOCS3;CCL5;TBX21;CASP1;CCL2;CD14;IL10;TGFB1;IL15;IL18;OSM;MIR21;NFKB1;VEGFA;IL6;IFNG;IL1B;TLR4;TLR2;IL17A
Liver diseases	72/606	1.41276e-61	2.1361e-59	0	0	13.1284	1839.45	IL21;IL22;NRP1;CSF3;CD40;CDKN1A;CXCL9;CXCL8;FLT1;HP;RORA;CXCL1;AHR;TNF;CTSS;CX3CL1;CXCL16;ICAM1;KDR;TNFSF10;CCR6;CD36;TIMP1;IL10;IL11;EDN1;MMP1;MMP2;ADIPOQ;MMP3;IL18;MIR21;TNFRSF1B;MMP9;SIRT1;PGF;IL1A;IFNG;IL1B;BIRC5;IL6ST;TLR4;TLR2;CRP;TNFRSF11B;RETN;PTGS2;EGFR;SOCS3;CCL5;SPP1;CCL2;CD14;JUN;ACE;SMAD3;TGFB1;NOS2;VDR;CCL20;FN1;IGF1;IL2;NFKB1;VEGFA;SELP;CXCL10;IL6;FGF19;LEP;CTNNB1;IL17A
Dementia, Vascular	22/80	5.16447e-27	1.37179e-25	0	0	30.3867	1839.25	CRP;APP;PRNP;CSF2;FLT1;ACE;TGFB1;TNFSF14;EGF;MMP2;RPS6;FN1;IGF1;TNF;MMP9;AGER;VEGFA;IL1A;IL6;ADORA2A;IL1B;CTSD
Ulcerative Colitis	91/915	6.14359e-73	2.1564e-70	0	0	10.9893	1827.23	IL21;IL22;CD40;CDKN1A;CXCL8;FLT1;CD80;IL23R;SERPINE1;RORC;CXCL1;AHR;TNF;CX3CL1;CXCL5;CXCL16;ICAM1;TNFSF13B;CCND1;CDH1;CASP3;NAMPT;KDR;CASP1;IL12B;PROK2;LGALS9;CCR6;TIMP1;IL10;IL11;IL15;MMP1;MMP2;MMP3;IL18;MIR21;TNFRSF1B;MMP9;IL1A;IFNG;IL1B;CAT;CRH;TLR9;TLR7;TLR4;TLR2;CRP;CX3CR1;CALCA;TGFA;PTGS2;EGFR;RELA;SOCS3;CCL5;CCL3;SPP1;S100A12;CCL2;HES1;CD14;EGR1;ACE;SMAD3;TGFB1;NOS2;VDR;CCL20;EGF;STAT1;RAR…
Rheumatoid Nodule	2020-10-21	9.27755e-16	1.22884e-14	0	0	52.6177	1821.3	IL10;IL1A;IFNG;IL15;IL1B;IL18;TLR9;TNF;IL2;IL17A
Chronic liver disease	29/129	1.51228e-32	5.38503e-31	0	0	24.8405	1820.04	CSF2;TGFA;PTGS2;TNF;CXCL5;ICAM1;IGF1R;CCL5;CCL2;TIMP1;IL10;TGFB1;IL15;MMP1;MMP2;MMP3;IGF1;MMP9;PGF;IL2;VEGFA;RBP4;IL6;IFNG;FGF19;IL1B;CYP1A1;CTNNB1;TLR2
Aortic aneurysm without mention of rupture NOS	15/42	9.88843e-21	1.78646e-19	0	0	39.4633	1817.79	ACE;SMAD3;MMP2;SERPINE1;MMP3;STAT3;HP;TNFRSF11B;MMP9;CTSS;ALOX5;LEP;SPP1;S100A12;CCL2
Alveolar Bone Loss	2020-12-29	9.47015e-18	1.45199e-16	0	0	45.723	1792.27	IL10;SELP;IL6;IFNG;IL15;IL1B;TLR9;TNF;TLR4;TNFSF13B;IL17A;TLR2
Pyemia	2020-11-25	9.79374e-17	1.39094e-15	0	0	48.6188	1792.2	IL10;CSF3;TGFB1;NOS2;ADORA2A;IFNG;CASP3;TNF;MMP9;TLR4;MAPK3
Silicosis	18/58	2.29737e-23	4.87658e-22	0	0	34.2922	1787.58	EGR1;CSF2;TGFB1;NOS2;AHR;PTGS2;TNF;NFKB1;IL1A;IFNG;CASP3;IL1B;CASP1;IL12B;CCL2;IL17F;CD36;IL17A
Myocardial Infarction	93/966	1.72585e-73	6.2821e-71	0	0	10.6379	1782.31	NRP1;CSF3;CD40;CDKN1A;CSF2;CXCL8;FLT1;IL23R;SERPINE1;HP;PLAT;TNF;CX3CL1;ICAM1;IGF1R;CCND1;CASP3;NAMPT;CASP1;IL12B;CD36;TIMP1;CTSD;IL10;IL11;EDN1;AHSG;MMP1;MMP2;ADIPOQ;MMP3;IL18;CYBB;MIR21;TNFRSF1B;MMP9;SIRT1;PGF;MMP12;IL1A;CREB1;IFNG;PAPPA;IL1B;CAT;KIT;AGTR1;BIRC5;TRIB3;IL6ST;TLR4;HBEGF;TLR2;CRP;CX3CR1;TNFRSF11B;ADRB2;RETN;PTGS2;AGER;FOXO1;SOCS3;MIR210;ALOX5;CCL5;NRIP1;SPP1;CCL2;CD14;MAPK3;EGR1;A…
Gastric ulcer	24/95	2.1365e-28	6.12173e-27	0	0	27.9151	1778.56	IL10;IL11;EDN1;CXCL8;ACE;NOS2;EGF;MMP2;SERPINE1;MMP3;FN1;PTGS2;TNF;MMP9;IL2;NFKB1;VEGFA;IL1B;LEP;CAT;CCL2;TIMP1;TLR2;IL17A
Painful Bladder Syndrome	14/38	1.18704e-19	2.0467e-18	0	0	40.7095	1774.02	IL10;CXCL9;SERPINE1;IGF1;TNF;VEGFA;CXCL10;IL6;CXCL11;IFNG;CCL5;CCL2;BIRC5;IL17A
Infection of ear	2020-06-09	4.15151e-11	3.86374e-10	0	0	73.6648	1760.95	IL10;IL6;SERPINE1;IGF1;TLR4;TNF
Diffuse cutaneous leishmaniasis	2020-09-18	1.51036e-14	1.85547e-13	0	0	55.2486	1758.22	IL10;IL6;CXCL8;IFNG;IL1B;CCL5;CCL2;TNF;TLR2
IMMUNE SUPPRESSION	24/96	2.82717e-28	8.03047e-27	0	0	27.6243	1752.3	IL10;IL22;CSF3;CSF2;TGFB1;STAT1;CD80;STAT3;TNFRSF1B;PTGS2;TNF;EGFR;IL2;NFKB1;VEGFA;IL1A;IL6;IFNG;IL1B;TBX21;TLR7;CD14;TLR2;MAPK3
Arthropathy	28/125	2.14155e-31	7.11053e-30	0	0	24.7514	1747.91	CRP;FLT1;CXCL8;IL23R;FGF1;PTGS2;TNF;KDR;SPP1;CCL2;CD14;IL10;TGFB1;MMP2;ADIPOQ;OSM;MMP9;VEGFA;IL1A;IL6;CREB1;IFNG;IL1B;CRH;BIRC5;IL6ST;TLR4;IL17A
Arthritis, Psoriatic	37/201	5.39346e-38	2.33511e-36	0	0	20.3403	1745.46	CRP;CXCL8;CD80;IL23R;SERPINE1;PLAT;CXCL1;PTGS2;TNF;RELA;ICAM1;CCND1;PTTG1;CCL5;IL12B;S100A12;TIMP1;IL10;ACE;TGFB1;NOS2;IL15;MMP1;MMP2;ADIPOQ;MMP3;TNFRSF1B;IL2;NFKB1;VEGFA;NFKBIA;IL1A;TNIP1;IL1B;CYP1A1;CRH;IL17A
Lymphoma, T-Cell, Cutaneous	43/260	4.13688e-42	2.23392e-40	0	0	18.2745	1741.36	IL21;IL22;DNMT1;CD40;CXCL9;CSF2;CXCL8;CD80;PTGS2;TNF;SOCS3;CCND1;MYC;CASP3;TBX21;TNFSF10;CASP1;CCR6;JAK3;IL10;JUN;TGFB1;IL15;CCL20;STAT1;STAT3;IL18;CFLAR;TNFRSF1B;SIRT1;PGF;IL2;NFKB1;VEGFA;CXCL10;NR4A1;IL6;PTPRC;IFNG;KIT;RARA;BAX;IL17A
Periodontitis, Juvenile	23/90	2.23658e-27	6.00577e-26	0	0	28.2382	1732.83	IL10;CXCL8;NOS2;STAT1;VDR;MMP2;MMP3;IL18;TNFRSF11B;PTGS2;TNF;MMP9;IL2;IGF1R;IL1A;IL6;IFNG;IL1B;ALOX5;CCL5;CD14;TLR4;IL17A
Kidney Failure, Chronic	58/437	1.24783e-51	1.02197e-49	0	0	14.6655	1718.95	CD40;CSF2;CXCL8;NCF1;SERPINE1;HP;TNF;CTSS;ICAM1;KDR;TIMP1;IL10;EDN1;AHSG;MMP2;ADIPOQ;CYBB;MIR21;MMP9;PGF;IL1A;IFNG;PAPPA;IL1B;CAT;AGTR1;CRH;TLR9;TLR4;HBEGF;TLR2;CRP;CX3CR1;PTH;TNFRSF11B;ADRB2;RETN;PTGS2;AGER;RELA;ALOX5;CCL5;SPP1;CCL2;ACE;TGFB1;NOS2;VDR;EGF;FN1;IGF1;IL2;NFKB1;VEGFA;IL6;LEP;CYP1A1;IL17A
Lupus Vulgaris	45/284	3.11868e-43	1.79242e-41	0	0	17.5084	1713.61	IL21;CRP;IL22;DNMT1;CD40;CDKN1A;CD80;SUV39H1;SERPINE1;TNF;FOXO1;EGFR;TNFSF13B;IFI16;TBX21;CASP1;SPP1;CCL2;CD14;CD36;IL10;ACE;STAT1;STAT3;IL18;CYBB;MIR21;SIRT1;IL2;NFKB1;P2RX7;IL1A;IL6;PTPRC;IFNG;TNIP1;IL1B;LEP;TLR9;TLR7;IL17F;TLR4;EZH2;TLR2;IL17A
Arteriovenous fistula	2020-12-30	1.56607e-17	2.35341e-16	0	0	44.1989	1710.29	IL6;ACE;MMP1;MMP3;STAT3;CCL2;BAX;IGF1;IL6ST;MMP9;IGF1R;VEGFA
Peritoneal adhesion	2020-10-22	1.68769e-15	2.1911e-14	0	0	50.226	1708.46	EGR1;IL1A;TGFB1;IL15;MMP2;IL1B;FN1;PLAT;ICAM1;EZH2
Malignant neoplasm of mouth	62/492	5.46288e-54	4.97122e-52	0	0	13.9244	1707.72	NRP1;CD40;CDKN1A;CXCL8;IL23R;SERPINE1;HP;TNF;ICAM1;CCND1;CDH1;MYC;CASP3;NAMPT;TNFSF10;CASP1;CCR6;CD36;IL10;MMP1;MMP2;IL18;MIR21;MMP9;SIRT1;IL1B;CAT;TLR9;BIRC5;TLR2;CRP;PTH;TGFA;PTGS2;AGER;FOXO1;EGFR;RELA;ALOX5;CCL5;SPP1;CCL2;MAPK3;JUN;ACE;TGFB1;EGF;STAT1;FN1;LIF;VEGFC;IGF1;IL2;NFKB1;VEGFA;NFKBIA;IL6;LEP;CYP1A1;BAX;CTNNB1;EZH2
Mycoses	29/135	6.37008e-32	2.17379e-30	0	0	23.7364	1705.02	CRP;IL22;CXCL8;IL23R;CXCL1;AHR;TNF;CCND1;CASP1;CCL3;CCR6;PGLYRP1;MAP3K7;CTSD;IL10;VDR;CCL20;STAT1;STAT3;CYBB;CXCL10;IL6;IFNG;IL1B;CAT;TLR9;TLR4;TLR2;IL17A
Crohn's disease of large bowel	21/78	1.30989e-25	3.17084e-24	0	0	29.7493	1704.47	IL10;CRP;CXCL8;SMAD3;IL23R;ADIPOQ;STAT3;FN1;IGF1;TNFRSF1B;PTGS2;TNF;SOCS3;IL6;IFNG;LEP;FGF19;TLR9;IL12B;CCL2;TLR4
Idiopathic urticaria	2020-07-12	3.3727e-12	3.48548e-11	0	0	64.4567	1702.64	SOCS3;CALCA;CXCL8;CCL2;TLR4;TNF;VEGFA
Tuberculosis, Meningeal	2020-11-26	1.68438e-16	2.35478e-15	0	0	46.7488	1697.92	CSF2;CXCL8;IFNG;ALOX5;TLR9;CCL2;TIMP1;TNF;MMP9;VEGFA;TLR2
Carotid Artery Plaque	2020-11-26	1.68438e-16	2.35143e-15	0	0	46.7488	1697.92	CRP;CX3CR1;APP;NOS2;STAT1;ADIPOQ;CCL2;PTGS2;TLR4;CX3CL1;VEGFA
Tuberculosis, Pulmonary	33/169	8.50817e-35	3.35817e-33	0	0	21.5764	1692.66	CXCL9;CXCL8;IL23R;TNF;EGFR;RELA;ICAM1;ALOX5;CCL5;CCL3;IL12B;CCL2;CD14;CD36;IL10;TGFB1;NOS2;VDR;MMP1;IL18;MMP9;IL2;NFKB1;P2RX7;CXCL10;IL1A;IL6;IFNG;IL1B;TLR9;TLR4;TLR2;IL17A
Lupus Erythematosus, Discoid	47/309	2.46829e-44	1.53534e-42	0	0	16.807	1687.6	IL21;CRP;IL22;DNMT1;CD40;CDKN1A;NCF1;CD80;SUV39H1;SERPINE1;TNF;FOXO1;EGFR;TNFSF13B;IFI16;TBX21;CASP1;SPP1;CCL2;CD14;CD36;IL10;ACE;IL15;STAT1;STAT3;IL18;CYBB;MIR21;SIRT1;IL2;NFKB1;P2RX7;IL1A;IL6;PTPRC;IFNG;TNIP1;IL1B;LEP;TLR9;TLR7;IL17F;TLR4;EZH2;TLR2;IL17A
Respiratory syncytial virus (RSV) infection in conditions classified elsewhere and of unspecified site	38/216	3.11314e-38	1.37202e-36	0	0	19.4393	1678.83	CRP;CX3CR1;CALCA;CD40;CXCL8;ADRB2;TNF;EGFR;RELA;ICAM1;CASP3;CCL5;CASP1;CCL2;CD14;IL10;IL11;TGFB1;NOS2;VDR;IL15;IFNB1;STAT1;IL18;IGF1;IL2;NFKB1;VEGFA;NFKBIA;CXCL10;IL1A;IL6;IFNG;IL1B;LEP;CAT;TLR9;TLR4
Anoxia	45/288	6.01287e-43	3.41587e-41	0	0	17.2652	1678.47	CX3CR1;APP;CXCL8;FLT1;PLAT;RORA;AHR;PTGS2;TNF;CX3CL1;ICAM1;CCND1;MYC;CASP3;KDR;TNFSF10;CCL2;MAPK3;IL10;EGR1;JUN;EDN1;SMAD3;TGFB1;NOS2;MMP1;STAT1;STAT3;MIR21;IGF1;CFLAR;MMP9;PGF;NFKB1;VEGFA;IL6;CREB1;IFNG;IL1B;LEP;BIRC5;BAX;TRIB3;TLR4;TLR2
Cachexia	31/153	3.05962e-33	1.13045e-31	0	0	22.3883	1676.15	CRP;CXCL8;TGFA;PTGS2;TNF;EGFR;SOCS3;CASP3;CCL2;HES1;IL10;EGR1;TGFB1;NOS2;VDR;IL15;STAT3;LIF;IGF1;NFKB1;VEGFA;NFKBIA;SELP;IL1A;MC3R;IL6;IL1B;LEP;TLR9;TLR7;TLR4
Familial lichen amyloidosis	31/153	3.05962e-33	1.12622e-31	0	0	22.3883	1676.15	IL21;IL22;DNMT1;CSF2;TGFA;PTGS2;TNF;EGFR;ICAM1;IGF1R;CCND1;CDH1;SPP1;CCL2;CCR6;MAPK3;IL10;PRNP;NOS2;VDR;IL15;EGF;CCL20;STAT3;IL18;MIR21;TNFRSF1B;MMP9;IL2;VEGFA;IL6
Pulmonary Fibrosis	57/432	1.52853e-50	1.21148e-48	0	0	14.5795	1672.34	CSF3;CSF2;CXCL8;SERPINE1;FGF1;TNF;ICAM1;CDH1;CASP3;BSG;CASP1;IL12B;CCR6;CD36;TIMP1;IL10;EDN1;MMP1;MMP2;ADIPOQ;MMP3;MIR21;MMP9;MMP12;IL1A;IFNG;IL1B;CAT;TLR2;CALCA;DNMT1;NOTCH4;TGFA;PTGS2;AGER;EGFR;CCL5;CCL3;SPP1;CCL2;MAPK3;EGR1;ACE;SMAD3;TGFB1;TNFSF14;EGF;STAT1;STAT3;FN1;IGF1;VEGFA;FOSL1;IL6;PTPRC;IL17F;IL17A
Right Middle Cerebral Artery Infarction	13/35	2.19018e-18	3.50001e-17	0	0	41.0418	1668.87	IL22;IL11;EDN1;STAT3;PLAT;IGF1;MMP9;ICAM1;IL6;ALOX5;IL1B;CCL2;IL6ST
Embolic Infarction, Middle Cerebral Artery	13/35	2.19018e-18	3.49433e-17	0	0	41.0418	1668.87	IL22;IL11;EDN1;STAT3;PLAT;IGF1;MMP9;ICAM1;IL6;ALOX5;IL1B;CCL2;IL6ST
Thrombotic Infarction, Middle Cerebral Artery	13/35	2.19018e-18	3.48866e-17	0	0	41.0418	1668.87	IL22;IL11;EDN1;STAT3;PLAT;IGF1;MMP9;ICAM1;IL6;ALOX5;IL1B;CCL2;IL6ST
Left Middle Cerebral Artery Infarction	13/35	2.19018e-18	3.48302e-17	0	0	41.0418	1668.87	IL22;IL11;EDN1;STAT3;PLAT;IGF1;MMP9;ICAM1;IL6;ALOX5;IL1B;CCL2;IL6ST
Middle Cerebral Artery Embolus	13/35	2.19018e-18	3.47739e-17	0	0	41.0418	1668.87	IL22;IL11;EDN1;STAT3;PLAT;IGF1;MMP9;ICAM1;IL6;ALOX5;IL1B;CCL2;IL6ST
Middle Cerebral Artery Syndrome	13/35	2.19018e-18	3.47178e-17	0	0	41.0418	1668.87	IL22;IL11;EDN1;STAT3;PLAT;IGF1;MMP9;ICAM1;IL6;ALOX5;IL1B;CCL2;IL6ST
Middle Cerebral Artery Thrombosis	13/35	2.19018e-18	3.46619e-17	0	0	41.0418	1668.87	IL22;IL11;EDN1;STAT3;PLAT;IGF1;MMP9;ICAM1;IL6;ALOX5;IL1B;CCL2;IL6ST
Kaposi Sarcoma	48/323	8.4049e-45	5.39891e-43	0	0	16.4206	1666.49	CD40;CDKN1A;CSF2;CXCL8;CD80;SUV39H1;CXCL1;PTGS2;TNF;ICAM1;IGF1R;CCND1;MYC;CASP3;CCL5;BSG;KDR;TNFSF10;EIF4EBP1;CCR6;MAP3K7;EGR1;EDN1;VDR;CCL20;IFNB1;MMP2;STAT3;OSM;VEGFC;MIR21;IGF1;CFLAR;NFKB1;VEGFA;CXCL10;IL1A;RBP4;IL6;CREB1;IFNG;TNIP1;IL1B;KIT;CTNNB1;IL6ST;TLR4;EZH2
Dermatomyositis	26/114	2.01441e-29	5.98117e-28	0	0	25.2011	1665.16	CD40;CSF2;TNF;AGER;ICAM1;SPP1;CCL2;TIMP1;IL10;TGFB1;NOS2;IL15;MMP1;IFNB1;STAT1;MMP2;TNFRSF1B;MMP9;IL2;VEGFA;IL1A;IL6;IL1B;TLR7;TLR4;IL17A
Lip and Oral Cavity Carcinoma	60/473	2.60177e-52	2.22349e-50	0	0	14.0166	1664.86	APP;CDKN1A;CXCL8;IL23R;SERPINE1;HP;TNF;ICAM1;CCND1;CDH1;MYC;CASP3;TNFSF10;CASP1;CCR6;CD36;IL10;MMP1;MMP2;IL18;MIR21;TNFRSF1B;MMP9;SIRT1;IL1B;CAT;TLR9;BIRC5;TLR2;CRP;TGFA;PTGS2;AGER;FOXO1;EGFR;RELA;ALOX5;CCL5;SPP1;CCL2;MAPK3;ACE;SMAD3;TGFB1;EGF;STAT1;FN1;LIF;VEGFC;IGF1;IL2;NFKB1;VEGFA;NFKBIA;IL6;LEP;CYP1A1;BAX;CTNNB1;EZH2
Guillain-Barre Syndrome	20/73	1.31544e-24	2.99263e-23	0	0	30.2732	1664.66	IL10;CSF2;CD80;IL18;CXCL1;TNFRSF1B;PTGS2;TNF;MMP9;PGF;CD1A;IL2;ICAM1;IL1B;LEP;SPP1;IL12B;CD14;TLR4;IL17A
Malaria, Cerebral	22/86	3.09346e-26	7.83571e-25	0	0	28.2667	1660.33	IL10;FLT1;ACE;NOS2;MMP1;IFNB1;TNFRSF1B;TNF;ICAM1;VEGFA;IL1A;CXCL10;IL6;IFNG;IL1B;TLR9;IL12B;TLR7;IL17F;CD36;TLR2;IL17A
Nasopharyngeal carcinoma	80/782	6.23747e-64	1.13522e-61	0	0	11.3041	1645.14	APP;CD40;CDKN1A;CSF2;CXCL8;FLT1;CD80;IL23R;SERPINE1;TNF;CXCL16;ICAM1;CCND1;CDH1;MYC;CASP3;BSG;TNFSF10;CASP1;LGALS9;CTSD;IL10;EDN1;CHUK;MMP1;MMP2;WNT5A;MMP3;IL18;CYBB;MIR21;MMP9;MMP12;IL1A;CREB1;IFNG;IL1B;KIT;TLR9;BIRC5;TLR4;TLR2;CRP;CALCA;DNMT1;PTGS2;AGER;FOXO1;EGFR;RELA;MIR210;CCL5;EIF4EBP1;SPP1;CCL2;HES1;MAPK3;EGR1;JUN;SMAD3;TGFB1;NOS2;EGF;STAT1;STAT3;FN1;IGF1;CFLAR;IL2;NFKB1;VEGFA;FOSL1;NFKBIA…
Lupus Erythematosus	46/304	2.93944e-43	1.69934e-41	0	0	16.72	1637.44	IL21;CRP;IL22;DNMT1;CD40;CDKN1A;CD80;SUV39H1;SERPINE1;TNF;FOXO1;EGFR;ICAM1;TNFSF13B;IFI16;TBX21;CASP1;SPP1;CCL2;CD14;CD36;IL10;ACE;STAT1;STAT3;IL18;CYBB;MIR21;SIRT1;IL2;NFKB1;P2RX7;IL1A;IL6;PTPRC;IFNG;TNIP1;IL1B;LEP;TLR9;TLR7;IL17F;TLR4;EZH2;TLR2;IL17A
Lupus Nephritis	37/210	3.0071e-37	1.25761e-35	0	0	19.4686	1637.2	CRP;IL22;CD40;CXCL8;CD80;IL23R;SERPINE1;RETN;PTGS2;TNF;ICAM1;CASP3;CCL5;CCL2;IL10;ACE;TGFB1;STAT1;RARRES2;MMP2;STAT3;FN1;IL18;MMP9;IL2;NFKB1;VEGFA;CXCL10;IL6;IFNG;TNIP1;TLR9;BAX;TLR7;IL17F;TLR4;IL17A
Adult type dermatomyositis	22/87	4.10896e-26	1.03546e-24	0	0	27.9418	1633.31	IL10;CD40;CSF2;TGFB1;NOS2;IL15;MMP1;IFNB1;STAT1;TNFRSF1B;TNF;MMP9;IL2;ICAM1;IL1A;IL6;IL1B;SPP1;CCL2;TLR7;TIMP1;TLR4
Peri-Implantitis	2020-09-19	2.84752e-14	3.43801e-13	0	0	52.3408	1632.5	IL10;IL1A;MMP2;IL1B;FN1;TNFRSF11B;CD14;MMP9;TNF
Ulcerative colitis in remission	2020-05-07	1.18851e-09	9.42749e-09	0	0	78.9266	1621.99	SOCS3;IL22;CXCL8;STAT3;CXCL16
Arthritis by pattern of joint involvement	2020-05-07	1.18851e-09	9.41988e-09	0	0	78.9266	1621.99	IL10;IL1A;IL1B;TNFRSF1B;TNF
Bronchopulmonary Aspergillosis	2020-05-07	1.18851e-09	9.41229e-09	0	0	78.9266	1621.99	IL1A;IFNG;IL15;TLR9;TLR4
Entamoeba histolytica Infection	2020-05-07	1.18851e-09	9.40471e-09	0	0	78.9266	1621.99	IL10;IL6;IFNG;IL1B;IL2
Entamoebiasis	2020-05-07	1.18851e-09	9.39715e-09	0	0	78.9266	1621.99	IL10;IL6;IFNG;IL1B;IL2
Fetid chronic bronchitis	2020-05-07	1.18851e-09	9.38959e-09	0	0	78.9266	1621.99	CXCL10;IL6;CXCL8;IFNG;IL1B
Pelvic pain female	2020-05-07	1.18851e-09	9.38205e-09	0	0	78.9266	1621.99	IL6;IFNG;IL1B;LGALS9;IL17A
Uterine Cervical Neoplasm	27/124	6.19971e-30	1.91005e-28	0	0	24.0599	1618.1	CDKN1A;CD80;SERPINE1;AHR;PTGS2;TNF;EGFR;CCND1;CDH1;MYC;HES1;EDN1;TGFB1;MMP2;WNT5A;STAT3;MMP9;VEGFA;FOSL1;CXCL10;IL6;IL1B;CYP1A1;TLR9;BIRC5;CTNNB1;IL17A
Anterior uveitis	2020-11-27	2.82029e-16	3.8712e-15	0	0	45.0174	1611.83	NOS2;IL23R;CCL5;CCL3;CCL2;TNFRSF1B;TNF;TLR4;IL2;IL17A;TLR2
Idiopathic Pulmonary Fibrosis	52/379	8.22463e-47	5.65256e-45	0	0	15.1606	1608.75	CD40;CDKN1A;CXCL8;FLT1;SERPINE1;TNF;IGF1R;CCND1;CASP3;CD36;IL10;IL11;EDN1;MMP1;WNT5A;MMP3;IL18;MIR21;TNFRSF1B;MMP9;IL1A;IFNG;IL1B;AGTR1;TLR9;TLR7;IL6ST;TLR2;DNMT1;TGFA;PTGS2;AGER;EGFR;ALOX5;CCL5;SPP1;CCL2;EGR1;FZD2;TGFB1;STAT3;FN1;IGF1;CFLAR;NFKB1;VEGFA;CXCL10;CXCL11;IL6;PTPRC;EZH2;IL17A
Job Syndrome	2020-10-23	2.96276e-15	3.77176e-14	0	0	48.0423	1607.14	IL10;IL6;IFNG;STAT1;STAT3;IL12B;CCL2;JAK3;IL17A;TLR2
Coronary Arteriosclerosis	78/760	2.99215e-62	4.66776e-60	0	0	11.3405	1606.54	CSF3;CD40;CSF2;CXCL8;FLT1;IL23R;SERPINE1;HP;TNF;CX3CL1;CXCL5;CXCL16;ICAM1;NAMPT;KDR;CASP1;CD36;IL10;EDN1;AHSG;IL15;MMP1;MMP2;ADIPOQ;MMP3;IL18;CYBB;MIR21;TNFRSF1B;MMP9;SIRT1;PGF;MMP12;IL1A;RBP4;ADORA2A;IFNG;PAPPA;IL1B;AGTR1;CRH;TRIB3;TLR4;TLR2;CRP;CX3CR1;TNFRSF11B;ADRB2;RETN;PTGS2;AGER;ALOX5;CCL5;SPP1;S100A12;CCL2;CD14;MAPK3;EGR1;ACE;TGFB1;NOS2;VDR;RARRES2;STAT3;FN1;VEGFC;IGF1;IL2;NFKB1;VEGFA;NFKB…
Oestrogen deficiency	13/36	3.4014e-18	5.33157e-17	0	0	39.9018	1604.94	TNFRSF11B;IGF1;TNF;FOXO1;IL1A;IL6;MIR210;IFNG;MYC;IL1B;LEP;CAT;CCL2
Regional enteritis	15/46	4.97077e-20	8.72369e-19	0	0	36.0317	1601.54	CRP;IL10;SMAD3;IL23R;ADIPOQ;FN1;IGF1;TNF;IL6;IFNG;LEP;TLR9;IL12B;CCL2;TLR4
IIeocolitis	15/46	4.97077e-20	8.70814e-19	0	0	36.0317	1601.54	CRP;IL10;SMAD3;IL23R;ADIPOQ;FN1;IGF1;TNF;IL6;IFNG;LEP;TLR9;IL12B;CCL2;TLR4
Lymphangioleiomyomatosis	18/63	1.27146e-22	2.56063e-21	0	0	31.5706	1591.69	ACE;MMP1;EGF;MMP2;SERPINE1;RPS6;STAT3;MIR21;TNFRSF11B;IGF1;PTGS2;TNF;CXCL5;FOSL1;BSG;SPP1;CCL2;HES1
Necrotizing Enterocolitis	18/63	1.27146e-22	2.55539e-21	0	0	31.5706	1591.69	IL10;CD40;NOS2;EGF;IL23R;MMP3;IL18;TNF;EGFR;VEGFA;IL1B;TLR9;TLR7;CD14;TLR4;HBEGF;TLR2;IL17A
Diabetes	104/1268	1.06469e-76	5.81322e-74	0	0	9.06286	1585.4	APP;CSF3;CSF2;NCF1;CD80;SERPINE1;HP;RORC;TNF;ICAM1;IGF1R;PTTG1;MYC;NAMPT;KDR;TNFSF10;IL12B;ADIPOQ;CYBB;PGF;RBP4;AGTR1;TRIB3;CALCA;ALOX12;TNFRSF11B;ADRB2;AGER;FOXO1;SOCS3;EIF4EBP1;S100A12;EGR1;ACE;TGFB1;TNFSF14;VDR;FN1;LIF;IGF1;IL2;NFKB1;SELP;CXCL10;IL6;FGF19;CYP1A1;EZH2;IL21;IL22;CD40;CDKN1A;CXCL9;CXCL8;SUV39H1;CXCL5;CASP3;CD36;TIMP1;IL10;IL11;EDN1;AHSG;MMP1;MMP2;MMP3;IL18;MIR21;TNFRSF1B;MMP9;SIR…
Malaria, Falciparum	22/89	7.16716e-26	1.76097e-24	0	0	27.3139	1581.41	IL21;IL10;CRP;NCF1;NOS2;HP;IL18;CYBB;ADRB2;PTGS2;TNF;MMP9;CX3CL1;IL2;ICAM1;IFNG;IL1B;CCL5;TLR9;CD36;CD14;TLR4
Malignant mesothelioma	48/335	5.13624e-44	3.11598e-42	0	0	15.8324	1578.14	NRP1;CSF3;CDKN1A;CXCL9;CSF2;CXCL8;FLT1;SERPINE1;PTGS2;TNF;EGFR;ICAM1;CCND1;CDH1;CCL5;KDR;TNFSF10;CASP1;CCL3;SPP1;IL12B;MAPK3;JUN;TGFB1;EGF;MMP2;STAT3;FN1;IL18;VEGFC;MIR21;IGF1;CFLAR;TNFRSF1B;MMP9;PGF;IL2;VEGFA;CXCL10;IL1A;IL6;CREB1;IFNG;IL1B;CAT;KIT;CYP1A1;CTNNB1
Cardiovascular Diseases	79/787	2.20597e-62	3.49682e-60	0	0	11.0918	1574.7	APP;CD40;CSF2;CXCL8;FLT1;NCF1;SERPINE1;HP;PLAT;TNF;CTSS;CXCL5;CXCL16;ICAM1;CCND1;NAMPT;TNFSF10;CASP1;CD36;JAK3;IL10;EDN1;AHSG;IL15;MMP1;MMP2;ADIPOQ;MMP3;IL18;CYBB;MIR21;MMP9;SIRT1;PGF;MMP12;IL1A;MC3R;RBP4;IFNG;IL1B;CAT;AGTR1;TRIB3;TLR4;TLR2;CRP;CX3CR1;PTH;ALOX12;TNFRSF11B;ADRB2;RETN;PTGS2;AGER;FOXO1;MIR210;ALOX5;CCL5;SPP1;CCL2;CD14;JUN;ACE;TGFB1;NOS2;VDR;RARRES2;STAT3;FN1;OSM;IGF1;NFKB1;VEGFA;SEL…
Sarcoidosis	39/236	3.94303e-38	1.73001e-36	0	0	18.2601	1572.68	CX3CR1;CDKN1A;CXCL9;CSF2;CXCL8;FLT1;CD80;NOTCH4;HP;PTGS2;TNF;AGER;CXCL5;CCL5;KDR;SPP1;CCL2;CD14;ACE;TGFB1;VDR;IL15;STAT1;IL18;IGF1;IL2;VEGFA;NFKBIA;MMP12;CXCL10;IL1A;IL6;IFNG;IL1B;CAT;AGTR1;TLR4;TLR2;IL17A
Infarction, Middle Cerebral Artery	26/119	6.81812e-29	1.97665e-27	0	0	24.1423	1565.76	IL22;CSF3;SERPINE1;HP;PLAT;TNF;AGER;ICAM1;CASP3;ALOX5;CCL2;EGR1;IL11;EDN1;ACE;NOS2;STAT3;IGF1;MMP9;SIRT1;NFKBIA;IL6;IL1B;CRH;BAX;IL6ST
Middle Cerebral Artery Occlusion	28/135	2.22815e-30	7.06396e-29	0	0	22.9179	1564.75	APP;IL22;SERPINE1;PLAT;AHR;PTGS2;TNF;AGER;ICAM1;ALOX5;KDR;CCL3;CCL2;CD14;EGR1;IL11;EDN1;EGF;STAT3;IGF1;MMP9;PGF;VEGFA;SELP;IL6;IL1B;IL6ST;IL17A
Brain Injuries, Focal	19/70	2.43063e-23	5.14833e-22	0	0	29.9921	1561.73	IL10;CSF3;JUN;PTGS2;TNF;MMP9;IL2;VEGFA;IL1A;CXCL10;IL6;IL1B;TNFSF10;TLR9;CCL2;CD14;PGLYRP1;TLR4;TLR2
Injuries, Acute Brain	19/70	2.43063e-23	5.13726e-22	0	0	29.9921	1561.73	IL10;CSF3;JUN;PTGS2;TNF;MMP9;IL2;VEGFA;IL1A;CXCL10;IL6;IL1B;TNFSF10;TLR9;CCL2;CD14;PGLYRP1;TLR4;TLR2
Brain Injuries	19/70	2.43063e-23	5.12624e-22	0	0	29.9921	1561.73	IL10;CSF3;JUN;PTGS2;TNF;MMP9;IL2;VEGFA;IL1A;CXCL10;IL6;IL1B;TNFSF10;TLR9;CCL2;CD14;PGLYRP1;TLR4;TLR2
Brain Lacerations	19/70	2.43063e-23	5.11526e-22	0	0	29.9921	1561.73	IL10;CSF3;JUN;PTGS2;TNF;MMP9;IL2;VEGFA;IL1A;CXCL10;IL6;IL1B;TNFSF10;TLR9;CCL2;CD14;PGLYRP1;TLR4;TLR2
Bronchiolitis Obliterans	18/64	1.75532e-22	3.47809e-21	0	0	31.0773	1556.8	IL10;CXCL9;CSF2;CXCL8;ACE;TNF;MMP9;IL2;NFKB1;ICAM1;CXCL10;IL6;IFNG;CCL5;CCL2;TIMP1;TLR4;IL17A
Overweight	39/238	5.5661e-38	2.39928e-36	0	0	18.1067	1553.22	CRP;NCF1;SERPINE1;ADRB2;RETN;PTGS2;TNF;ICAM1;CCL5;CCL3;SPP1;CCL2;HES1;CD14;CD36;IL10;EGR1;EDN1;ACE;TGFB1;AHSG;MMP2;ADIPOQ;IL18;IGF1;TNFRSF1B;MMP9;SIRT1;NFKB1;VEGFA;MC3R;RBP4;IL6;IL1B;LEP;CAT;AGTR1;TLR4;TLR2
Nephritis	31/162	2.04643e-32	7.23464e-31	0	0	21.1445	1542.85	IL22;CD40;CXCL8;SERPINE1;PTGS2;TNF;ICAM1;TNFSF13B;CASP1;CCL3;CCL2;LGALS9;IL11;EDN1;ACE;TGFB1;NOS2;MMP3;FN1;IL18;TNFRSF1B;NFKB1;VEGFA;CXCL10;IL1A;IL1B;AGTR1;TLR9;TLR7;IL17F;IL17A
Hepatitis	46/317	2.15882e-42	1.1853e-40	0	0	16.0343	1538.31	IL21;CRP;APP;IL22;CXCL8;TGFA;AHR;PTGS2;TNF;CX3CL1;RELA;ICAM1;SOCS3;MIR210;MYC;CASP3;TBX21;NAMPT;TNFSF10;SPP1;LGALS9;IL10;JUN;TGFB1;NOS2;CCL20;STAT1;RARRES2;ADIPOQ;STAT3;IL18;SIRT1;IL2;NFKB1;SELP;CXCL10;IL6;IFNG;IL1B;LEP;CAT;TLR9;CTNNB1;TLR7;TLR2;IL17A
Pancreatic Neoplasm	71/665	2.60426e-57	2.8126e-55	0	0	11.7974	1537.09	NRP1;CSF3;CSF2;CXCL8;FLT1;SERPINE1;HP;PLAT;AHR;TNF;CXCL16;ICAM1;IGF1R;CCND1;PTTG1;CDH1;MYC;CASP3;KDR;TNFSF10;CCR6;TIMP1;CTSD;CHUK;MMP2;WNT5A;MIR21;MMP9;IL1A;IFNG;IL1B;KIT;TLR9;BIRC5;TRIB3;TLR2;NOTCH4;TGFA;PTGS2;AGER;FOXO1;EGFR;RELA;MIR210;ALOX5;SPP1;CCL2;HES1;MAPK3;JUN;TGFB1;NOS2;VDR;EGF;IFNB1;STAT3;VEGFC;NFATC1;IGF1;CFLAR;IL2;NFKB1;VEGFA;NFKBIA;SELP;P2RX7;NR4A1;IL6;BAX;CTNNB1;EZH2
Psoriasiform eczema	2020-11-28	4.60905e-16	6.24796e-15	0	0	43.4096	1532.94	IL10;IL22;IL1A;CSF3;IL6;CXCL8;IFNG;CCL20;TNF;ICAM1;IL17A
Meningitis	22/91	1.23206e-25	2.99721e-24	0	0	26.7136	1532.18	IL10;CRP;CSF2;CXCL8;TGFB1;IL23R;SERPINE1;FN1;CYBB;CXCL1;TNF;MMP9;ICAM1;IL6;IFNG;TNFSF10;TLR9;CCL2;TIMP1;JAK3;TLR4;TLR2
Duodenal Ulcer	19/71	3.2932e-23	6.88629e-22	0	0	29.5697	1530.75	IL10;EGR1;CXCL8;ACE;TGFB1;NOS2;SERPINE1;MMP3;STAT3;PTGS2;TNF;IL2;VEGFA;IL1A;IL6;IL1B;TLR9;TIMP1;TLR4
Secondary malignant neoplasm of bone	47/330	6.03857e-43	3.41075e-41	0	0	15.7375	1529.89	NRP1;CSF2;CXCL8;PTH;SERPINE1;TGFA;TNFRSF11B;PTGS2;TNF;FOXO1;EGFR;ICAM1;IGF1R;MIR210;CDH1;CASP3;BSG;NRIP1;KDR;TNFSF10;SPP1;CCL2;MAP3K7;CTSD;IL11;EDN1;SMAD3;TGFB1;VDR;MMP1;EGF;MMP2;STAT3;FN1;IGF1;CFLAR;MMP9;NFKB1;RHOB;VEGFA;P2RX7;IL6;FABP4;IFNG;LEP;TLR4;EZH2
Multiple Sclerosis	95/1106	1.19575e-70	3.45641e-68	0	0	9.49117	1528.1	IL21;IL22;CSF3;CD40;CXCL9;CSF2;CXCL8;NCF1;CD80;IL23R;SERPINE1;PLAT;CXCL1;TNF;CX3CL1;CXCL16;ICAM1;TNFSF13B;CCND1;TNFSF10;CASP1;IL12B;CCR6;TIMP1;JAK3;IL10;IL11;IL15;MMP1;MMP2;RPS6;MMP3;IL18;MIR21;TNFRSF1B;MMP9;SIRT1;MMP12;IL1A;CREB1;IFNG;IL1B;CAT;AGTR1;RARA;TLR9;TLR7;IL6ST;TLR4;TLR2;CRP;CX3CR1;NOTCH4;TNFRSF11B;ADRB2;AGER;CD1A;EGFR;RELA;SOCS3;IFI16;ALOX5;CCL5;TBX21;CCL3;SPP1;S100A12;CCL2;CD14;ACE;TG…
Immune Reconstitution Inflammatory Syndrome	2020-07-13	7.25203e-12	7.28017e-11	0	0	59.4985	1526.12	IL10;IL1A;CXCL8;IL23R;IL1B;CASP1;CD14
Liver neoplasms	105/1321	3.47653e-76	1.79828e-73	0	0	8.7829	1526.03	APP;CSF3;CSF2;SERPINE1;HP;PLAT;RORA;AHR;TNF;ICAM1;IGF1R;CCND1;PTTG1;MYC;BSG;KDR;TNFSF10;IL12B;MAP3K7;RBP4;AGTR1;TRIB3;IL6ST;DNMT1;TGFA;TNFRSF11B;FOXO1;SOCS3;MIR210;EGR1;JUN;SMAD3;TGFB1;VDR;FN1;LIF;IGF1;IL2;NFKB1;CXCL10;IL6;FGF19;CYP1A1;EZH2;IL21;IL22;NRP1;CDKN1A;CXCL9;CXCL8;FLT1;CASP3;CD36;TIMP1;CTSD;JAK3;IL10;IL11;CHUK;AHSG;IL15;MMP2;MMP3;IL18;MIR21;MMP9;SIRT1;MMP12;IL1A;CREB1;IFNG;IL1B;CAT;KIT;…
Schnitzler Syndrome	2020-06-10	1.03011e-10	9.19525e-10	0	0	66.2983	1524.61	IL1A;IL6;IL1B;CASP1;IL18;TNF
Splenic Hypoplasia	2020-06-10	1.03011e-10	9.1869e-10	0	0	66.2983	1524.61	IL1B;MMP3;CCL3;CCL2;MMP9;ICAM1
Gangrene	2020-06-10	1.03011e-10	9.17858e-10	0	0	66.2983	1524.61	IL6;ACE;IL12B;CD14;TLR4;VEGFA
Infection by Leishmania braziliensis	2020-06-10	1.03011e-10	9.17026e-10	0	0	66.2983	1524.61	IL6;IFNG;MMP1;CCL2;TNF;IL17A
Pregnancy associated hypertension	2020-09-20	5.13732e-14	6.06117e-13	0	0	49.7238	1521.53	ACE;MIR210;MMP2;LEP;HP;AGTR1;TIMP1;MMP9;ICAM1
Ischemic stroke	52/394	6.50443e-46	4.34868e-44	0	0	14.5834	1517.35	IL21;CSF3;CD40;CXCL8;SERPINE1;PLAT;TNF;ICAM1;IGF1R;NAMPT;KDR;IL10;AHSG;MMP1;MMP2;ADIPOQ;MMP3;IL18;MIR21;MMP9;MMP12;IL1A;IL1B;AGTR1;BIRC5;TLR7;TLR4;CRP;ALOX12;TNFRSF11B;ADRB2;PTGS2;AGER;ALOX5;SPP1;EGR1;PRNP;ACE;TGFB1;TNFSF14;IFNB1;LIF;IGF1;VEGFA;SELP;P2RX7;IL6;FABP4;MIR143;SAA1;EZH2;IL17A
Glossitis, Benign Migratory	2020-10-24	5.03961e-15	6.30946e-14	0	0	46.0405	1515.72	IL10;CXCL10;CXCL9;CXCL11;IFNG;IL1B;CCL3;CXCL1;MMP9;TNF
Uveitis	27/130	2.47226e-29	7.29652e-28	0	0	22.9494	1511.67	CX3CR1;IL22;IL23R;TNF;CX3CL1;RELA;ICAM1;CCL5;TBX21;CCL2;CD14;IL10;IL15;STAT1;STAT3;IL18;SIRT1;IL2;CXCL10;IL1A;IL6;IFNG;IL1B;IL6ST;TLR4;TLR2;IL17A
Renal fibrosis	35/202	5.76653e-35	2.29447e-33	0	0	19.1456	1509.41	SERPINE1;PLAT;TNF;AGER;EGFR;ICAM1;SOCS3;CCL3;CCL2;CD36;TIMP1;EGR1;EDN1;ACE;SMAD3;TGFB1;VDR;STAT1;MMP2;STAT3;FN1;IL18;CYBB;MIR21;MMP9;SIRT1;NFKB1;VEGFA;NR4A1;CXCL11;IL6;IFNG;AGTR1;TLR4;TLR2
Immunologic Deficiency Syndromes	69/641	8.57218e-56	8.59667e-54	0	0	11.8944	1508.17	IL21;IL22;NRP1;CSF3;CD40;CSF2;CXCL8;FLT1;NCF1;SERPINE1;CXCL1;TNF;ICAM1;CCND1;MYC;BSG;KDR;TNFSF10;IL12B;CD36;JAK3;IL10;CHUK;IL15;MMP1;MMP2;IL18;MIR21;TNFRSF1B;MMP9;SIRT1;IL1A;IFNG;IL1B;CAT;RARA;TLR9;TLR7;TLR4;PTH;ADRB2;RETN;PTGS2;FOXO1;EGFR;SOCS3;MIR210;CCL5;TBX21;EIF4EBP1;SPP1;CCL2;EGR1;TGFB1;VDR;EGF;IFNB1;STAT1;STAT3;FN1;VEGFC;IGF1;IL2;NFKB1;VEGFA;IL6;PTPRC;MIR143;LEP
Kidney Failure, Acute	45/310	1.86628e-41	9.553e-40	0	0	16.0399	1504.26	CRP;CSF2;CXCL8;HP;TGFA;CXCL1;ADRB2;PTGS2;TNF;EGFR;ICAM1;IGF1R;CCND1;MIR210;ALOX5;CASP1;SPP1;CCL2;HES1;IL10;EDN1;ACE;TGFB1;NOS2;AHSG;EGF;MMP2;FN1;IL18;VEGFC;MIR21;IGF1;SIRT1;NFKB1;VEGFA;NFKBIA;IL6;IL1B;CAT;AGTR1;BAX;TLR4;HBEGF;TLR2;IL17A
Non-alcoholic Fatty Liver Disease	47/334	1.08166e-42	6.04007e-41	0	0	15.549	1502.5	CRP;APP;CSF2;SERPINE1;HP;RETN;FGF1;TNF;ALOX5;NAMPT;CASP1;SPP1;CCL2;CD14;CD36;MAPK3;IL10;JUN;ACE;TGFB1;CHUK;VDR;AHSG;MMP1;RARRES2;ADIPOQ;STAT3;LIF;IGF1;TNFRSF1B;SIRT1;VEGFA;FOSL1;SELP;IL1A;RBP4;IL6;FABP4;IFNG;IL1B;LEP;CAT;AGTR1;TLR4;EZH2;TLR2;IL17A
Multiple Myeloma	104/1312	3.59131e-75	1.53458e-72	0	0	8.75893	1501.41	APP;CSF3;CSF2;CD80;IL23R;SERPINE1;AHR;FGF1;TNF;ICAM1;IGF1R;CCND1;PTTG1;CDH1;MYC;BSG;NAMPT;KDR;TNFSF10;LGALS9;MAP3K7;WNT5A;IL6ST;CALCA;DNMT1;TNFRSF11B;ADRB2;AGER;SOCS3;MIR210;EIF4EBP1;CD14;EGR1;JUN;TGFB1;TNFSF14;VDR;FN1;LIF;IGF1;IL2;NFKB1;NFKBIA;SELP;CXCL10;CXCL11;IL6;PTPRC;EZH2;IL21;IL22;CD40;CDKN1A;CXCL8;FLT1;TNFSF13B;CASP3;CCR6;TIMP1;IL10;IL11;CHUK;IL15;MMP1;MMP2;MIR21;TNFRSF1B;MMP9;SIRT1;IL1A;…
Periapical Periodontitis	1933-12-01	6.27548e-17	9.01687e-16	0	0	40.1808	1499.04	CRP;IL6;CXCL8;IL1B;OSM;IL12B;CCL2;CD14;TNF;TLR4;MAPK3;IL17A
Juvenile rheumatoid arthritis	27/131	3.0909e-29	9.09502e-28	0	0	22.7742	1495.05	CSF2;CXCL8;IL23R;TNFRSF11B;TNF;CXCL16;CCL5;SPP1;CCL2;CD14;IL10;ACE;VDR;IL15;MMP1;CCL20;IL18;TNFRSF1B;IL2;VEGFA;SELP;CXCL10;IL1A;IL6;IFNG;IL1B;TLR4
Polymyositis	23/100	3.2706e-26	8.2631e-25	0	0	25.4144	1491.37	CD40;TGFB1;NOS2;IL15;MMP1;IFNB1;MMP2;MIR21;TNF;AGER;MMP9;IL2;ICAM1;VEGFA;CXCL10;IL1A;IL6;PTPRC;IL1B;CCL2;TLR7;TIMP1;TLR4
Septic Shock	13/38	7.84691e-18	1.20877e-16	0	0	37.8017	1488.87	CRP;IL10;CSF3;EDN1;NOS2;TNFRSF1B;TNF;VEGFA;IL6;IL1B;CASP1;SAA1;TLR4
Anti-Basement Membrane Glomerulonephritis	13/38	7.84691e-18	1.20688e-16	0	0	37.8017	1488.87	CX3CR1;IL10;NOS2;CD80;TNF;CX3CL1;MMP12;SELP;CCL5;IL1B;AGTR1;CCL2;IL17A
Subarachnoid Hemorrhage	22/93	2.08885e-25	4.99494e-24	0	0	26.1391	1485.43	EDN1;CALCA;CSF2;ACE;NOS2;MMP1;SERPINE1;MMP3;HP;PLAT;ADRB2;IGF1;TNF;MMP9;IL1A;IL6;MIR143;CASP3;IL1B;S100A12;TLR7;TIMP1
Myocardial Failure	24/108	6.37076e-27	1.68311e-25	0	0	24.5549	1481.11	CRP;CSF3;EDN1;CSF2;ACE;NOS2;PTH;SERPINE1;ADIPOQ;CYBB;PLAT;ADRB2;RETN;PTGS2;TNF;SIRT1;VEGFA;RBP4;IL6;IFNG;IL1B;CAT;NRIP1;AGTR1
HIV Infections	78/806	2.92394e-60	3.99117e-58	0	0	10.6933	1465.86	IL21;APP;IL22;CSF3;CD40;CDKN1A;CXCL9;CSF2;CXCL8;FLT1;CD80;IL23R;HP;TNF;CX3CL1;ICAM1;MYC;CASP3;TNFSF10;LGALS9;CCR6;CD36;TIMP1;CTSD;IL10;EDN1;IL15;MMP1;MMP2;WNT5A;IL18;MIR21;MMP9;SIRT1;IL1A;RBP4;CREB1;IFNG;IL1B;TLR9;TLR7;IL6ST;TLR4;TLR2;CRP;CX3CR1;ADRB2;PTGS2;EGFR;SOCS3;IFI16;CCL5;EIF4EBP1;CCL3;SPP1;CCL2;CD14;PRNP;JUN;TGFB1;NOS2;VDR;CCL20;IFNB1;STAT1;STAT3;CFLAR;IL2;NFKB1;CXCL10;CXCL11;IL6;CD4;PTPR…
Adult T-Cell Lymphoma/Leukemia	59/500	1.66474e-49	1.28827e-47	0	0	13.0387	1464.46	IL21;NRP1;CDKN1A;CSF2;CXCL8;CD80;AHR;TNF;ICAM1;CCND1;MYC;CASP3;TNFSF10;JAK3;IL10;CHUK;IL15;MMP2;WNT5A;MMP9;SIRT1;IL1A;RBP4;CREB1;IFNG;IL1B;CAT;KIT;BIRC5;CRP;CX3CR1;PTH;TNFRSF11B;RELA;CCL5;CCL3;SPP1;CCL2;EGR1;JUN;SMAD3;TGFB1;NOS2;CCL20;STAT1;STAT3;FN1;LIF;CFLAR;IL2;NFKB1;VEGFA;FOSL1;IL6;PTPRC;MIR143;CYP1A1;BAX;EZH2
DOSAGE-SENSITIVE SEX REVERSAL	21/87	1.69403e-24	3.80982e-23	0	0	26.6717	1459.88	IL10;IL22;CALCA;NCF1;VDR;IL18;CXCL1;PTGS2;TNF;RELA;NR4A1;IL6;IFNG;CASP3;IL1B;S100A12;CCL2;TLR4;TLR2;MAPK3;IL17A
Gestational Diabetes	18/67	4.45916e-22	8.64391e-21	0	0	29.6858	1459.41	CRP;FLT1;TGFB1;AHSG;RARRES2;ADIPOQ;HP;TNF;IGF1R;CXCL16;VEGFA;RBP4;IL6;IL1B;LEP;NAMPT;KDR;CCL2
Pustulosis of Palms and Soles	18/67	4.45916e-22	8.62689e-21	0	0	29.6858	1459.41	CRP;IL22;CSF2;NOS2;IL23R;STAT3;TGFA;TNF;VEGFA;NFKBIA;IL6;PTTG1;VNN2;TNIP1;IL1B;CAT;IL12B;IL17A
Kidney Diseases	68/639	1.42326e-54	1.3196e-52	0	0	11.7587	1457.92	NRP1;CSF3;CDKN1A;CXCL8;FLT1;NCF1;SERPINE1;AHR;TNF;ICAM1;CCND1;NAMPT;KDR;CASP1;CD36;TIMP1;CTSD;IL10;EDN1;AHSG;MMP2;ADIPOQ;IL18;CYBB;MIR21;MMP9;SIRT1;IL1A;RBP4;IFNG;IL1B;CAT;AGTR1;TLR9;TLR4;HBEGF;TLR2;CRP;CX3CR1;PTH;TGFA;ADRB2;RETN;PTGS2;AGER;EGFR;SOCS3;CCL5;SPP1;CCL2;HES1;EGR1;ACE;SMAD3;TGFB1;NOS2;VDR;EGF;STAT3;FN1;IGF1;NFKB1;VEGFA;NR4A1;IL6;LEP;SAA1;IL17A
Heart Decompensation	23/102	5.38534e-26	1.33993e-24	0	0	24.916	1449.7	CRP;CSF3;EDN1;CSF2;ACE;NOS2;PTH;SERPINE1;ADIPOQ;CYBB;PLAT;RETN;PTGS2;TNF;SIRT1;VEGFA;RBP4;IL6;IFNG;IL1B;CAT;NRIP1;AGTR1
Intervertebral Disc Degeneration	23/102	5.38534e-26	1.33654e-24	0	0	24.916	1449.7	IL21;IL22;CALCA;EDN1;SMAD3;TGFB1;VDR;MMP1;MMP2;MMP3;MIR21;TNF;SIRT1;NFKB1;IL1A;IL6;CASP3;IL1B;CASP1;CCL3;SPP1;CTNNB1;TIMP1
Colonic Neoplasms	76/778	7.63567e-59	9.26461e-57	0	0	10.7941	1444.46	APP;CSF3;CD40;CDKN1A;CSF2;CXCL8;FLT1;SERPINE1;TNF;ICAM1;IGF1R;CCND1;CDH1;MYC;CASP3;KDR;TNFSF10;TIMP1;IL10;EDN1;CHUK;IL15;MMP2;WNT5A;MMP9;MMP12;IFNG;IL1B;CAT;KIT;BIRC5;CRP;CALCA;DNMT1;PTH;TGFA;PTGS2;AGER;EGFR;RELA;MAT2A;ALOX5;CCL5;SPP1;CCL2;HES1;MAPK3;EGR1;JUN;FZD2;SMAD3;TGFB1;NOS2;VDR;CCL20;EGF;STAT1;STAT3;FN1;IGF1;CFLAR;IL2;NFKB1;VEGFA;FOSL1;CXCL10;NR4A1;IL6;MIR143;FGF19;LEP;CYP1A1;SAA1;BAX;CTNN…
SPONDYLOCARPOTARSAL SYNOSTOSIS SYNDROME	2020-08-17	8.73203e-13	9.55661e-12	0	0	51.9987	1443.83	IL10;CALCA;CXCL8;CCND1;CAT;CTNNB1;TNF;ICAM1
Limb ischemia	22/95	3.49512e-25	8.21771e-24	0	0	25.5888	1440.99	IL10;APP;EDN1;CXCL8;VEGFC;MIR21;TNFRSF11B;FGF1;TNFRSF1B;TNF;NFKB1;VEGFA;CASP3;IL1B;CASP1;KDR;SPP1;CTNNB1;TLR4;TLR2;MAPK3;EZH2
Peptic Ulcer	20/81	1.35091e-23	2.92438e-22	0	0	27.2833	1436.7	IL10;CDKN1A;EDN1;CXCL8;ACE;TGFB1;SERPINE1;PTGS2;TNF;EGFR;IL2;VEGFA;IL1A;CCND1;IL1B;CCL5;AGTR1;CYP1A1;CD14;TLR4
Endothelial dysfunction	40/262	1.10555e-37	4.72408e-36	0	0	16.8698	1435.54	CRP;CX3CR1;CXCL8;FLT1;PTH;SERPINE1;HP;TNFRSF11B;RETN;PTGS2;TNF;AGER;FOXO1;RELA;ICAM1;IL10;EDN1;ACE;TGFB1;NOS2;VDR;STAT1;ADIPOQ;CYBB;MIR21;MMP9;SIRT1;PGF;NFKB1;VEGFA;SELP;CXCL10;IL6;IL1B;CAT;AGTR1;CRH;TRIB3;TLR2;IL17A
Hepatitis C	76/783	1.2401e-58	1.45092e-56	0	0	10.7251	1430.03	IL22;CDKN1A;CXCL9;CXCL8;FLT1;HP;CXCL1;TNF;CTSS;CX3CL1;ICAM1;TNFSF13B;MYC;CASP3;TNFSF10;IL12B;LGALS9;IL10;CHUK;IL15;MMP1;MMP2;WNT5A;IL18;MIR21;TNFRSF1B;MMP9;PGF;IL1A;RBP4;IFNG;IL1B;CAT;KIT;RARA;TLR7;TLR4;TLR2;CRP;DNMT1;TGFA;PTGS2;FOXO1;EGFR;SOCS3;CCL5;TBX21;EIF4EBP1;CCL3;SPP1;CCL2;CD14;ACE;SMAD3;TGFB1;NOS2;VDR;EGF;IFNB1;STAT1;STAT3;FN1;IGF1;IL2;NFKB1;VEGFA;CXCL10;CXCL11;IL6;PTPRC;LEP;KRT14;CYP1A1;…
Leishmaniasis	18/68	6.01762e-22	1.15963e-20	0	0	29.2493	1429.18	IL10;CRP;CD40;TGFB1;NOS2;IFNB1;VDR;IL18;IGF1;TNF;IL1A;CXCL10;IL6;IFNG;IL1B;TLR4;MAPK3;IL17A
Childhood asthma	26/127	4.25812e-28	1.19568e-26	0	0	22.6215	1425.69	ADRB2;TNF;ICAM1;CDH1;ALOX5;CCL5;TBX21;IL12B;CD14;TIMP1;IL10;EDN1;ACE;SMAD3;TGFB1;VDR;MIR21;MMP9;VEGFA;NFKBIA;MMP12;IL6;IFNG;TLR4;TLR2;IL17A
Interstitial lung fibrosis	26/127	4.25812e-28	1.19227e-26	0	0	22.6215	1425.69	CD40;CXCL8;SERPINE1;TNF;ICAM1;CASP3;CCL5;BSG;SPP1;CCL2;TIMP1;IL10;EDN1;ACE;TGFB1;EGF;FN1;CYBB;NFATC1;MIR21;MMP9;SIRT1;NFKB1;VEGFA;TLR9;IL17A
Cervical Squamous Intraepithelial Neoplasia	15/50	2.11912e-19	3.59702e-18	0	0	33.1492	1425.35	IL10;NRP1;CSF3;CXCL8;TGFB1;MMP2;FN1;PTGS2;TNF;EGFR;VEGFA;MYC;KRT14;CYP1A1;TLR4
Chronic inflammatory disorder	15/50	2.11912e-19	3.59082e-18	0	0	33.1492	1425.35	CRP;IL22;NOS2;IL23R;FN1;CXCL1;TNF;NFKB1;IL6;IL1B;TLR9;IL17F;CCR6;TLR4;IL17A
Cryopyrin-Associated Periodic Syndromes	2020-09-21	8.92086e-14	1.04003e-12	0	0	47.356	1422.94	IL10;IL1A;IL6;IFNG;IL1B;IL18;CASP1;TNF;IL17A
Erythema Chronicum Migrans	2020-09-21	8.92086e-14	1.03879e-12	0	0	47.356	1422.94	IL10;CXCL10;CXCL9;CXCL11;IFNG;CCL3;CXCL1;MMP9;TNF
Lung Injury	2020-09-21	8.92086e-14	1.03756e-12	0	0	47.356	1422.94	IL6;CYP1A1;CCL3;TGFA;CCL2;AHR;TNF;SIRT1;TLR4
Pleurisy	2020-09-21	8.92086e-14	1.03634e-12	0	0	47.356	1422.94	IL10;SELP;IL6;IFNG;MIR210;IL1B;TNF;IL2;ICAM1
Autoimmune arthritis	16/56	3.13382e-20	5.5494e-19	0	0	31.5706	1417.82	IL10;FLT1;TNFSF14;STAT3;AHR;TNF;TNFSF13B;IL6;IL1B;TLR9;CCR6;LGALS9;IL6ST;TLR4;TLR2;IL17A
Tumor Angiogenesis	59/511	6.08488e-49	4.46285e-47	0	0	12.758	1416.4	NRP1;CDKN1A;CXCL9;CSF2;CXCL8;FLT1;SERPINE1;CXCL1;TNF;CXCL5;PTTG1;MYC;CASP3;BSG;KDR;MAP3K7;IL10;EDN1;MMP1;MMP2;WNT5A;MIR21;MMP9;PGF;MMP12;IL1A;IL1B;CAT;AGTR1;TLR4;DNMT1;TGFA;PTGS2;EGFR;CCL5;EIF4EBP1;SPP1;CCL2;MAPK3;JUN;SMAD3;TGFB1;NOS2;EGF;IFNB1;STAT3;FN1;OSM;VEGFC;IGF1;IL2;NFKB1;VEGFA;CXCL10;IL6;MIR143;IL17F;EZH2;IL17A
Hypercholesterolemia, Familial	29/154	3.86954e-30	1.21114e-28	0	0	20.8079	1409.2	CRP;CXCL8;SERPINE1;TNF;EGFR;ICAM1;TNFSF13B;ALOX5;CCL5;TNFSF10;CD14;CD36;TIMP1;IL10;EDN1;ACE;MMP1;EGF;MMP2;ADIPOQ;MMP3;IL18;MMP9;SELP;IL6;PTPRC;IL1B;AGTR1;TLR4
Coronary Artery Disease	86/981	1.21966e-63	2.17941e-61	0	0	9.68681	1403.27	CSF3;CD40;CSF2;CXCL8;FLT1;CD80;IL23R;SERPINE1;HP;PLAT;CXCL1;TNF;CX3CL1;CXCL5;CXCL16;ICAM1;CCND1;NAMPT;KDR;CASP1;CD36;IL10;EDN1;AHSG;IL15;MMP1;MMP2;ADIPOQ;MMP3;IL18;CYBB;MIR21;TNFRSF1B;MMP9;SIRT1;PGF;MMP12;IL1A;RBP4;ADORA2A;IFNG;PAPPA;IL1B;CAT;AGTR1;CRH;TRIB3;TLR4;HBEGF;TLR2;CRP;CX3CR1;PTH;TNFRSF11B;ADRB2;RETN;PTGS2;AGER;ALOX5;CCL5;SPP1;S100A12;CCL2;CD14;EGR1;ACE;SMAD3;TGFB1;NOS2;VDR;STAT1;RARRES2…
MYELOPROLIFERATIVE DISORDER, CHRONIC, WITH EOSINOPHILIA	14/45	1.93945e-18	3.13502e-17	0	0	34.3769	1402.03	CSF3;CSF2;CXCL8;FN1;CXCL1;TNF;EGFR;ICAM1;VEGFA;IFNG;KIT;SPP1;CCL2;IL17A
Biliary Atresia	23/105	1.11419e-25	2.72396e-24	0	0	24.2042	1390.69	CX3CR1;DNMT1;CXCL8;EGF;STAT1;MMP2;STAT3;IGF1;TNF;CX3CL1;EGFR;ICAM1;VEGFA;CXCL10;IL6;CREB1;IFNG;CASP1;SPP1;CCL2;CD14;TIMP1;TLR2
Premature Obstetric Labor	23/105	1.11419e-25	2.7172e-24	0	0	24.2042	1390.69	IL10;CXCL8;EGF;CCL20;MMP2;IL18;OSM;TNFRSF11B;ADRB2;PTGS2;TNF;PGF;FOXO1;CXCL5;EGFR;ICAM1;IL6;IL1B;CCL5;NAMPT;CRH;CCL2;TLR4
Metabolic Syndrome X	61/548	9.81577e-50	7.6563e-48	0	0	12.2999	1387.98	CD40;CXCL8;SERPINE1;HP;AHR;TNF;ICAM1;IGF1R;CCND1;BSG;NAMPT;CD36;TIMP1;JAK3;IL10;AHSG;IL15;MMP1;ADIPOQ;IL18;TNFRSF1B;MMP9;SIRT1;IL1A;MC3R;RBP4;IFNG;IL1B;CAT;AGTR1;TRIB3;IL6ST;TLR4;HBEGF;TLR2;CRP;TNFRSF11B;ADRB2;RETN;PTGS2;FOXO1;RELA;SOCS3;CCL5;CCL2;CD14;MAPK3;ACE;TGFB1;NOS2;VDR;RARRES2;STAT3;IGF1;NFKB1;VEGFA;P2RX7;IL6;FABP4;FGF19;LEP
Spinal Cord Diseases	13/40	1.71669e-17	2.57582e-16	0	0	35.9116	1386.32	IL10;APP;CSF2;CXCL8;IL15;VDR;TNF;MMP9;IL2;IL6;IFNG;SPP1;IL17A
AIDS Dementia Complex	13/40	1.71669e-17	2.57189e-16	0	0	35.9116	1386.32	EDN1;CSF2;TGFB1;MMP2;ADRB2;IGF1;PTGS2;TNF;MMP9;CXCL10;IL6;PTPRC;CCL2
Carcinoma breast stage IV	50/392	2.52258e-43	1.47571e-41	0	0	14.094	1382.43	APP;CSF3;CSF2;CXCL8;CD80;PLAT;CXCL1;AHR;TNF;IGF1R;CCND1;CDH1;MYC;BSG;KDR;TIMP1;IL10;IL11;EDN1;MMP1;MMP2;MIR21;MMP9;RHOB;IFNG;BIRC5;TLR4;TLR2;DNMT1;TNFRSF11B;PTGS2;EGFR;SPP1;CCL2;SMAD3;TGFB1;VDR;EGF;STAT3;FN1;IGF1;IL2;NFKB1;VEGFA;FOSL1;SELP;IL6;LEP;BAX;EZH2
Virus Diseases	80/875	4.88213e-60	6.484e-58	0	0	10.1026	1379.71	IL21;IL22;CDKN1A;CXCL9;CSF2;CXCL8;CD80;SERPINE1;PLAT;CXCL1;TNF;CX3CL1;CXCL5;ICAM1;TNFSF13B;CDH1;MYC;CASP3;BSG;TNFSF10;CASP1;IL12B;LGALS9;IL10;IL11;CHUK;IL15;IL18;MIR21;MMP9;IL1A;CREB1;IFNG;IL1B;TLR9;TLR7;IL6ST;TLR4;TLR2;CRP;DNMT1;TGFA;TNFRSF11B;PTGS2;FOXO1;EGFR;RELA;SOCS3;IFI16;CCL5;TBX21;CCL3;SPP1;CCL2;CD14;MAPK3;EGR1;PRNP;JUN;SMAD3;TGFB1;NOS2;VDR;EGF;IFNB1;STAT1;STAT3;FN1;IL2;NFKB1;VEGFA;NFKBIA…
Coronary Occlusion	2020-07-14	1.43939e-11	1.41322e-10	0	0	55.2486	1379.24	IL6;IFNG;CCL2;IGF1;CD14;TNF;VEGFA
Myxoma of heart	2020-07-14	1.43939e-11	1.41181e-10	0	0	55.2486	1379.24	IL6;CASP3;IGF1;MMP9;EGFR;VEGFA;MAPK3
Mycobacterium Infections	22/98	7.39028e-25	1.70098e-23	0	0	24.8055	1378.3	IL10;TGFB1;NOS2;IFNB1;STAT1;IL23R;STAT3;RORC;FN1;CYBB;TNF;MMP9;NFKB1;IL6;CXCL11;IFNG;CASP3;TLR9;SPP1;IL12B;TLR2;IL17A
Hepatitis B	78/839	6.56571e-59	8.06597e-57	0	0	10.2727	1376.24	IL21;IL22;CD40;CDKN1A;CSF2;CXCL8;CD80;SERPINE1;HP;RORA;TNF;ICAM1;IGF1R;CDH1;MYC;CASP3;TNFSF10;LGALS9;IL10;CHUK;MMP2;WNT5A;MMP3;IL18;MIR21;MMP9;SIRT1;PGF;IL1A;CREB1;IFNG;IL1B;CAT;KIT;TLR9;BIRC5;TLR7;TLR4;TLR2;CRP;DNMT1;PTH;NOTCH4;TGFA;PTGS2;EGFR;RELA;SOCS3;MIR210;MAT2A;ALOX5;CCL5;TBX21;SPP1;CCL2;CD14;JUN;ACE;SMAD3;TGFB1;VDR;EGF;IFNB1;STAT1;STAT3;FN1;IGF1;IL2;NFKB1;NFKBIA;CXCL10;NR4A1;IL6;LEP;KRT14…
Diabetes Mellitus	109/1507	2.18143e-75	9.74504e-73	0	0	7.99217	1373.96	APP;CSF3;CSF2;NCF1;CD80;SERPINE1;HP;RORC;TNF;ICAM1;IGF1R;PTTG1;MYC;NAMPT;KDR;TNFSF10;IL12B;ADIPOQ;RPS6;CYBB;PGF;RBP4;PAPPA;AGTR1;TRIB3;CALCA;ALOX12;TNFRSF11B;ADRB2;AGER;FOXO1;SOCS3;EIF4EBP1;S100A12;EGR1;ACE;TGFB1;TNFSF14;VDR;FN1;LIF;IGF1;IL2;NFKB1;SELP;CXCL10;IL6;FGF19;CYP1A1;EZH2;IL21;IL22;CD40;CDKN1A;CXCL9;CXCL8;SUV39H1;CXCL5;CASP3;CD36;TIMP1;CTSD;IL10;IL11;EDN1;AHSG;MMP1;MMP2;MMP3;IL18;MIR21;T…
Heart Failure, Right-Sided	23/106	1.41215e-25	3.40998e-24	0	0	23.9758	1371.88	CRP;CSF3;EDN1;CSF2;ACE;NOS2;PTH;SERPINE1;ADIPOQ;CYBB;PLAT;RETN;PTGS2;TNF;SIRT1;VEGFA;RBP4;IL6;IFNG;IL1B;CAT;NRIP1;AGTR1
Intracranial Aneurysm	24/114	2.60748e-26	6.65619e-25	0	0	23.2626	1370.37	IL10;EDN1;ACE;TGFB1;NCF1;NOS2;STAT1;MMP2;SERPINE1;FN1;PLAT;TNF;AGER;MMP9;CTSS;VEGFA;IL1A;IL6;IFNG;CASP3;IL1B;CCL2;TIMP1;IL17A
Autoimmune Diseases	89/1060	1.44389e-64	2.78246e-62	0	0	9.2776	1363.79	IL21;IL22;NRP1;CSF3;CD40;CDKN1A;CSF2;CXCL8;NCF1;CD80;IL23R;SERPINE1;HP;RORC;CXCL1;AHR;TNF;CXCL5;ICAM1;TNFSF13B;KDR;TNFSF10;IL12B;LGALS9;CCR6;CD36;TIMP1;JAK3;IL10;IL15;MMP1;IL18;CYBB;MIR21;TNFRSF1B;MMP9;SIRT1;PGF;IL1A;IFNG;IL1B;TLR9;TLR7;IL6ST;TLR4;TLR2;CRP;CALCA;DNMT1;IL20RB;TNFRSF11B;ADRB2;PTGS2;AGER;FOXO1;EGFR;IFI16;CCL5;TBX21;SPP1;CCL2;CD14;EGR1;ACE;SMAD3;TGFB1;TNFSF14;NOS2;VDR;IFNB1;STAT1;STA…
Hashimoto Disease	32/186	6.98084e-32	2.36578e-30	0	0	19.0103	1363.79	IL21;IL22;CD40;IL23R;PTGS2;TNF;AGER;CD1A;ICAM1;CCND1;MYC;CCL5;TBX21;IL12B;MAPK3;IL10;EGR1;EDN1;TGFB1;VDR;IL15;CYBB;NFKB1;VEGFA;NFKBIA;CXCL10;IL1A;IL6;IFNG;IL1B;IL17F;IL17A
Obstructive nephropathy	14/46	2.76625e-18	4.34293e-17	0	0	33.6296	1359.61	EGF;SERPINE1;FN1;IGF1;TNF;MMP9;ICAM1;VEGFA;ADORA2A;IFNG;CCL5;SPP1;CCL2;CD14
AA amyloidosis	2020-10-26	1.34379e-14	1.65499e-13	0	0	42.4989	1357.45	CRP;IL1A;MMP1;IL1B;IL18;SAA1;AGER;TNF;TLR4;TLR2
Hyperplasia	25/123	5.8253e-27	1.54315e-25	0	0	22.4588	1356.68	SERPINE1;TGFA;PTGS2;TNF;FOXO1;EGFR;TNFSF13B;CCND1;CDH1;TNFSF10;TGFB1;VDR;IL15;MMP2;FN1;VEGFC;IGF1;MMP9;VEGFA;P2RX7;PAPPA;LEP;SAA1;EZH2;HBEGF
Thyroid carcinoma	71/721	8.08202e-55	7.56477e-53	0	0	10.8811	1355.27	APP;NRP1;CD40;CDKN1A;CSF2;CXCL8;CXCL1;AHR;TNF;ICAM1;IGF1R;CCND1;PTTG1;CDH1;MYC;CASP3;KDR;TNFSF10;CCR6;TIMP1;IL10;EDN1;MMP1;MMP2;IL18;MIR21;MMP9;SIRT1;PGF;IL1A;CREB1;IL1B;CAT;KIT;RARA;BIRC5;CALCA;PTH;TGFA;TNFRSF11B;PTGS2;EGFR;RELA;SOCS3;SPP1;S100A12;CCL2;MAPK3;JUN;SMAD3;TGFB1;VDR;CCL20;EGF;STAT1;STAT3;FN1;VEGFC;IGF1;IL2;NFKB1;VEGFA;FOSL1;CXCL10;NR4A1;IL6;FABP4;CYP1A1;BAX;CTNNB1;EZH2
fertility disorders	2020-05-08	3.14617e-09	2.40627e-08	0	0	69.0608	1352.01	IL10;IL6;CXCL8;TLR4;TLR2
Pulmonary Aspergillosis	2020-05-08	3.14617e-09	2.4044e-08	0	0	69.0608	1352.01	IL1A;IFNG;IL15;TLR9;TLR4
Chlamydia Infections	16/58	5.92344e-20	1.03402e-18	0	0	30.482	1349.52	IL10;CXCL8;NOS2;MMP1;IFNB1;VDR;MMP2;MMP3;IL18;FN1;TNF;P2RX7;IFNG;CASP3;TLR4;TLR2
Sleep Apnea, Obstructive	26/132	1.25175e-27	3.41727e-26	0	0	21.7646	1348.21	CRP;CXCL8;SERPINE1;HP;RETN;PTGS2;TNF;ALOX5;CCL2;TIMP1;EDN1;ACE;MMP1;MMP2;ADIPOQ;STAT3;IL18;OSM;IGF1;MMP9;VEGFA;IL6;FABP4;LEP;AGTR1;TLR2
precancerous lesions	26/132	1.25175e-27	3.4078e-26	0	0	21.7646	1348.21	CSF3;CDKN1A;CXCL9;CXCL8;PTGS2;TNF;EGFR;ICAM1;CCND1;CDH1;TIMP1;EGR1;TGFB1;VDR;IL18;MMP9;NFKB1;VEGFA;FOSL1;IL1A;IL6;IL1B;CYP1A1;BAX;CTNNB1;TLR4
polyps	41/285	1.52895e-37	6.47696e-36	0	0	15.8961	1347.53	IL21;APP;IL22;CD40;CDKN1A;CSF2;AHR;PTGS2;TNF;EGFR;RELA;CCND1;CDH1;ALOX5;CASP1;SPP1;MAPK3;IL10;EGR1;JUN;TGFB1;NOS2;VDR;EGF;MMP2;WNT5A;STAT3;MIR21;IGF1;MMP9;SIRT1;IL6;IL1B;KIT;TLR9;CTNNB1;TLR7;EZH2;HBEGF;TLR2;IL17A
Alcoholic Liver Diseases	20/85	3.91746e-23	8.1397e-22	0	0	25.9994	1341.41	IL10;IL22;CXCL8;TGFB1;STAT3;TGFA;MIR21;TNF;SIRT1;NFKB1;RBP4;IL6;IL1B;CCL5;AGTR1;SPP1;CCL2;CD14;TLR4;IL17A
Fibroid Tumor	43/310	1.0558e-38	4.75983e-37	0	0	15.327	1340.26	DNMT1;CDKN1A;CSF2;CXCL8;SERPINE1;AHR;FGF1;PTGS2;TNF;FOXO1;EGFR;IGF1R;CCND1;PTTG1;MYC;CASP3;CCL2;EGR1;EDN1;ACE;SMAD3;TGFB1;MMP1;EGF;MMP2;MMP3;FN1;LIF;IL18;MIR21;IGF1;MMP9;IL2;NFKB1;VEGFA;IL6;PAPPA;IL1B;KIT;CYP1A1;BAX;CTNNB1;EZH2
Fibrosarcoma	42/298	4.36718e-38	1.90758e-36	0	0	15.5734	1339.69	CD40;CDKN1A;CSF2;CXCL8;FLT1;SERPINE1;PLAT;TNF;EGFR;RELA;IGF1R;CCND1;CCL5;TNFSF10;CCL2;CD36;IL10;EGR1;JUN;ACE;TGFB1;IL15;MMP1;EGF;STAT1;MMP2;FN1;VEGFC;IGF1;TNFRSF1B;MMP9;PGF;IL2;NFKB1;VEGFA;IL1A;CXCL11;IL6;IFNG;IL1B;BAX;IL17A
Yersinia infections	2020-06-11	2.2493e-10	1.92562e-09	0	0	60.2712	1338.94	IL10;IL6;SERPINE1;TNF;TLR2;VEGFA
Burning Mouth Syndrome	2020-06-11	2.2493e-10	1.92394e-09	0	0	60.2712	1338.94	IL6;IL1B;CD14;TNF;IL2;TLR2
Cerebral abscess	2020-06-11	2.2493e-10	1.92227e-09	0	0	60.2712	1338.94	CSF2;IL1B;CCL2;TLR4;TNF;ICAM1
Ear Inflammation	2020-06-11	2.2493e-10	1.9206e-09	0	0	60.2712	1338.94	IL10;IL6;SERPINE1;CCL2;TLR4;TNF
Fungal keratitis	2020-06-11	2.2493e-10	1.91893e-09	0	0	60.2712	1338.94	IL6;IFNG;IL1B;TLR4;IL17A;TLR2
Hyperoxia	2020-06-11	2.2493e-10	1.91727e-09	0	0	60.2712	1338.94	CDKN1A;JUN;IL1B;CYP1A1;AHR;TNF
Crohn Disease	81/912	7.04927e-60	9.23736e-58	0	0	9.8139	1336.67	IL21;IL22;CD40;CXCL9;CSF2;CXCL8;NCF1;IL23R;SERPINE1;HP;RORC;TNF;CTSS;CXCL5;CXCL16;ICAM1;CDH1;CASP3;KDR;CASP1;IL12B;CCR6;TIMP1;MAP3K7;IL10;IL11;IL15;MMP1;MMP2;ADIPOQ;MMP3;IL18;TNFRSF1B;MMP9;IL1A;CREB1;IFNG;IL1B;TLR9;IL6ST;TLR4;TLR2;CRP;CX3CR1;PTGS2;AGER;RELA;SOCS3;ALOX5;CCL5;SPP1;S100A12;CCL2;CD14;EGR1;JUN;ACE;SMAD3;TGFB1;TNFSF14;NOS2;VDR;CCL20;EGF;STAT3;FN1;NFATC1;IGF1;IL2;NFKB1;VEGFA;NFKBIA;P2RX…
Heat Stroke	2020-08-18	1.5597e-12	1.66617e-11	0	0	49.1099	1335.13	IL10;IL1A;JUN;IL6;IL1B;TNF;NFKB1;RELA
Pulpitis	2020-08-18	1.5597e-12	1.66436e-11	0	0	49.1099	1335.13	IL10;CXCL10;IFNG;WNT5A;AGER;TNF;TLR4;VEGFA
Bright Disease	1931-11-01	1.77525e-15	2.29568e-14	0	0	39.2087	1331.72	IL10;IL6;CXCL8;IFNG;CCL5;IL1B;CCL3;IL18;CCL2;TNF;IL2
Oral Ulcer	1931-11-01	1.77525e-15	2.29266e-14	0	0	39.2087	1331.72	IL21;IL10;CSF3;EDN1;PTPRC;IL23R;LEP;CAT;TNF;TLR4;VEGFA
Pulmonary Hypertension	28/151	6.40454e-29	1.86777e-27	0	0	20.4896	1330.14	CX3CR1;CALCA;CD40;CDKN1A;CXCL8;SERPINE1;TGFA;PTGS2;TNF;AGER;FOXO1;CX3CL1;RELA;MYC;ALOX5;CCL2;EGR1;JUN;EDN1;ACE;NOS2;MMP1;CYBB;MMP9;VEGFA;SELP;IL6;BIRC5
Cerebrovascular accident	73/768	2.07505e-55	2.01916e-53	0	0	10.503	1322.45	IL21;APP;IL22;CSF3;CD40;CSF2;CXCL8;FLT1;SERPINE1;HP;PLAT;AHR;FGF1;TNF;CXCL16;ICAM1;CASP3;KDR;TNFSF10;CD36;TIMP1;IL10;EDN1;AHSG;MMP1;MMP2;MMP3;IL18;CYBB;MMP9;SIRT1;MMP12;IL1A;IL1B;CAT;AGTR1;CRH;TLR4;CRP;CX3CR1;TNFRSF11B;ADRB2;RETN;PTGS2;AGER;RELA;ALOX5;CCL3;SPP1;CCL2;CD14;EGR1;PRNP;ACE;SMAD3;TGFB1;TNFSF14;NOS2;VDR;EGF;IFNB1;STAT1;LIF;IGF1;NFKB1;VEGFA;SELP;CXCL10;IL6;LEP;CYP1A1;EZH2;IL17A
Juvenile arthritis	44/326	4.37088e-39	2.00734e-37	0	0	14.9137	1317.27	IL21;CSF2;CXCL8;IL23R;ALOX12;TNFRSF11B;CXCL1;TNF;CXCL16;ICAM1;IGF1R;CCL5;CCL3;SPP1;S100A12;CD14;TIMP1;IL10;EGR1;JUN;ACE;SMAD3;VDR;MMP1;CCL20;EGF;STAT1;MMP3;STAT3;IL18;OSM;TNFRSF1B;IL2;VEGFA;SELP;CXCL10;IL1A;CXCL11;IL6;IFNG;IL1B;TLR4;HBEGF;IL17A
Mammary Neoplasms, Human	55/476	1.83833e-45	1.21255e-43	0	0	12.7675	1315.15	CSF3;CD40;CXCL9;CSF2;CXCL8;FLT1;HP;AHR;CXCL3;TNF;IGF1R;CCND1;CDH1;KDR;TNFSF10;MMP1;MMP2;RPS6;MMP3;MMP9;SIRT1;IFNG;IL1B;CAT;KIT;RARA;BIRC5;DNMT1;NOTCH4;PTGS2;EGFR;RELA;NRIP1;SPP1;HES1;WNT10B;JUN;NOS2;VDR;CCL20;EGF;IFNB1;STAT3;FN1;VEGFC;IGF1;NFKBIA;IL6;TNIP1;LEP;KRT14;CYP1A1;BAX;CTNNB1;EZH2
Myocardial Ischemia	53/448	2.81337e-44	1.72811e-42	0	0	13.0722	1310.87	CXCL8;SERPINE1;FGF1;TNF;CX3CL1;ICAM1;CCND1;KDR;CD36;IL10;EDN1;MMP2;ADIPOQ;IL18;MIR21;TNFRSF1B;MMP9;SIRT1;IL1A;IL1B;KIT;AGTR1;IL6ST;TLR4;TLR2;CRP;TNFRSF11B;ADRB2;PTGS2;AGER;FOXO1;SOCS3;MIR210;CCL3;SPP1;CCL2;CD14;MAPK3;EGR1;ACE;TGFB1;NOS2;STAT3;VEGFC;IGF1;IL2;VEGFA;NFKBIA;SELP;P2RX7;CXCL10;NR4A1;IL6
Amyloidosis	76/833	1.32025e-56	1.36583e-54	0	0	10.0814	1297.14	APP;IL22;CD40;CSF2;CXCL8;FLT1;SERPINE1;HP;CXCL1;TNF;ICAM1;IGF1R;CASP3;BSG;CASP1;CD36;TIMP1;CTSD;IL10;EDN1;MMP1;MMP2;MMP3;CYBB;TNFRSF1B;MMP9;SIRT1;MMP12;IL1A;RBP4;CREB1;IFNG;IL1B;CAT;AGTR1;CRH;RARA;TLR9;TLR4;TLR2;CRP;CX3CR1;CALCA;DNMT1;NOTCH4;PTGS2;AGER;FOXO1;EGFR;SOCS3;ALOX5;CCL3;S100A12;CCL2;CD14;MAPK3;EGR1;PRNP;ACE;TGFB1;NOS2;VDR;EGF;STAT3;FN1;IGF1;CFLAR;IL2;NFKB1;VEGFA;P2RX7;IL6;PTPRC;LEP;SAA1…
Chronic Lung Injury	2020-10-27	2.1177e-14	2.57583e-13	0	0	40.9249	1288.56	MMP12;IL6;CCL3;CYP1A1;TGFA;CCL2;AHR;TNF;SIRT1;TLR4
Acute myocardial infarction	37/247	1.59708e-34	6.20399e-33	0	0	16.5522	1288.09	CRP;CXCL8;NCF1;SERPINE1;HP;PLAT;TNFRSF11B;TNF;ICAM1;CCND1;CASP3;BSG;CCL2;CD14;IL10;EDN1;ACE;MMP1;MMP2;MMP3;IL18;OSM;CYBB;IGF1;MMP9;PGF;VEGFA;SELP;P2RX7;IL1A;IL6;IFNG;IL1B;AGTR1;TLR4;TLR2;IL17A
Pituitary Adenoma	41/294	5.66401e-37	2.34877e-35	0	0	15.4095	1286.1	DNMT1;CXCL8;TGFA;AHR;TNF;EGFR;CCND1;PTTG1;CDH1;MYC;CASP3;BSG;CD14;TIMP1;MAPK3;IL11;SMAD3;TGFB1;MMP1;EGF;MMP2;STAT3;FN1;OSM;IGF1;MMP9;PGF;IL2;VEGFA;IL1A;IL6;IL1B;LEP;KIT;AGTR1;CRH;CTNNB1;IL6ST;TLR4;EZH2;IL17A
Hodgkin Disease	62/592	5.80418e-49	4.28898e-47	0	0	11.5723	1285.32	IL21;CSF3;CD40;CDKN1A;CXCL9;CSF2;CXCL8;CD80;CXCL3;TNF;ICAM1;TNFSF13B;CCND1;MYC;CASP3;BSG;TNFSF10;TIMP1;MAP3K7;IL10;AHSG;MMP2;IL18;MIR21;TNFRSF1B;MMP9;IL1A;IFNG;IL1B;KIT;CRP;PTH;PTGS2;AGER;FOXO1;ALOX5;CCL5;TBX21;S100A12;CCL2;MAPK3;EGR1;JUN;ACE;TGFB1;VDR;CCL20;STAT1;STAT3;VEGFC;NFATC1;CFLAR;IL2;NFKB1;VEGFA;NFKBIA;CXCL10;IL6;PTPRC;BAX;EZH2;IL17A
Eclampsia	32/194	2.86806e-31	9.45882e-30	0	0	18.2263	1281.8	CRP;CXCL8;FLT1;SERPINE1;TNF;AGER;RELA;MIR210;KDR;IL10;EDN1;ACE;TGFB1;IL15;EGF;MMP2;ADIPOQ;STAT3;VEGFC;MMP9;PGF;IL2;VEGFA;IL6;PAPPA;LEP;CAT;AGTR1;CRH;TLR4;HBEGF;TLR2
IGA Glomerulonephritis	36/237	8.16858e-34	3.12377e-32	0	0	16.7844	1278.76	CX3CR1;CXCL8;CD80;IL23R;TGFA;TNF;RELA;ICAM1;TNFSF13B;CCL5;SPP1;CCL2;CD14;CCR6;TIMP1;JAK3;MAPK3;IL10;EDN1;ACE;TGFB1;NOS2;EGF;STAT1;FN1;IGF1;MMP9;IL2;VEGFA;IL1A;IL6;IFNG;IL1B;AGTR1;TLR9;TLR4
Squamous cell carcinoma	120/1876	5.26674e-79	3.98165e-76	0	0	7.06805	1273.97	APP;CSF3;CSF2;CD80;SERPINE1;PLAT;TNF;ICAM1;IGF1R;CCND1;PTTG1;CDH1;MYC;BSG;KDR;TNFSF10;LGALS9;MAP3K7;RPS6;WNT5A;IL6ST;CALCA;DNMT1;NOTCH4;TGFA;ALOX12;ADRB2;AGER;CD1A;SOCS3;EGR1;JUN;SMAD3;TGFB1;VDR;FN1;LIF;IGF1;IL2;NFKB1;FOSL1;NFKBIA;CXCL10;NR4A1;CXCL11;IL6;FGF19;CYP1A1;EZH2;IL22;NRP1;CD40;CDKN1A;CXCL9;CXCL8;FLT1;CXCL1;CXCL3;CXCL5;TNFSF13B;CASP3;CD36;TIMP1;CTSD;JAK3;IL10;EDN1;CHUK;IL15;MMP1;MMP2;MMP…
Neoplasms, Experimental	19/81	5.3253e-22	1.02823e-20	0	0	25.9191	1269.63	PRNP;IFNB1;IL18;AHR;TNF;RELA;IL2;VEGFA;IL1A;CCND1;IFNG;CDH1;MIR143;IL1B;BSG;KDR;TNFSF10;SPP1;IL12B
Fatty Liver	52/443	3.15637e-43	1.80353e-41	0	0	12.9703	1269.3	CXCL8;SERPINE1;HP;AHR;TNF;CCND1;MYC;CASP3;NAMPT;KDR;CD36;MAP3K7;IL10;CHUK;AHSG;ADIPOQ;IL18;MMP9;SIRT1;IL1A;RBP4;CREB1;IL1B;CAT;AGTR1;RARA;IL6ST;TLR4;CRP;DNMT1;ADRB2;RETN;PTGS2;FOXO1;EGFR;RELA;NRIP1;SPP1;CCL2;MAPK3;EGR1;TGFB1;STAT3;IGF1;NFKB1;VEGFA;CXCL10;IL6;FGF19;LEP;SAA1;IL17A
Steroid Sulfatase Deficiency Disease	21/96	1.63201e-23	3.50972e-22	0	0	24.1713	1268.26	CSF2;EGF;SERPINE1;FN1;VEGFC;IGF1;CFLAR;TNF;MMP9;CX3CL1;EGFR;VEGFA;MIR210;CASP3;MYC;KIT;KDR;TNFSF10;RARA;SPP1;CCL2
Cardiac fibrosis	21/96	1.63201e-23	3.50205e-22	0	0	24.1713	1268.26	IL10;CRP;EDN1;ACE;SMAD3;TGFB1;SERPINE1;STAT3;CYBB;MIR21;RETN;IGF1;TNF;MMP9;VEGFA;NR4A1;IL6;SPP1;CCL2;MAPK3;IL17A
Uveomeningoencephalitic Syndrome	18/74	3.27728e-21	6.08869e-20	0	0	26.8777	1267.75	IL21;CD40;IL23R;STAT3;FOXO1;VEGFA;IL6;IFNG;TNIP1;IL1B;SPP1;IL12B;CCL2;IL17F;CCR6;TLR4;TLR2;IL17A
Malignant tumor of cervix	78/884	3.69469e-57	3.94689e-55	0	0	9.74976	1266.89	CDKN1A;CXCL8;CD80;SERPINE1;PLAT;TNF;CTSS;ICAM1;IGF1R;CCND1;PTTG1;CDH1;MYC;CASP3;BSG;TNFSF10;CASP1;IL12B;CCR6;JAK3;IL10;IL15;MMP1;MMP2;MMP3;IL18;MIR21;MMP9;SIRT1;IL1A;RBP4;IFNG;IL1B;CAT;CRH;RARA;TLR9;BIRC5;TLR4;HBEGF;TLR2;DNMT1;PTGS2;FOXO1;EGFR;RELA;SOCS3;MIR210;SPP1;CCL2;MAPK3;EGR1;JUN;ACE;TGFB1;TNFSF14;CCL20;EGF;IFNB1;STAT3;FN1;VEGFC;IGF1;CFLAR;IL2;NFKB1;VEGFA;FOSL1;NFKBIA;IL6;MIR143;KRT14;CYP1A…
Graves Disease	44/335	1.48421e-38	6.63035e-37	0	0	14.5131	1264.14	IL21;APP;IL22;DNMT1;CD40;CXCL9;CXCL8;FLT1;IL23R;NOTCH4;ADRB2;TNF;ICAM1;IGF1R;SOCS3;MIR210;MYC;CCL5;TBX21;SPP1;IL12B;PROK2;LGALS9;CD14;IL10;EDN1;TGFB1;VDR;IL15;ADIPOQ;IL18;IGF1;TNFRSF1B;IL2;VEGFA;CXCL10;IL1A;IL6;IFNG;IL1B;CYP1A1;BAX;IL17F;IL17A
Chronic kidney disease stage 5	48/388	6.90216e-41	3.44337e-39	0	0	13.6698	1264.1	CRP;CX3CR1;CD40;CXCL8;PTH;SERPINE1;HP;ADRB2;RETN;PTGS2;TNF;AGER;RELA;ICAM1;ALOX5;CCL5;CCL2;TIMP1;IL10;EDN1;ACE;TGFB1;NOS2;VDR;AHSG;MMP2;ADIPOQ;FN1;CYBB;MIR21;IGF1;MMP9;PGF;IL2;NFKB1;VEGFA;IL1A;IL6;IFNG;PAPPA;IL1B;LEP;CAT;AGTR1;CYP1A1;CRH;TLR9;IL17A
Ankylosing spondylitis	45/348	3.85329e-39	1.77794e-37	0	0	14.2884	1263.84	CRP;IL22;CSF2;IL23R;HP;RORC;TNFRSF11B;PTGS2;TNF;FOXO1;RELA;KDR;TNFSF10;SPP1;IL12B;CCL2;CD14;TIMP1;IL10;ACE;SMAD3;TGFB1;NOS2;VDR;MMP3;STAT3;LIF;VEGFC;NFATC1;MIR21;TNFRSF1B;IL2;NFKB1;VEGFA;IL1A;IL6;IFNG;TNIP1;IL1B;LEP;CYP1A1;SAA1;TLR4;TLR2;IL17A
cervical cancer	82/965	3.63581e-59	4.52313e-57	0	0	9.3894	1263.45	CDKN1A;CXCL8;CD80;SERPINE1;PLAT;TNF;CTSS;ICAM1;IGF1R;CCND1;PTTG1;CDH1;MYC;CASP3;BSG;TNFSF10;CASP1;IL12B;CCR6;JAK3;IL10;IL15;MMP1;MMP2;WNT5A;MMP3;IL18;MIR21;MMP9;SIRT1;IL1A;RBP4;IFNG;IL1B;CAT;CRH;RARA;TLR9;BIRC5;TLR4;HBEGF;TLR2;DNMT1;TGFA;PTGS2;FOXO1;EGFR;RELA;SOCS3;MIR210;SPP1;CCL2;HES1;MAPK3;EGR1;JUN;ACE;TGFB1;TNFSF14;CCL20;EGF;IFNB1;STAT3;FN1;VEGFC;IGF1;CFLAR;IL2;NFKB1;VEGFA;FOSL1;NFKBIA;CXCL10…
Metastatic melanoma	50/417	5.77904e-42	3.05357e-40	0	0	13.2491	1258.06	APP;CD40;CSF2;CXCL8;SERPINE1;TNF;ICAM1;IGF1R;CCND1;MYC;KDR;TIMP1;IL10;IL15;MMP1;MMP2;WNT5A;MMP3;IL18;MMP9;PGF;RHOB;IL1A;CREB1;IFNG;PAPPA;IL1B;KIT;NOTCH4;ADRB2;PTGS2;EGFR;EIF4EBP1;SPP1;CCL2;JUN;VDR;IFNB1;STAT1;STAT3;FN1;OSM;VEGFC;NFATC1;IGF1;IL2;NFKB1;VEGFA;IL6;EZH2
MYELOPROLIFERATIVE SYNDROME, TRANSIENT	16/61	1.46763e-19	2.51726e-18	0	0	28.9829	1256.86	IL10;APP;CXCL8;TGFB1;IGF1;PTGS2;EGFR;VEGFA;CCND1;MYC;KIT;CCL2;CTNNB1;JAK3;MAPK3;EZH2
Wheezing	20/89	1.07283e-22	2.17846e-21	0	0	24.8308	1256.11	IL10;CRP;IL11;CXCL8;TGFB1;CHUK;ALOX12;ADRB2;TNF;MMP9;IL2;CXCL10;IL6;IFNG;CCL5;TLR9;CYP1A1;CD14;TLR4;TLR2
Chagas Disease	20/89	1.07283e-22	2.17397e-21	0	0	24.8308	1256.11	IL10;ACE;TGFB1;NOS2;IL15;MMP2;IL18;TNFRSF1B;PTGS2;TNF;MMP9;IL2;P2RX7;IL6;IFNG;IL1B;TLR9;CCL2;TLR4;IL17A
Bacterial sepsis	2020-07-15	2.67835e-11	2.53592e-10	0	0	51.5654	1255.27	CALCA;MMP3;CASP1;CD14;TNF;TLR4;NFKB1
Chronic ulcer	2020-07-15	2.67835e-11	2.53348e-10	0	0	51.5654	1255.27	CSF2;CXCL8;MMP1;MMP2;TIMP1;VEGFA;TLR2
Adenocarcinoma Of Esophagus	41/299	1.14986e-36	4.74826e-35	0	0	15.1518	1253.86	CD40;CDKN1A;CXCL8;FLT1;ADRB2;FGF1;PTGS2;TNF;EGFR;ICAM1;IGF1R;CCND1;CDH1;MYC;KDR;TNFSF10;SPP1;LGALS9;TIMP1;MAP3K7;CTSD;VDR;MMP1;EGF;MMP2;ADIPOQ;MMP3;STAT3;IL18;MIR21;IGF1;MMP9;NFKB1;VEGFA;MMP12;IL6;MIR143;LEP;RARA;TLR4;TLR2
intracranial glioma	13/43	5.09709e-17	7.35598e-16	0	0	33.4061	1253.24	CDKN1A;CSF2;TGFB1;EGF;MIR21;TNF;EGFR;P2RX7;IFNG;CDH1;TNFSF10;HES1;CD36
Tuberculosis	62/602	1.63429e-48	1.18976e-46	0	0	11.3801	1252.19	IL21;IL22;CXCL9;CSF2;CXCL8;CD80;IL23R;HP;TNF;ICAM1;IL12B;TIMP1;IL10;IL15;MMP1;MMP2;WNT5A;MMP3;IL18;CYBB;TNFRSF1B;MMP9;IL1A;MC3R;CREB1;IFNG;IL1B;CAT;TLR9;TLR4;TLR2;CRP;AGER;CD1A;FOXO1;RELA;SOCS3;ALOX5;CCL5;CCL3;SPP1;CCL2;CD14;ACE;SMAD3;TGFB1;NOS2;VDR;CCL20;IFNB1;STAT1;STAT3;CFLAR;IL2;NFKB1;NFKBIA;P2RX7;CXCL10;IL6;CYP1A1;IL17F;IL17A
Primary sclerosing cholangitis	25/130	2.5644e-26	6.56327e-25	0	0	21.2495	1252.14	CX3CR1;CD80;HP;PTGS2;TNF;FOXO1;EGFR;ICAM1;CASP3;TNFSF10;HES1;MAPK3;IL10;NOS2;VDR;MMP1;MMP2;MMP3;MMP9;IL2;IL6;IFNG;IL1B;TLR9;TLR4
Carotid Atherosclerosis	22/105	3.8401e-24	8.50011e-23	0	0	23.1518	1248.27	CX3CR1;ACE;MMP1;STAT1;MMP3;HP;TNFRSF11B;MMP9;CX3CL1;CXCL16;IL6;FABP4;PAPPA;ALOX5;LEP;AGTR1;CCL2;TRIB3;CD14;CD36;TLR4;TLR2
Crohn's disease of the ileum	15/55	1.07744e-18	1.76484e-17	0	0	30.1356	1246.77	IL10;CRP;SMAD3;IL23R;ADIPOQ;FN1;IGF1;TNF;IL6;IFNG;LEP;TLR9;IL12B;CCL2;TLR4
Coronary heart disease	79/913	2.52044e-57	2.75232e-55	0	0	9.5611	1246.03	CSF3;CD40;CSF2;CXCL8;FLT1;IL23R;SERPINE1;HP;PLAT;TNF;CX3CL1;CXCL5;CXCL16;ICAM1;NAMPT;KDR;CASP1;CD36;TIMP1;IL10;EDN1;AHSG;IL15;MMP1;MMP2;ADIPOQ;MMP3;IL18;CYBB;MIR21;TNFRSF1B;MMP9;SIRT1;PGF;MMP12;IL1A;RBP4;IFNG;IL1B;AGTR1;CRH;TRIB3;TLR4;CRP;CX3CR1;PTH;TNFRSF11B;ADRB2;RETN;PTGS2;AGER;FOXO1;EGFR;ALOX5;CCL5;SPP1;S100A12;CCL2;CD14;MAPK3;EGR1;ACE;SMAD3;TGFB1;NOS2;VDR;FN1;IGF1;IL2;NFKB1;VEGFA;NFKBIA;SELP…
Proliferative diabetic retinopathy	18/75	4.27889e-21	7.90469e-20	0	0	26.5193	1243.77	IL10;NRP1;EDN1;ACE;MMP2;FN1;TNF;MMP9;RELA;NFKB1;ICAM1;VEGFA;RBP4;IL6;BSG;KDR;CCL2;MAPK3
Diabetes Mellitus, Insulin-Dependent	81/956	3.03464e-58	3.46795e-56	0	0	9.36221	1239.93	IL21;APP;IL22;NRP1;CD40;CSF2;CXCL8;CD80;IL23R;SUV39H1;SERPINE1;HP;TNF;ICAM1;TNFSF13B;MYC;CASP3;TNFSF10;IL12B;CD36;TIMP1;IL10;IL15;ADIPOQ;MMP3;IL18;CYBB;MMP9;SIRT1;MMP12;IL1A;RBP4;ADORA2A;IFNG;IL1B;CAT;AGTR1;TLR4;TLR2;CRP;CALCA;PTH;NOTCH4;TNFRSF11B;ADRB2;PTGS2;AGER;CD1A;EGFR;SOCS3;MIR210;TBX21;SPP1;S100A12;CCL2;HES1;CD14;ACE;SMAD3;TGFB1;NOS2;VDR;CCL20;EGF;STAT1;STAT3;FN1;VEGFC;IGF1;IL2;NFKB1;VEGFA…
Staphylococcal Infections	2020-08-19	2.67336e-12	2.81003e-11	0	0	46.5252	1239.79	CSF3;ACE;CXCL8;IFNG;STAT3;CD36;EGFR;TLR2
Inflammatory disease of mucous membrane	2020-08-19	2.67336e-12	2.80703e-11	0	0	46.5252	1239.79	IL10;CSF3;CSF2;NOS2;IL1B;TGFA;PTGS2;NFKB1
Parathyroid hyperplasia	2020-08-19	2.67336e-12	2.80403e-11	0	0	46.5252	1239.79	CDKN1A;CCND1;EGF;PTH;VDR;LEP;TGFA;EGFR
Bacterial Vaginosis	1938-12-01	4.60493e-16	6.251e-15	0	0	34.8939	1232.25	IL10;IL1A;CXCL10;IL6;CXCL8;IL1B;FN1;CRH;TLR9;TNF;TLR4;TLR2
B-Cell Lymphomas	69/730	6.54851e-52	5.45413e-50	0	0	10.4443	1230.91	IL21;IL22;CSF3;CD40;CDKN1A;CXCL9;CSF2;CXCL8;FLT1;CD80;TNF;ICAM1;IGF1R;TNFSF13B;CCND1;CDH1;MYC;CASP3;KDR;TNFSF10;TIMP1;JAK3;IL10;CHUK;IL15;MMP2;WNT5A;MMP9;SIRT1;IL1A;CREB1;IFNG;IL1B;KIT;RARA;TLR9;BIRC5;TLR4;TLR2;CX3CR1;PTGS2;FOXO1;RELA;SOCS3;EIF4EBP1;HES1;CD14;MAPK3;EGR1;TGFB1;TNFSF14;NOS2;VDR;STAT3;FN1;VEGFC;NFATC1;IGF1;CFLAR;IL2;NFKB1;VEGFA;NR4A1;IL6;PTPRC;MIR143;LEP;BAX;EZH2
bone destruction	19/83	8.85112e-22	1.67932e-20	0	0	25.2945	1226.19	IL21;CRP;IL11;STAT3;TNFRSF11B;TNF;MMP9;NFKB1;VEGFA;SOCS3;CXCL10;IL6;BSG;TNFSF10;CCL3;SPP1;TIMP1;MAP3K7;IL17A
Brain Neoplasms	64/646	3.98977e-49	2.99324e-47	0	0	10.9471	1219.98	NRP1;CDKN1A;CSF2;CXCL8;FLT1;CD80;SERPINE1;AHR;TNF;ICAM1;CCND1;CDH1;MYC;CASP3;BSG;KDR;TNFSF10;IL12B;TIMP1;IL10;MMP2;WNT5A;IL18;MIR21;MMP9;SIRT1;IFNG;IL1B;CAT;KIT;TLR9;IL6ST;TLR2;TGFA;FOXO1;EGFR;RELA;SOCS3;ALOX5;CCL5;CCL3;SPP1;CCL2;EGR1;SMAD3;NOS2;EGF;IFNB1;STAT1;STAT3;FN1;LIF;OSM;IL2;NFKB1;VEGFA;NFKBIA;P2RX7;NR4A1;IL6;LEP;CYP1A1;CTNNB1;EZH2
Cystitis	15/56	1.46017e-18	2.372e-17	0	0	29.5975	1215.51	IL10;CX3CR1;IL11;CSF3;SERPINE1;IL18;PTGS2;TNF;CX3CL1;RELA;IL2;NFKB1;IL1B;CAT;KDR
Obesity	121/1961	4.94924e-78	3.04007e-75	0	0	6.81803	1213.63	APP;CSF3;CSF2;NCF1;SERPINE1;HP;RORC;AHR;FGF1;TNF;ICAM1;IGF1R;CCND1;MYC;NAMPT;PROK2;ADIPOQ;WNT5A;CYBB;RBP4;AGTR1;TRIB3;IL6ST;CALCA;DNMT1;TGFA;ALOX12;TNFRSF11B;ADRB2;AGER;FOXO1;SOCS3;EIF4EBP1;S100A12;CD14;EGR1;WNT10B;JUN;ACE;SMAD3;TGFB1;TNFSF14;VDR;RARRES2;FN1;IGF1;IL2;NFKB1;SELP;CXCL10;NR4A1;IL6;FGF19;CYP1A1;IL22;CD40;CDKN1A;CXCL8;FLT1;CTSS;CX3CL1;CXCL5;TNFSF13B;CASP3;CASP1;CCR6;CD36;TIMP1;CTSD;JA…
Acquired aplastic anemia	13/44	7.17819e-17	1.02839e-15	0	0	32.6469	1213.58	IL21;IL22;CXCL8;TGFB1;VDR;IL23R;TNF;IL2;IL1A;CXCL10;IFNG;EZH2;IL17A
Oral Submucous Fibrosis	13/44	7.17819e-17	1.02689e-15	0	0	32.6469	1213.58	CXCL9;TGFB1;MMP1;NOTCH4;MMP2;SERPINE1;MMP3;PTGS2;TNF;MMP9;IFNG;BIRC5;TIMP1
Vascular inflammations	26/142	9.45428e-27	2.47119e-25	0	0	20.2319	1212.36	CRP;AHR;RETN;PTGS2;TNF;CXCL16;S100A12;CCL2;IL10;ACE;TNFSF14;RARRES2;MMP2;STAT3;MIR21;MMP9;PGF;NFKB1;VEGFA;NR4A1;IL1A;RBP4;IL6;TLR4;TLR2;IL17A
Active tuberculosis	14/50	1.04821e-17	1.60465e-16	0	0	30.9392	1209.63	IL10;CXCL9;CXCL8;IL15;TNF;IL2;IL1A;IFNG;IL1B;CCL5;IL12B;TLR4;TLR2;IL17A
Hyperalgesia, Secondary	19/84	1.13502e-21	2.14108e-20	0	0	24.9934	1205.37	IL10;EDN1;CALCA;CXCL8;NOS2;MMP3;ALOX12;TNFRSF11B;IGF1;PTGS2;TNF;AGER;IL1A;IL6;IL1B;ALOX5;PROK2;CCL2;MAPK3
Allodynia	19/84	1.13502e-21	2.13698e-20	0	0	24.9934	1205.37	IL10;EDN1;CALCA;CXCL8;NOS2;MMP3;ALOX12;TNFRSF11B;IGF1;PTGS2;TNF;AGER;IL1A;IL6;IL1B;ALOX5;PROK2;CCL2;MAPK3
Polymyositis, Idiopathic	2020-04-06	9.5962e-08	6.24993e-07	0	0	73.6648	1190.37	IL1A;IL6;IL1B;TNF
carotid disease	2020-04-06	9.5962e-08	6.24579e-07	0	0	73.6648	1190.37	PRNP;IL6;MMP3;HP
Chagas' disease without mention of organ involvement	2020-04-06	9.5962e-08	6.24166e-07	0	0	73.6648	1190.37	IFNG;CCL5;CCL3;CCL2
Pleural Neoplasms	2020-04-06	9.5962e-08	6.23753e-07	0	0	73.6648	1190.37	IL1B;SPP1;EGFR;NFKB1
Polymyositis Ossificans	2020-04-06	9.5962e-08	6.23341e-07	0	0	73.6648	1190.37	IL1A;IL6;IL1B;TNF
Hyperhomocysteinemia	23/117	1.63193e-24	3.68703e-23	0	0	21.7217	1189.75	CRP;DNMT1;CDKN1A;ACE;TGFB1;MMP2;SERPINE1;CYBB;TNF;AGER;MMP9;SIRT1;PGF;ICAM1;VEGFA;IL6;MIR143;CCL5;KDR;CASP1;CCL2;TRIB3;TIMP1
Aspiration Pneumonia	2020-06-12	4.46493e-10	3.6906e-09	0	0	55.2486	1189.48	IL1A;EDN1;NOS2;KDR;CXCL1;TNF
Brain Abscess	2020-06-12	4.46493e-10	3.6875e-09	0	0	55.2486	1189.48	CSF2;IL1B;CCL2;TLR4;TNF;ICAM1
Carditis	2020-06-12	4.46493e-10	3.68441e-09	0	0	55.2486	1189.48	CRP;IL10;IL11;IL6;TNF;TLR2
Complicated pneumoconiosis	2020-06-12	4.46493e-10	3.68132e-09	0	0	55.2486	1189.48	IL1A;IL6;IL1B;TNF;ICAM1;VEGFA
Coprophilia (disorder)	2020-06-12	4.46493e-10	3.67823e-09	0	0	55.2486	1189.48	IL6;CXCL8;IFNG;IL1B;PTGS2;TNF
Allergic rhinitis (disorder)	28/163	6.14314e-28	1.7055e-26	0	0	18.9811	1189.3	CSF2;CXCL8;IL23R;SERPINE1;RORC;PLAT;AHR;TNF;ICAM1;CASP1;SPP1;IL12B;CD14;IL10;EGR1;ACE;FN1;IL18;MIR21;TNFRSF1B;MMP9;IL1A;IFNG;MIR143;IL1B;LEP;TLR4;IL17A
Hepatitis A	37/261	1.305e-33	4.93288e-32	0	0	15.6644	1186.09	CRP;IL22;CDKN1A;CXCL8;TGFA;AHR;PTGS2;TNF;SOCS3;MIR210;MYC;CASP3;TBX21;NAMPT;TNFSF10;SPP1;IL10;IL11;JUN;TGFB1;NOS2;IFNB1;ADIPOQ;STAT3;IL18;SIRT1;IL2;NFKB1;CXCL10;CD4;IFNG;IL1B;LEP;TLR9;TLR7;TLR2;IL17A
Left-Sided Heart Failure	24/126	3.43077e-25	8.08577e-24	0	0	21.0471	1185.62	CRP;CSF3;EDN1;CSF2;ACE;SMAD3;NOS2;PTH;SERPINE1;ADIPOQ;CYBB;PLAT;RETN;PTGS2;TNF;SIRT1;VEGFA;RBP4;IL6;IFNG;IL1B;CAT;NRIP1;AGTR1
Carotid Artery Diseases	15/57	1.96625e-18	3.17311e-17	0	0	29.0782	1185.53	IL10;CRP;ACE;MMP3;IGF1;PTGS2;TNF;MMP9;AGER;NFKB1;ICAM1;NFKBIA;IL6;ALOX5;CCL2
Cicatrix, Hypertrophic	19/85	1.45051e-21	2.72054e-20	0	0	24.6994	1185.13	IL10;CDKN1A;TGFB1;IL15;MMP1;EGF;SERPINE1;MMP3;FN1;MIR21;IGF1;TNF;IL6;CCND1;IFNG;MIR143;CASP3;AGTR1;TIMP1
Hyperalgesia, Primary	19/85	1.45051e-21	2.71536e-20	0	0	24.6994	1185.13	IL10;EDN1;CALCA;CXCL8;NOS2;MMP3;ALOX12;TNFRSF11B;IGF1;PTGS2;TNF;AGER;IL1A;IL6;IL1B;ALOX5;PROK2;CCL2;MAPK3
Microangiopathy, Diabetic	2020-09-24	3.87704e-13	4.34972e-12	0	0	41.4365	1184.19	EDN1;ACE;CASP3;HP;AGTR1;IGF1;AGER;RELA;TLR2
Lupus Erythematosus, Systemic	87/1113	3.13043e-60	4.2145e-58	0	0	8.63725	1183.42	IL21;IL22;CD40;CDKN1A;CSF2;CXCL8;FLT1;NCF1;CD80;IL23R;SUV39H1;SERPINE1;HP;TNF;ICAM1;TNFSF13B;CASP3;BSG;KDR;TNFSF10;CASP1;IL12B;CD36;TIMP1;IL10;EDN1;IL15;IL18;CYBB;MIR21;TNFRSF1B;MMP9;SIRT1;IL1A;CREB1;IFNG;PAPPA;IL1B;CAT;TLR9;TLR7;TLR4;TLR2;CRP;DNMT1;NOTCH4;TNFRSF11B;RETN;PTGS2;FOXO1;EGFR;RELA;SOCS3;MIR210;IFI16;CCL5;TBX21;EIF4EBP1;SPP1;CCL2;CD14;JUN;ACE;SMAD3;TGFB1;NOS2;VDR;IFNB1;STAT1;STAT3;FN1;…
Cerebral arterial aneurysm	18/78	9.29376e-21	1.68522e-19	0	0	25.4994	1176.16	IL10;CD40;ACE;TGFB1;NOS2;STAT1;MMP2;CXCL1;PTGS2;TNF;MMP9;NFKB1;IL1A;IL6;IFNG;IL1B;CCL2;TLR4
Pulmonary Edema	18/78	9.29376e-21	1.68212e-19	0	0	25.4994	1176.16	CXCL8;ACE;NCF1;NOS2;SERPINE1;ADIPOQ;TGFA;ADRB2;PTGS2;TNF;IL2;NFKB1;VEGFA;IL6;IFNG;ALOX5;CAT;CCL2
Colon Carcinoma	124/2091	1.42327e-78	9.32524e-76	0	0	6.55268	1174.56	APP;CSF3;CSF2;CD80;IL23R;SERPINE1;PLAT;RORA;AHR;FGF1;TNF;ICAM1;IGF1R;CCND1;PTTG1;CDH1;MYC;BSG;KDR;TNFSF10;LGALS9;MAP3K7;ADIPOQ;WNT5A;CYBB;PGF;IL6ST;CALCA;DNMT1;TGFA;AGER;FOXO1;SOCS3;MIR210;EIF4EBP1;EGR1;JUN;ACE;SMAD3;TGFB1;TNFSF14;VDR;FN1;LIF;NFATC1;IGF1;IL2;NFKB1;FOSL1;NFKBIA;SELP;CXCL10;NR4A1;IL6;FGF19;CYP1A1;EZH2;IL21;IL22;NRP1;CD40;CDKN1A;CXCL8;FLT1;CXCL1;CXCL3;CASP3;CASP1;CD36;TIMP1;CTSD;JAK…
Ki-1+ Anaplastic Large Cell Lymphoma	34/228	1.16577e-31	3.89701e-30	0	0	16.4777	1173.65	IL22;NRP1;CD40;CDKN1A;CSF2;TNF;FOXO1;ICAM1;SOCS3;CCND1;MYC;CASP3;BSG;TIMP1;JAK3;MAPK3;IL10;JUN;NOS2;RPS6;STAT3;NFATC1;CFLAR;TNFRSF1B;IL2;NFKB1;VEGFA;IL6;PTPRC;IFNG;KIT;BAX;EZH2;IL17A
Renal interstitial fibrosis	1934-11-01	5.85942e-15	7.32651e-14	0	0	35.7491	1171.52	EGR1;IL1A;IL6;CXCL8;TGFB1;ADORA2A;IL1B;SERPINE1;MIR21;NFKB1;VEGFA
Hypersensitivity	30/185	4.14705e-29	1.21663e-27	0	0	17.9185	1171.02	CXCL9;HP;RORC;RORA;CXCL1;TNF;FOXO1;CX3CL1;CXCL5;CASP1;CCL3;SPP1;CCL2;CD14;CCR6;SMAD3;TGFB1;CCL20;IL18;TNFRSF1B;IL2;SELP;IL6;IFNG;IL1B;CYP1A1;IL6ST;TLR4;TLR2;IL17A
Bone Diseases	28/165	8.78992e-28	2.41981e-26	0	0	18.751	1168.17	CSF3;CDKN1A;CXCL8;PTH;RORA;TNFRSF11B;TNF;EGFR;RELA;CCL5;TNFSF10;CCL3;SPP1;IL11;TNFSF14;VDR;MMP1;CCL20;MMP2;MMP3;MIR21;MMP9;NFKB1;P2RX7;IL1A;IL6;IL1B;IL17A
Renal hypertension	2020-10-29	4.95024e-14	5.85451e-13	0	0	38.1025	1167.34	CRP;CDKN1A;EDN1;IL6;ACE;NOS2;MMP2;AGTR1;TNF;MMP9
Trachoma	2020-10-29	4.95024e-14	5.84747e-13	0	0	38.1025	1167.34	IL10;IL1A;IL6;IFNG;IL15;IL1B;HP;CCL2;TNF;IL17A
Chondrosarcoma	35/241	3.58255e-32	1.24415e-30	0	0	16.0473	1161.93	CDKN1A;CXCL8;PTH;SERPINE1;PTGS2;TNF;AGER;EGFR;ICAM1;CCND1;MYC;CASP3;CCL5;TNFSF10;SPP1;TIMP1;MAPK3;PRNP;IL11;EDN1;TGFB1;MMP1;MMP2;ADIPOQ;MMP3;IGF1;MMP9;NFKB1;VEGFA;MMP12;IL1A;IL6;IL1B;KIT;BIRC5
airway disease	20/94	3.51746e-22	6.84546e-21	0	0	23.5101	1161.38	IL10;TGFB1;MMP1;TGFA;AHR;ADRB2;PTGS2;TNF;EGFR;RELA;NFKB1;ICAM1;VEGFA;IL6;IFNG;IL1B;CCL5;CCL2;TLR4;IL17A
Age related macular degeneration	46/382	1.36545e-38	6.12768e-37	0	0	13.306	1160.1	CRP;CX3CR1;APP;NRP1;CXCL8;FLT1;NOTCH4;SERPINE1;HP;RORA;AHR;TNF;AGER;CX3CL1;ICAM1;IGF1R;KDR;CASP1;CCL2;CD36;TIMP1;ACE;TGFB1;IL15;MMP1;EGF;MMP2;STAT3;IL18;VEGFC;IGF1;MMP9;PGF;IL2;VEGFA;P2RX7;CXCL11;IL6;IFNG;IL1B;AGTR1;CTNNB1;TLR7;TLR4;TLR2;IL17A
Malignant Head and Neck Neoplasm	52/470	6.9207e-42	3.59876e-40	0	0	12.2252	1158.63	CSF3;CD40;CDKN1A;CSF2;CXCL8;SERPINE1;HP;CXCL1;TNF;IGF1R;CCND1;CASP3;BSG;KDR;TNFSF10;IL10;CHUK;MMP1;MMP2;MMP3;IL18;CYBB;MIR21;MMP9;IFNG;BIRC5;TLR4;DNMT1;TGFA;PTGS2;EGFR;SOCS3;MIR210;ALOX5;MAPK3;JUN;NOS2;VDR;EGF;STAT1;STAT3;IGF1;IL2;NFKB1;VEGFA;SELP;P2RX7;CXCL11;IL6;PTPRC;CYP1A1;BAX
Cholangiocarcinoma	51/455	2.45944e-41	1.24595e-39	0	0	12.3854	1158.11	CD40;CXCL8;FLT1;TNF;CXCL5;CCND1;CDH1;MYC;CASP3;BSG;KDR;TNFSF10;TIMP1;IL10;EDN1;MMP1;MMP2;MMP3;MIR21;MMP9;IFNG;IL1B;KIT;BIRC5;IL6ST;CRP;DNMT1;PTGS2;FOXO1;EGFR;SOCS3;ALOX5;SPP1;HES1;CD14;MAPK3;TGFB1;NOS2;VDR;EGF;STAT1;STAT3;LIF;VEGFC;IL2;NFKB1;VEGFA;IL6;CYP1A1;BAX;EZH2
Allergic asthma	31/197	1.21219e-29	3.65441e-28	0	0	17.3879	1157.73	IL21;CALCA;CSF2;CXCL8;SERPINE1;ADRB2;TNF;ALOX5;CCL5;TBX21;IL12B;S100A12;CCL2;CD14;IL10;TGFB1;VDR;STAT3;IL18;MMP9;IL2;VEGFA;NFKBIA;IL6;CD4;IFNG;IL1B;TLR9;TLR4;TLR2;IL17A
Severe Dengue	15/58	2.63151e-18	4.13799e-17	0	0	28.5769	1156.76	IL10;IL22;CXCL8;IL18;TNF;ICAM1;VEGFA;IL6;IL1B;CCL2;TLR7;IL17F;CD14;TLR4;IL17A
Chronic small plaque psoriasis	2020-08-20	4.4214e-12	4.53113e-11	0	0	44.1989	1155.56	IL22;IL1A;EDN1;ACE;IL1B;TGFA;VEGFA;IL17A
Primary biliary cirrhosis	42/329	3.03609e-36	1.233e-34	0	0	14.106	1153.63	CX3CR1;APP;CD40;CDKN1A;CXCL9;CXCL8;CD80;PTGS2;TNF;FOXO1;ICAM1;CCL5;TNFSF10;IL12B;IL10;ACE;SMAD3;TGFB1;CHUK;NOS2;VDR;CCL20;EGF;MMP2;MMP3;STAT3;IL18;MIR21;MMP9;IL2;NFKB1;FOSL1;CXCL10;IL1A;IL6;IFNG;FGF19;IL1B;TLR9;TLR4;TLR2;IL17A
Hypoxia-Ischemia, Brain	2020-05-09	7.02709e-09	5.1539e-08	0	0	61.3874	1152.46	IL6;NOS2;IL1B;TNF;VEGFA
Acute alcoholic liver disease	2020-05-09	7.02709e-09	5.15006e-08	0	0	61.3874	1152.46	IL10;IL6;IFNG;TLR4;TNF
Asthma attack	2020-05-09	7.02709e-09	5.14622e-08	0	0	61.3874	1152.46	CCL5;SERPINE1;CCL2;AHR;ICAM1
Corneal infection	2020-05-09	7.02709e-09	5.14239e-08	0	0	61.3874	1152.46	IL1A;IFNG;IL1B;CD14;IL17A
Gram-Negative Bacterial Infections	2020-05-09	7.02709e-09	5.13856e-08	0	0	61.3874	1152.46	CRP;IL6;CD14;TLR4;TLR2
Hepatopulmonary Syndrome	2020-05-09	7.02709e-09	5.13474e-08	0	0	61.3874	1152.46	CX3CR1;EDN1;SERPINE1;CCL2;CX3CL1
Organ dysfunction syndrome	2020-05-09	7.02709e-09	5.13093e-08	0	0	61.3874	1152.46	IL10;IL6;SERPINE1;AGER;TLR4
Pericytic Neoplasm	2020-05-09	7.02709e-09	5.12712e-08	0	0	61.3874	1152.46	CXCL8;MMP2;IGF1;MMP9;VEGFA
ovarian neoplasm	78/938	3.47813e-55	3.35128e-53	0	0	9.18847	1152.19	NRP1;CD40;CDKN1A;CSF2;CXCL8;FLT1;SERPINE1;PLAT;CXCL1;AHR;FGF1;TNF;ICAM1;CCND1;PTTG1;CDH1;MYC;CASP3;BSG;KDR;TNFSF10;TIMP1;CTSD;IL10;EDN1;IL15;MMP1;MMP2;IL18;MIR21;MMP9;RHOB;IL1A;CREB1;IFNG;PAPPA;IL1B;KIT;AGTR1;CRH;RARA;BIRC5;IL6ST;TLR4;HBEGF;TLR2;CRP;CALCA;DNMT1;TGFA;PTGS2;FOXO1;EGFR;RELA;ALOX5;SPP1;CCL2;MAPK3;JUN;TGFB1;NOS2;VDR;EGF;STAT3;FN1;LIF;NFATC1;IGF1;CFLAR;IL2;NFKB1;VEGFA;CXCL11;IL6;CYP1A1…
Auricular swelling	2020-07-16	4.72534e-11	4.36472e-10	0	0	48.3425	1149.37	CXCL10;IFNG;CCL5;CCL2;TNF;IL2;ICAM1
Disease caused by Shigella dysenteriae	2020-07-16	4.72534e-11	4.36062e-10	0	0	48.3425	1149.37	IL10;IL6;IFNG;CD80;IL1B;TNF;TLR2
Myxoma of the Endocardium	2020-07-16	4.72534e-11	4.35653e-10	0	0	48.3425	1149.37	IL6;CASP3;IGF1;MMP9;EGFR;VEGFA;MAPK3
Q Fever	2020-07-16	4.72534e-11	4.35245e-10	0	0	48.3425	1149.37	IL10;IFNG;CCL5;STAT3;CCL2;TNFRSF1B;TNF
Dengue Fever	29/177	2.72439e-28	7.76095e-27	0	0	18.1041	1149.07	IL22;CXCL9;CSF2;CXCL8;NCF1;PLAT;PTGS2;TNF;TNFSF13B;CCL5;TNFSF10;CASP1;CCL3;CCL2;LGALS9;IL10;IL11;STAT1;MMP2;IL18;MIR21;VEGFA;CXCL10;IL6;IFNG;IL1B;IL17F;TLR4;IL17A
Ureteral obstruction	25/138	1.25156e-25	3.03713e-24	0	0	20.0176	1147.81	SERPINE1;PTGS2;CCL5;KDR;CASP1;CCL2;MAPK3;EDN1;SMAD3;TGFB1;NOS2;EGF;FN1;IL18;VEGFC;MIR21;IGF1;SIRT1;NFKB1;VEGFA;CXCL11;IFNG;IL1B;TLR4;HBEGF
Pneumonia, Bacterial	1940-12-01	9.35471e-16	1.23739e-14	0	0	33.1492	1147.14	CRP;IL10;IL22;CSF3;IL6;NAMPT;STAT3;CAT;CXCL1;MIR21;IL17A;TLR2
Steatohepatitis	58/569	6.34998e-45	4.10576e-43	0	0	11.2633	1146.25	CDKN1A;CXCL8;SERPINE1;HP;RORA;AHR;FGF1;TNF;CCND1;MYC;CASP3;NAMPT;CD36;MAP3K7;IL10;EDN1;CHUK;AHSG;ADIPOQ;MMP9;SIRT1;IL1A;RBP4;CREB1;IFNG;IL1B;CAT;AGTR1;RARA;IL6ST;TLR4;CRP;DNMT1;TGFA;ADRB2;RETN;PTGS2;FOXO1;EGFR;RELA;NRIP1;SPP1;CCL2;CD14;MAPK3;EGR1;TGFB1;STAT3;IGF1;NFKB1;VEGFA;CXCL10;IL6;FABP4;FGF19;LEP;EZH2;IL17A
Ichthyosis, X-Linked	21/103	8.06024e-23	1.64008e-21	0	0	22.5286	1146.08	CSF2;EGF;SERPINE1;FN1;VEGFC;IGF1;CFLAR;TNF;MMP9;CX3CL1;EGFR;VEGFA;MIR210;MYC;CASP3;KIT;KDR;TNFSF10;RARA;SPP1;CCL2
Hepatitis, Autoimmune	24/129	6.25238e-25	1.44926e-23	0	0	20.5576	1145.71	IL10;APP;IL22;TGFB1;NOS2;VDR;MMP1;RORC;IL18;CXCL1;TNF;IL2;TNFSF13B;CXCL10;IL1A;IL6;PTPRC;IFNG;IL1B;CCL5;LEP;CCL2;LGALS9;IL17A
Endometrial adenocarcinoma	24/129	6.25238e-25	1.44585e-23	0	0	20.5576	1145.71	IL11;CDKN1A;EDN1;EGF;CCL20;STAT3;LIF;TGFA;CXCL1;IGF1;PTGS2;TNF;PGF;FOXO1;EGFR;VEGFA;IFNG;AGTR1;RARA;BIRC5;BAX;CCR6;CTSD;MAPK3
Bronchopulmonary Dysplasia	30/188	6.85415e-29	1.98125e-27	0	0	17.6325	1143.47	DNMT1;TGFA;AHR;PTGS2;TNF;EGFR;KDR;TIMP1;IL10;ACE;TGFB1;VDR;MMP2;FN1;IL18;IGF1;MMP9;SIRT1;NFKB1;VEGFA;NFKBIA;P2RX7;IL6;IFNG;IL1B;AGTR1;CYP1A1;CRH;TLR4;TLR2
Peptic Esophagitis	13/46	1.38524e-16	1.95887e-15	0	0	31.2275	1140.29	IL10;CXCL8;VDR;IGF1;PTGS2;TNF;EGFR;IL2;IL6;CCL5;IL1B;IL12B;CCL2
Skin Neoplasms	36/256	1.42497e-32	5.09257e-31	0	0	15.5387	1139.43	CSF3;CXCL8;FLT1;NOTCH4;PLAT;PTGS2;TNF;EGFR;RELA;IGF1R;CCND1;CASP3;CCR6;TIMP1;WNT10B;TGFB1;CHUK;VDR;EGF;MMP2;STAT3;IGF1;TNFRSF1B;MMP9;SIRT1;VEGFA;P2RX7;IL1A;RBP4;IL6;IFNG;IL1B;KIT;RARA;CTNNB1;TLR7
Congestive heart failure	75/884	1.90818e-53	1.70487e-51	0	0	9.37477	1138.01	CSF3;CDKN1A;CSF2;NCF1;SERPINE1;HP;PLAT;TNF;CX3CL1;CXCL16;CASP3;NAMPT;CASP1;CD36;TIMP1;IL10;EDN1;MMP1;MMP2;ADIPOQ;MMP3;IL18;CYBB;MIR21;TNFRSF1B;MMP9;SIRT1;PGF;MMP12;IL1A;RBP4;ADORA2A;IFNG;IL1B;CAT;AGTR1;TLR9;BIRC5;IL6ST;TLR4;CRP;CX3CR1;DNMT1;PTH;ALOX12;TNFRSF11B;ADRB2;RETN;PTGS2;AGER;EGFR;RELA;NRIP1;SPP1;CCL2;CD14;EGR1;ACE;TGFB1;NOS2;VDR;STAT3;LIF;IGF1;NFKB1;VEGFA;FOSL1;SELP;P2RX7;NR4A1;IL6;FABP4;…
Skin Erosion	22/112	1.7649e-23	3.77897e-22	0	0	21.7048	1137.14	CDKN1A;CXCL8;MMP1;MMP2;MMP3;OSM;TNFRSF11B;NFATC1;MIR21;TNF;SIRT1;VEGFA;CXCL10;IL1A;IL6;CASP3;IL1B;TIMP1;JAK3;TLR2;MAPK3;IL17A
Lymphoma	94/1307	1.2075e-62	1.97788e-60	0	0	7.94701	1133.02	IL21;IL22;NRP1;CSF3;CD40;CDKN1A;CXCL9;CSF2;CXCL8;FLT1;NCF1;CD80;PLAT;AHR;TNF;CX3CL1;ICAM1;TNFSF13B;CCND1;CDH1;MYC;CASP3;KDR;TNFSF10;IL12B;CCR6;TIMP1;MAP3K7;JAK3;IL10;IL15;MMP1;MMP3;IL18;MIR21;MMP9;IL1A;CREB1;IFNG;IL1B;CAT;KIT;RARA;TLR9;BIRC5;TLR7;TLR4;CX3CR1;CALCA;DNMT1;PTGS2;FOXO1;EGFR;RELA;MIR210;ALOX5;CCL5;EIF4EBP1;CCL3;SPP1;CCL2;CD14;MAPK3;EGR1;JUN;ACE;TGFB1;TNFSF14;NOS2;EGF;IFNB1;STAT1;STAT3…
Myasthenia Gravis	29/179	3.82667e-28	1.07761e-26	0	0	17.9018	1130.15	CALCA;CD40;ADRB2;TNF;CTSS;IGF1R;TNFSF13B;CASP3;CCL5;IL12B;MAPK3;IL10;TGFB1;IFNB1;LIF;OSM;IL2;CXCL10;IL1A;IL6;PTPRC;IFNG;TNIP1;IL1B;KIT;TLR9;TLR7;TLR4;IL17A
Epstein-Barr Virus Infections	34/234	2.8954e-31	9.51704e-30	0	0	16.0552	1128.95	CD40;CXCL9;CSF2;CXCL8;PTGS2;TNF;FOXO1;EGFR;RELA;ICAM1;CCND1;CDH1;MYC;CASP3;CCL5;CCL2;TIMP1;IL10;EGR1;TGFB1;STAT3;IL18;MIR21;IGF1;MMP9;IL2;NFKB1;CXCL10;IL1A;IL6;IFNG;IL1B;TLR9;TLR7
Pancreatic carcinoma	115/1869	8.51405e-73	2.88538e-70	0	0	6.79892	1128.26	APP;CSF3;CSF2;CD80;SERPINE1;HP;PLAT;TNF;ICAM1;IGF1R;CCND1;CDH1;MYC;BSG;NAMPT;KDR;TNFSF10;LGALS9;MAP3K7;ADIPOQ;WNT5A;CYBB;AGTR1;IL6ST;DNMT1;TGFA;TNFRSF11B;ADRB2;AGER;FOXO1;SOCS3;MIR210;EIF4EBP1;CD14;EGR1;PRNP;JUN;SMAD3;TGFB1;VDR;FN1;LIF;NFATC1;IGF1;IL2;NFKB1;NFKBIA;SELP;CXCL10;NR4A1;IL6;PTPRC;CYP1A1;EZH2;IL21;IL22;NRP1;CD40;CDKN1A;CXCL8;FLT1;CXCL5;TNFSF13B;CASP3;CASP1;CCR6;TIMP1;CTSD;IL10;IL11;IL1…
Osteosarcoma	85/1103	4.08249e-58	4.61181e-56	0	0	8.5152	1125.23	CSF3;CDKN1A;CSF2;CXCL8;FLT1;SERPINE1;PLAT;FGF1;TNF;CXCL16;ICAM1;IGF1R;CCND1;MYC;CASP3;BSG;KDR;TNFSF10;IL12B;CD36;TIMP1;CTSD;IL10;IL11;EDN1;IL15;MMP1;MMP2;WNT5A;MIR21;MMP9;SIRT1;MMP12;IL1A;CREB1;IFNG;IL1B;CAT;KIT;AGTR1;RARA;BIRC5;CALCA;PTH;TGFA;TNFRSF11B;ADRB2;PTGS2;FOXO1;EGFR;RELA;SOCS3;MIR210;ALOX5;CCL5;CCL3;SPP1;S100A12;CCL2;HES1;CD14;MAPK3;EGR1;PRNP;WNT10B;JUN;TGFB1;VDR;EGF;STAT3;FN1;LIF;VEGFC…
Cervix carcinoma	85/1105	4.74378e-58	5.29794e-56	0	0	8.49979	1121.91	CD40;CDKN1A;CXCL8;CD80;SERPINE1;HP;PLAT;TNF;CTSS;ICAM1;IGF1R;CCND1;PTTG1;CDH1;MYC;CASP3;BSG;TNFSF10;CASP1;IL12B;CCR6;TIMP1;JAK3;IL10;EDN1;IL15;MMP1;MMP2;ADIPOQ;MMP3;IL18;MIR21;MMP9;SIRT1;IL1A;RBP4;IFNG;IL1B;CAT;CRH;RARA;TLR9;BIRC5;IL6ST;TLR4;HBEGF;TLR2;DNMT1;PTGS2;FOXO1;EGFR;RELA;SOCS3;MIR210;SPP1;CCL2;MAPK3;EGR1;JUN;ACE;TGFB1;TNFSF14;CCL20;EGF;IFNB1;STAT1;STAT3;FN1;VEGFC;IGF1;CFLAR;IL2;NFKB1;VEG…
Uterine Fibroids	43/349	1.88467e-36	7.71774e-35	0	0	13.6143	1119.9	DNMT1;CDKN1A;CSF2;CXCL8;SERPINE1;AHR;PTGS2;TNF;FOXO1;EGFR;IGF1R;CCND1;PTTG1;CASP3;BSG;CCL2;EGR1;EDN1;FZD2;SMAD3;TGFB1;VDR;MMP1;EGF;MMP2;MMP3;FN1;LIF;IL18;MIR21;IGF1;MMP9;IL2;NFKB1;VEGFA;PAPPA;IL1B;LEP;KIT;CYP1A1;BAX;CTNNB1;EZH2
Heart failure	71/815	4.36698e-51	3.48932e-49	0	0	9.62614	1116.23	CSF3;CDKN1A;CSF2;NCF1;SERPINE1;HP;PLAT;TNF;CX3CL1;CXCL16;CASP3;NAMPT;CASP1;CD36;TIMP1;IL10;EDN1;MMP1;MMP2;ADIPOQ;MMP3;IL18;CYBB;MIR21;TNFRSF1B;MMP9;SIRT1;PGF;MMP12;IL1A;RBP4;ADORA2A;IFNG;IL1B;CAT;AGTR1;BIRC5;IL6ST;TLR4;CRP;CX3CR1;DNMT1;PTH;ALOX12;TNFRSF11B;ADRB2;RETN;PTGS2;AGER;EGFR;RELA;NRIP1;SPP1;CCL2;ACE;TGFB1;NOS2;STAT3;LIF;IGF1;NFKB1;VEGFA;FOSL1;SELP;P2RX7;NR4A1;IL6;FABP4;LEP;BAX;IL17A
melanoma	133/2454	1.38147e-81	1.35771e-78	0	0	5.98864	1115	APP;CSF3;CSF2;CD80;IL23R;SERPINE1;HP;PLAT;AHR;FGF1;TNF;ICAM1;IGF1R;CCND1;PTTG1;CDH1;MYC;BSG;NAMPT;KDR;TNFSF10;IL12B;LGALS9;PGLYRP1;MAP3K7;RPS6;WNT5A;CYBB;PGF;PAPPA;AGTR1;IL6ST;DNMT1;NOTCH4;IL20RB;TGFA;ADRB2;AGER;FOXO1;SOCS3;MIR210;EIF4EBP1;EGR1;PRNP;JUN;ACE;SMAD3;TGFB1;TNFSF14;VDR;RARRES2;FN1;LIF;NFATC1;IGF1;IL2;NFKB1;FOSL1;NFKBIA;CXCL10;NR4A1;IL6;PTPRC;EZH2;IL21;IL22;NRP1;CD40;CDKN1A;CXCL9;CXCL8…
M5b Acute differentiated monocytic leukemia	21/105	1.2432e-22	2.50886e-21	0	0	22.0994	1114.68	EGR1;CDKN1A;CSF2;CXCL8;VDR;MMP2;IL18;TNF;NFKB1;CX3CL1;RELA;VEGFA;IL6;IFNG;IL1B;CASP1;CCL3;SPP1;CCL2;CD14;MAPK3
ST segment elevation myocardial infarction	2020-10-30	7.36772e-14	8.64081e-13	0	0	36.8324	1113.78	IL10;FABP4;SERPINE1;IL18;AGTR1;ADRB2;AHR;TIMP1;PGLYRP1;MMP9
Stomach Diseases	2020-10-30	7.36772e-14	8.63051e-13	0	0	36.8324	1113.78	CALCA;CXCL8;MIR210;IFNG;SERPINE1;SPP1;TLR9;PTGS2;TNF;TLR4
Acute Chest Syndrome	2020-10-30	7.36772e-14	8.62024e-13	0	0	36.8324	1113.78	CSF3;EDN1;IL6;CXCL8;NOS2;IL1B;CASP1;IL18;TLR4;VEGFA
Myeloid Leukemia, Chronic	74/876	1.62843e-52	1.40388e-50	0	0	9.33424	1113.08	CSF3;CD40;CDKN1A;CSF2;CXCL8;CD80;HP;AHR;TNF;ICAM1;IGF1R;CCND1;CDH1;MYC;CASP3;KDR;TNFSF10;CASP1;LGALS9;TIMP1;IL10;CHUK;IL15;MMP2;ADIPOQ;RPS6;IL18;MIR21;TNFRSF1B;MMP9;SIRT1;IL1A;IFNG;IL1B;CAT;KIT;RARA;BIRC5;CRP;CALCA;DNMT1;PTH;PTGS2;AGER;FOXO1;EGFR;RELA;SOCS3;ALOX5;EIF4EBP1;CCL3;SPP1;HES1;CD14;MAPK3;EGR1;TGFB1;VDR;EGF;IFNB1;STAT1;STAT3;FN1;IGF1;IL2;NFKB1;VEGFA;SELP;IL6;LEP;BAX;CTNNB1;EZH2;IL17A
Tactile Allodynia	19/89	3.74491e-21	6.93126e-20	0	0	23.5893	1109.5	IL10;EDN1;CALCA;CXCL8;NOS2;MMP3;ALOX12;TNFRSF11B;IGF1;PTGS2;TNF;AGER;IL1A;IL6;IL1B;ALOX5;PROK2;CCL2;MAPK3
Primary Sj??gren's syndrome	26/151	5.09675e-26	1.27458e-24	0	0	19.026	1108.05	IL21;CX3CR1;IL22;IL23R;CXCL1;PTGS2;TNF;EGFR;ICAM1;TNFSF13B;IL36A;CD14;IL10;CHUK;STAT1;STAT3;IL18;VEGFC;MMP9;NFKB1;NFKBIA;P2RX7;IL6;IFNG;TLR7;IL17A
Diabetic Foot	13/47	1.89996e-16	2.6374e-15	0	0	30.5631	1106.37	CRP;EDN1;CXCL8;TGFB1;EGF;MMP9;VEGFA;LEP;TLR9;CCL2;TIMP1;TLR4;TLR2
Dry Eye Syndromes	15/60	4.63188e-18	7.20287e-17	0	0	27.6243	1102.58	CXCL8;TGFB1;VDR;IL18;PTGS2;TNF;MMP9;EGFR;ICAM1;IL1A;IL6;CREB1;IFNG;IL1B;CCL2
Mycosis Fungoides	25/142	2.65904e-25	6.31233e-24	0	0	19.4537	1100.82	CD40;PTGS2;TNF;SOCS3;CCND1;CCL5;IL10;TGFB1;IL15;CCL20;MMP2;STAT3;VEGFC;TNFRSF1B;MMP9;IL2;NFKB1;IL6;CXCL11;PTPRC;IFNG;TLR9;TLR4;TLR2;IL17A
Endometrial Neoplasms	34/238	5.23334e-31	1.68083e-29	0	0	15.7853	1100.63	CRP;DNMT1;CDKN1A;CXCL8;PTGS2;TNF;FOXO1;EGFR;IGF1R;SOCS3;CCND1;CDH1;MYC;NRIP1;TNFSF10;SPP1;CCL2;JUN;MMP2;ADIPOQ;IGF1;CFLAR;MMP9;NFKB1;VEGFA;CXCL10;IL1A;IL6;IL1B;CYP1A1;BIRC5;CTNNB1;TLR4;EZH2
Uremia	16/67	7.76087e-19	1.28407e-17	0	0	26.3874	1100.36	EDN1;FLT1;ACE;TGFB1;NOS2;IL15;PTH;VDR;TNFRSF11B;AGER;EGFR;ICAM1;IL6;LEP;KDR;SPP1
Parasitemia	16/67	7.76087e-19	1.28191e-17	0	0	26.3874	1100.36	IL10;CSF2;VDR;AHR;TNF;ICAM1;TNFSF13B;CXCL10;IL6;IFNG;BSG;TLR9;IL12B;TLR4;TLR2;IL17A
Chronic graft-versus-host disease	21/106	1.53847e-22	3.07319e-21	0	0	21.891	1099.5	IL10;CSF3;VDR;IL23R;HP;MIR21;TNF;IL2;TNFSF13B;VEGFA;IL1A;IL6;IFNG;IL1B;CCL5;TNFSF10;AGTR1;TLR9;IL17F;CCR6;IL17A
Hypertensive disease	93/1310	2.43626e-61	3.47008e-59	0	0	7.84446	1094.83	APP;CDKN1A;CXCL9;CSF2;CXCL8;FLT1;NCF1;IL23R;SERPINE1;HP;PLAT;AHR;FGF1;TNF;CX3CL1;CXCL5;ICAM1;IGF1R;CCND1;CASP3;BSG;KDR;IL12B;CD36;TIMP1;IL10;EDN1;IL15;MMP1;MMP2;ADIPOQ;MMP3;IL18;CYBB;MIR21;TNFRSF1B;MMP9;PGF;MMP12;IL1A;MC3R;ADORA2A;IFNG;IL1B;CAT;AGTR1;CRH;TLR4;TLR2;CRP;CX3CR1;CALCA;PTH;TGFA;ALOX12;TNFRSF11B;ADRB2;RETN;PTGS2;AGER;FOXO1;EGFR;RELA;MIR210;ALOX5;SPP1;S100A12;CCL2;EGR1;JUN;ACE;SMAD3;TGF…
Immune thrombocytopenic purpura	29/183	7.45371e-28	2.05773e-26	0	0	17.5105	1093.77	IL21;CRP;CX3CR1;IL22;CD40;CXCL8;IL23R;TNF;TNFSF13B;TNFSF10;HES1;IL10;TGFB1;VDR;STAT1;STAT3;IL18;IL2;NFKB1;SELP;IL1A;IL6;PTPRC;IFNG;IL1B;LEP;IL17F;TLR4;IL17A
Encephalitis, St. Louis	23/124	6.77108e-24	1.49207e-22	0	0	20.4955	1093.42	IL10;CRP;CXCL8;STAT1;STAT3;FN1;IL18;TNF;IL2;RELA;TNFSF13B;CXCL10;IL6;IFNG;IL1B;TLR9;IL12B;CCL2;IL17F;CD14;CD36;TLR2;IL17A
Pancreatitis, Chronic	39/302	7.9757e-34	3.06192e-32	0	0	14.2695	1087.5	CX3CR1;CXCL8;TGFA;FGF1;PTGS2;TNF;CX3CL1;EGFR;RELA;ICAM1;CCND1;TNFSF10;SPP1;CCL2;CD14;CCR6;IL10;EDN1;TGFB1;VDR;CCL20;EGF;ADIPOQ;STAT3;IL18;NFATC1;MIR21;TNFRSF1B;SIRT1;VEGFA;P2RX7;CXCL10;NR4A1;IL1A;IL6;IFNG;IL1B;LEP;CAT
Cerebral Aneurysm	14/54	3.51556e-17	5.14151e-16	0	0	28.6474	1085.36	CD40;NCF1;STAT1;MMP2;CXCL1;PTGS2;TNF;MMP9;NFKB1;SELP;IL6;KDR;CCL2;TLR4
Lymphoma, Non-Hodgkin	55/539	1.70001e-42	9.38634e-41	0	0	11.2752	1084.43	CSF3;CD40;CDKN1A;CSF2;CXCL8;FLT1;AHR;TNF;ICAM1;TNFSF13B;CCND1;MYC;CASP3;KDR;TNFSF10;CASP1;IL12B;TIMP1;IL10;MMP2;ADIPOQ;RPS6;MMP3;IL18;MIR21;MMP9;IFNG;IL1B;CAT;KIT;TLR9;BIRC5;TLR2;CX3CR1;PTGS2;FOXO1;CCL5;SPP1;CD14;MAPK3;ACE;TGFB1;NOS2;VDR;STAT3;FN1;IL2;NFKB1;VEGFA;P2RX7;IL6;LEP;CYP1A1;BAX;EZH2
Adult-Onset Still Disease	2020-08-21	7.08744e-12	7.14414e-11	0	0	42.0942	1080.67	IL6;CXCL8;IFNG;IL1B;IL18;TNF;ICAM1;IL17A
Chronic venous insufficiency	2020-08-21	7.08744e-12	7.13682e-11	0	0	42.0942	1080.67	MMP12;TGFB1;MMP1;MMP2;TIMP1;MMP9;ICAM1;MAPK3
Helicobacter-associated gastritis	2020-08-21	7.08744e-12	7.12952e-11	0	0	42.0942	1080.67	CXCL10;CXCL8;IL15;CCL20;CCR6;TNF;TLR4;HBEGF
Ischemia of kidney	20/99	1.07405e-21	2.02996e-20	0	0	22.3227	1077.8	IL10;CRP;EGR1;IL11;TGFB1;CXCL8;IL18;MIR21;NFKB1;IL1A;IL6;PTPRC;IL1B;CCL5;BSG;CASP1;CCL3;CCL2;TLR4;TLR2
Cholestasis, Extrahepatic	15/61	6.09447e-18	9.4474e-17	0	0	27.1715	1077.05	CX3CR1;CDKN1A;JUN;TGFB1;MMP2;TNF;MMP9;RELA;IL6;IL1B;CRH;TIMP1;MAP3K7;TLR4;MAPK3
Prostatic Neoplasms	102/1554	3.21133e-65	6.7151e-63	0	0	7.25271	1077.04	CSF2;SERPINE1;AHR;TNF;CXCL16;ICAM1;IGF1R;CCND1;CDH1;MYC;BSG;KDR;TNFSF10;MAP3K7;ADIPOQ;WNT5A;PGF;IL6ST;CALCA;DNMT1;TGFA;ALOX12;TNFRSF11B;ADRB2;AGER;FOXO1;SOCS3;EIF4EBP1;CD14;EGR1;PRNP;WNT10B;JUN;ACE;SMAD3;TGFB1;VDR;FN1;IGF1;IL2;NFKB1;CXCL10;NR4A1;CXCL11;IL6;PTPRC;CYP1A1;EZH2;NRP1;CD40;CDKN1A;CXCL8;FLT1;SUV39H1;CX3CL1;CXCL5;CCR6;TIMP1;CTSD;IL10;EDN1;CHUK;MMP1;MMP2;IL18;MIR21;MMP9;SIRT1;RHOB;MMP12;C…
Refractory anemias	36/266	5.8356e-32	1.99834e-30	0	0	14.9545	1075.51	CRP;CSF3;CDKN1A;CSF2;TGFA;TNF;CX3CL1;EGFR;TNFSF13B;CCND1;CASP3;ALOX5;BSG;NRIP1;EIF4EBP1;CCL2;CCR6;JUN;TGFB1;IL15;MMP1;EGF;STAT1;MMP3;TNFRSF1B;MMP9;IL2;NFKB1;IL6;IFNG;IL1B;CAT;KIT;CRH;RARA;IL17A
Cardiomyopathy, Familial Idiopathic	45/388	5.40911e-37	2.25257e-35	0	0	12.8154	1070.18	CRP;CSF3;DNMT1;CD40;CXCL8;SERPINE1;ADRB2;PTGS2;TNF;FOXO1;EGFR;CCND1;CDH1;MYC;NAMPT;KDR;SPP1;CCL2;CD36;TIMP1;IL10;EDN1;ACE;TGFB1;MMP1;IFNB1;MMP2;ADIPOQ;STAT3;FN1;OSM;MIR21;IGF1;TNFRSF1B;MMP9;IL2;VEGFA;IL6;PTPRC;ADORA2A;IL1B;KRT14;AGTR1;TLR4;IL17A
Mechanical Allodynia	21/108	2.33994e-22	4.58106e-21	0	0	21.4856	1070.13	IL10;CALCA;EDN1;CXCL8;NOS2;WNT5A;MMP3;ALOX12;TNFRSF11B;IGF1;PTGS2;TNF;AGER;P2RX7;IL1A;IL6;IL1B;ALOX5;PROK2;CCL2;MAPK3
Anemia, Sickle Cell	33/231	4.20528e-30	1.31205e-28	0	0	15.7853	1067.74	CSF3;CSF2;CXCL8;NCF1;SERPINE1;HP;CXCL1;ADRB2;TNF;CD1A;RELA;ICAM1;IGF1R;CASP3;CCL2;CD36;IL10;EGR1;JUN;EDN1;TGFB1;TNFSF14;FN1;CYBB;IGF1;PGF;VEGFA;SELP;IL6;IFNG;IL1B;CAT;BAX
Acute asthma	2020-06-13	8.22994e-10	6.60816e-09	0	0	50.9987	1066.8	IL10;EDN1;CCL5;CD14;MAPK3;TLR2
Acute colitis	2020-10-31	1.07917e-13	1.24339e-12	0	0	35.6443	1064.25	IL10;IL22;IL6;IL1B;CXCL1;TLR7;TNF;TLR4;EGFR;TLR2
Mammary Neoplasms	129/2387	6.39316e-78	3.696e-75	0	0	5.97157	1061.43	CSF3;CSF2;CD80;SERPINE1;HP;PLAT;AHR;FGF1;TNF;ICAM1;IGF1R;CCND1;PTTG1;CDH1;MYC;BSG;KDR;TNFSF10;LGALS9;MAP3K7;ADIPOQ;RPS6;WNT5A;AGTR1;TRIB3;DNMT1;NOTCH4;TGFA;ALOX12;TNFRSF11B;AGER;CD1A;FOXO1;SOCS3;MIR210;EIF4EBP1;CD14;EGR1;PRNP;WNT10B;JUN;ACE;FZD2;SMAD3;TGFB1;VDR;FN1;LIF;NFATC1;IGF1;IL2;NFKB1;FOSL1;NFKBIA;SELP;CXCL10;NR4A1;IL6;CYP1A1;EZH2;NRP1;CD40;CDKN1A;CXCL9;CXCL8;FLT1;CXCL1;CXCL3;CX3CL1;CXCL5;C…
Vasculitis	24/136	2.3884e-24	5.33481e-23	0	0	19.4995	1060.61	IL10;CRP;CX3CR1;NOS2;IL23R;MMP2;FN1;IL18;TNF;MMP9;IL2;NFKB1;ICAM1;VEGFA;CXCL10;IL1A;IL6;IFNG;IL1B;CCL5;IL12B;S100A12;TLR4;IL17A
Severe Aplastic Anemia	2020-09-26	9.12233e-13	9.97266e-12	0	0	38.249	1060.37	IL1A;CSF3;IL6;CSF2;IFNG;TBX21;IL1B;KIT;TNFSF10
Acne Vulgaris	2020-09-26	9.12233e-13	9.96158e-12	0	0	38.249	1060.37	IL10;IL1A;IL1B;CRH;IGF1;TNF;TLR4;IL17A;TLR2
Human anaplasmosis due to Anaplasma phagocytophilum	2020-09-26	9.12233e-13	9.95053e-12	0	0	38.249	1060.37	CRP;IL10;IL6;CXCL8;NOS2;IFNG;CYBB;TNF;IL2
Melioidosis	2020-09-26	9.12233e-13	9.93949e-12	0	0	38.249	1060.37	IL10;IL1A;IFNG;IL1B;IL18;CD14;TNF;TLR4;TLR2
Malignant tumor of colon	117/2001	5.99112e-72	1.89938e-69	0	0	6.46086	1059.55	APP;CSF3;CSF2;CD80;IL23R;SERPINE1;PLAT;RORA;AHR;FGF1;TNF;ICAM1;IGF1R;CCND1;PTTG1;CDH1;MYC;BSG;KDR;TNFSF10;LGALS9;MAP3K7;ADIPOQ;WNT5A;CYBB;IL6ST;DNMT1;TGFA;AGER;FOXO1;SOCS3;MIR210;EIF4EBP1;EGR1;JUN;ACE;FZD2;SMAD3;TGFB1;VDR;FN1;NFATC1;IGF1;IL2;NFKB1;FOSL1;NFKBIA;CXCL10;NR4A1;IL6;FGF19;CYP1A1;EZH2;IL21;IL22;NRP1;CD40;CDKN1A;CXCL8;FLT1;CXCL1;CASP3;CD36;TIMP1;JAK3;IL10;EDN1;AHSG;IL15;MMP1;MMP2;MMP3;IL…
Acute GVH disease	27/166	2.70745e-26	6.89348e-25	0	0	17.9724	1058.06	IL22;CSF3;CXCL8;IL23R;TNF;ICAM1;CCL5;CASP1;CD14;IL10;TGFB1;TNFSF14;VDR;STAT3;IL18;TNFRSF1B;IL2;VEGFA;P2RX7;IL1A;IL6;IFNG;IL1B;KRT14;TLR9;TLR4;IL17A
Coronary Restenosis	2020-07-17	7.97204e-11	7.22112e-10	0	0	45.4989	1057.96	ACE;FABP4;MYC;MMP3;ADIPOQ;TNF;TLR2
Lobomycosis	2020-07-17	7.97204e-11	7.21447e-10	0	0	45.4989	1057.96	IL10;IL22;TGFB1;IFNG;RORC;IL17F;IL17A
Acute kidney injury	19/92	7.38786e-21	1.34709e-19	0	0	22.8201	1057.81	IL10;EDN1;TGFB1;NOS2;AHSG;HP;IGF1;TNF;SIRT1;EGFR;NFKB1;VEGFA;IL6;CCND1;SPP1;BAX;TLR4;HBEGF;TLR2
Dejerine-Sottas Disease (disorder)	19/92	7.38786e-21	1.34459e-19	0	0	22.8201	1057.81	IL10;IL22;CALCA;VDR;IL18;CXCL1;PTGS2;TNF;RELA;NR4A1;IL6;CASP3;IL1B;S100A12;CCL2;TLR4;TLR2;MAPK3;IL17A
Gingivitis	14/55	4.67925e-17	6.77285e-16	0	0	28.1266	1057.58	IL10;IL11;NOS2;STAT3;IL18;TNF;VEGFA;IL1A;IL6;IFNG;IL1B;TLR4;TLR2;IL17A
Diabetic Angiopathies	16/69	1.30081e-18	2.12013e-17	0	0	25.6225	1055.23	EDN1;NOS2;SERPINE1;HP;FN1;TNFRSF11B;AHR;IGF1;TNF;AGER;RELA;ICAM1;VEGFA;CASP3;CAT;CCL2
Renal carcinoma	52/500	1.70671e-40	8.4289e-39	0	0	11.4917	1052.28	CD40;CDKN1A;CSF2;FLT1;AHR;TNF;CXCL16;ICAM1;IGF1R;CCND1;CDH1;MYC;CASP3;KDR;TNFSF10;CASP1;IL10;EDN1;MMP2;IL18;MIR21;MMP9;IFNG;RARA;BIRC5;PTH;TGFA;AGER;EGFR;MIR210;MAPK3;EGR1;ACE;TGFB1;NOS2;VDR;EGF;STAT3;FN1;LIF;VEGFC;IGF1;CFLAR;IL2;NFKB1;VEGFA;FOSL1;IL6;LEP;CYP1A1;CTNNB1;EZH2
Malaria	50/469	2.08138e-39	9.88203e-38	0	0	11.7801	1049.23	CD40;CXCL9;CXCL8;FLT1;NCF1;HP;AHR;TNF;ICAM1;TNFSF13B;MYC;CASP1;IL12B;CD36;IL10;EDN1;AHSG;IL15;IL18;CYBB;TNFRSF1B;MMP9;IL1A;ADORA2A;IFNG;IL1B;CAT;TLR9;TLR4;TLR2;CRP;ADRB2;PTGS2;CCL5;CCL3;CCL2;CD14;ACE;TGFB1;NOS2;VDR;EGF;IFNB1;IGF1;IL2;NFKB1;CXCL10;CXCL11;IL6;IL17A
cardiac event	13/49	3.49151e-16	4.76591e-15	0	0	29.3156	1043.37	CRP;CX3CR1;EDN1;CXCL8;ACE;SERPINE1;MMP3;HP;CCL5;SPP1;CCL2;CD36;TLR4
Dryness of eye	13/49	3.49151e-16	4.75929e-15	0	0	29.3156	1043.37	CXCL8;VDR;IL18;PTGS2;TNF;MMP9;EGFR;ICAM1;IL1A;CREB1;IFNG;IL1B;CCL2
Abscess	1937-11-01	1.71049e-14	2.09349e-13	0	0	32.8505	1041.34	CRP;IL10;IL22;IL6;CXCL8;STAT3;CAT;CCL3;FN1;TNF;IL17A
Brucellosis	1937-11-01	1.71049e-14	2.09089e-13	0	0	32.8505	1041.34	IL10;IL1A;IL6;TGFB1;IFNG;IL1B;IL18;TNF;TLR4;RELA;IL17A
Giant Cell Arteritis	22/119	7.29449e-23	1.49355e-21	0	0	20.4281	1041.27	IL10;CRP;IL22;CD40;EDN1;NOS2;IL23R;MMP2;MMP3;IL18;PTGS2;TNF;MMP9;NFKB1;ICAM1;VEGFA;IL6;IFNG;CCL5;CCL2;TLR4;IL17A
Hyperalgesia	22/119	7.29449e-23	1.49044e-21	0	0	20.4281	1041.27	IL10;CALCA;EDN1;CXCL8;NOS2;MMP3;IL18;ALOX12;TNFRSF11B;IGF1;PTGS2;TNF;AGER;CTSS;IL1A;IL6;IL1B;ALOX5;CRH;PROK2;CCL2;MAPK3
Measles	24/138	3.45244e-24	7.65928e-23	0	0	19.2169	1038.15	IL10;CSF3;EDN1;CSF2;CXCL8;VDR;IFNB1;CCL20;STAT1;IL18;TNF;IL2;EGFR;CXCL10;IL1A;IL6;IFNG;CASP3;IL1B;RARA;TLR7;MAP3K7;TLR4;TLR2
CATARACT, ANTERIOR POLAR	1943-12-01	2.50875e-15	3.2146e-14	0	0	30.8364	1036.69	IL10;CALCA;IL6;CXCL8;ACE;SERPINE1;TIMP1;FGF1;TNFRSF1B;TNF;MMP9;EGFR
Leukemia, Myelocytic, Acute	106/1703	4.67494e-66	1.04421e-63	0	0	6.87769	1034.6	APP;CSF3;CSF2;CD80;IL23R;FGF1;TNF;ICAM1;IGF1R;CCND1;CDH1;MYC;NAMPT;KDR;TNFSF10;MAP3K7;ADIPOQ;RPS6;WNT5A;TRIB3;IL6ST;CALCA;DNMT1;ALOX12;TNFRSF11B;CD1A;FOXO1;SOCS3;EIF4EBP1;S100A12;CD14;EGR1;JUN;ACE;SMAD3;TGFB1;VDR;FN1;LIF;NFATC1;IGF1;IL2;NFKB1;NR4A1;IL6;PTPRC;CYP1A1;EZH2;IL22;NRP1;CD40;CDKN1A;CXCL9;CXCL8;FLT1;CXCL1;CXCL5;CASP3;CASP1;CD36;TIMP1;JAK3;IL10;IL11;IL15;MMP2;IL18;MIR21;TNFRSF1B;MMP9;SIRT…
Stomach Neoplasms	70/835	3.76156e-49	2.84374e-47	0	0	9.26324	1032.87	CDKN1A;CXCL8;FLT1;CD80;SERPINE1;RORA;AHR;TNF;CXCL5;ICAM1;IGF1R;CCND1;CDH1;MYC;CASP3;KDR;IL12B;TIMP1;IL10;IL11;MMP1;MMP2;ADIPOQ;RPS6;WNT5A;IL18;MIR21;MMP9;MMP12;IL1A;RBP4;IL1B;KIT;AGTR1;BIRC5;IL6ST;HBEGF;TLR2;DNMT1;TGFA;ADRB2;PTGS2;EGFR;RELA;SOCS3;ALOX5;CCL5;SPP1;CCL2;MAPK3;PRNP;JUN;ACE;SMAD3;TGFB1;NOS2;EGF;STAT3;FN1;VEGFC;CFLAR;IL2;NFKB1;VEGFA;NR4A1;IL6;LEP;BAX;CTNNB1;EZH2
early pregnancy	23/129	1.77018e-23	3.78202e-22	0	0	19.7011	1032.11	IL10;VDR;EGF;CD80;SERPINE1;LIF;TGFA;AHR;IGF1;TNF;MMP9;PGF;IL2;EGFR;VEGFA;IL6;IFNG;PAPPA;KDR;AGTR1;CRH;LGALS9;TLR4
Chronic Lymphocytic Leukemia	83/1120	3.58685e-55	3.42248e-53	0	0	8.18863	1026.57	IL21;IL22;NRP1;CSF3;CD40;CDKN1A;CXCL9;CSF2;CXCL8;FLT1;CD80;SUV39H1;PLAT;TNF;ICAM1;IGF1R;TNFSF13B;CCND1;CDH1;MYC;CASP3;BSG;KDR;TNFSF10;CCR6;JAK3;IL10;IL11;EDN1;IL15;WNT5A;IL18;MIR21;TNFRSF1B;MMP9;SIRT1;IL1A;IFNG;IL1B;TLR9;BIRC5;TLR7;TLR4;CALCA;DNMT1;ADRB2;PTGS2;EGFR;RELA;IFI16;NRIP1;EIF4EBP1;CCL3;CCL2;CD14;MAPK3;JUN;ACE;TGFB1;TNFSF14;NOS2;VDR;STAT1;STAT3;FN1;OSM;NFATC1;IGF1;CFLAR;IL2;NFKB1;VEGFA;P…
Secondary malignant neoplasm of liver	52/508	3.86853e-40	1.8729e-38	0	0	11.3107	1026.46	NRP1;CSF2;CXCL8;FLT1;SERPINE1;HP;CXCL1;TNF;ICAM1;IGF1R;CCND1;PTTG1;MYC;CASP3;KDR;TNFSF10;CCR6;TIMP1;MMP1;MMP2;RPS6;WNT5A;MIR21;TNFRSF1B;MMP9;SIRT1;MMP12;KIT;CRP;PTH;PTGS2;EGFR;CCL5;SPP1;CCL2;MAPK3;ACE;TNFSF14;NOS2;CCL20;EGF;IFNB1;FN1;IL2;NFKB1;VEGFA;FOSL1;IL6;MIR143;BAX;CTNNB1;EZH2
Adrenoleukodystrophy	25/149	9.39377e-25	2.15203e-23	0	0	18.5398	1025.71	CSF2;SERPINE1;TNF;CD1A;SOCS3;CASP3;SPP1;CCL2;CD14;MAPK3;IL10;TGFB1;STAT3;IGF1;SIRT1;NFKB1;IL1A;IL6;IFNG;IL1B;CAT;BAX;CTNNB1;TLR4;IL17A
Bladder Neoplasm	87/1217	6.01782e-57	6.35948e-55	0	0	7.89915	1022.57	NRP1;CSF3;CD40;CDKN1A;CSF2;CXCL8;CD80;SERPINE1;CXCL1;AHR;FGF1;TNF;CXCL5;ICAM1;IGF1R;CCND1;CDH1;MYC;CASP3;BSG;NAMPT;KDR;TNFSF10;TIMP1;MAP3K7;CTSD;IL10;EDN1;IL15;MMP1;MMP2;WNT5A;MMP3;MIR21;MMP9;MMP12;IL1A;CREB1;ADORA2A;IFNG;IL1B;AGTR1;TLR9;BIRC5;TLR4;HBEGF;DNMT1;ALOX12;PTGS2;FOXO1;EGFR;RELA;MIR210;ALOX5;CCL2;HES1;CD14;MAPK3;EGR1;JUN;TGFB1;NOS2;VDR;EGF;IFNB1;STAT1;STAT3;FN1;VEGFC;NFATC1;IGF1;CFLAR;I…
Malignant neoplasm of endometrium	56/577	4.17337e-42	2.2413e-40	0	0	10.7242	1021.8	CDKN1A;CSF2;CXCL8;SERPINE1;PLAT;CXCL1;AHR;FGF1;IGF1R;CCND1;CDH1;CASP3;KDR;TIMP1;CTSD;EDN1;MMP1;MMP2;ADIPOQ;MMP3;MMP9;SIRT1;IL1A;IL1B;KIT;AGTR1;TLR9;BIRC5;IL6ST;CRP;NOTCH4;TGFA;PTGS2;FOXO1;EGFR;NRIP1;SPP1;CCL2;MAPK3;EGR1;WNT10B;TGFB1;EGF;IFNB1;STAT3;IGF1;NFKB1;VEGFA;CXCL11;IL6;LEP;CYP1A1;BAX;CTNNB1;EZH2;IL17A
Lyme Disease	23/130	2.13434e-23	4.54033e-22	0	0	19.5495	1020.51	IL10;JUN;CD40;CDKN1A;CSF2;TGFB1;CXCL8;MMP1;IFNB1;IL23R;PTGS2;TNF;MMP9;NFKB1;IL6;CXCL11;IFNG;IL1B;ALOX5;SPP1;CCL2;TLR2;IL17A
Hallopeau-Siemens Disease	1932-10-01	1.55752e-13	1.77785e-12	0	0	34.5304	1018.32	EGF;MMP1;MMP2;MMP3;CAT;FN1;TIMP1;MMP9;VEGFA;HBEGF
Rectal Carcinoma	36/276	2.25361e-31	7.45739e-30	0	0	14.4127	1017.07	CRP;NRP1;CDKN1A;CXCL8;FLT1;IL23R;ALOX12;PTGS2;TNF;EGFR;CCND1;MYC;ALOX5;KDR;MAPK3;SMAD3;TGFB1;NOS2;VDR;AHSG;IL15;CCL20;EGF;MMP2;STAT3;MIR21;IGF1;MMP9;NFKB1;VEGFA;IL6;KIT;CYP1A1;CTNNB1;TLR4;TLR2
Uterine Corpus Cancer	56/579	5.05158e-42	2.68362e-40	0	0	10.6871	1016.23	CDKN1A;CSF2;CXCL8;SERPINE1;PLAT;CXCL1;AHR;FGF1;IGF1R;CCND1;CDH1;CASP3;KDR;TIMP1;CTSD;EDN1;MMP1;MMP2;ADIPOQ;MMP3;MMP9;SIRT1;IL1A;IL1B;KIT;AGTR1;TLR9;BIRC5;IL6ST;CRP;NOTCH4;TGFA;PTGS2;FOXO1;EGFR;NRIP1;SPP1;CCL2;MAPK3;EGR1;WNT10B;TGFB1;EGF;IFNB1;STAT3;IGF1;NFKB1;VEGFA;CXCL11;IL6;LEP;CYP1A1;BAX;CTNNB1;EZH2;IL17A
Candidiasis	13/50	4.68146e-16	6.33739e-15	0	0	28.7293	1014.08	CX3CR1;IL22;CSF3;CSF2;STAT1;STAT3;RORC;TGFA;TNF;EGFR;IL1B;IL17F;IL17A
Shock	2020-08-22	1.10519e-11	1.09494e-10	0	0	40.1808	1013.7	IL6;NOS2;MMP2;IL1B;CCL2;TNF;TLR4;TLR2
Pterygium	16/71	2.14309e-18	3.43034e-17	0	0	24.9008	1013.07	FLT1;CXCL8;ACE;MMP1;EGF;MMP2;MMP3;FN1;VEGFC;MMP9;EGFR;VEGFA;IL6;MYC;KDR;HBEGF
Lung Neoplasms	85/1177	8.69857e-56	8.6353e-54	0	0	7.97983	1011.7	NRP1;CSF3;CD40;CDKN1A;CSF2;CXCL8;FLT1;HP;AHR;FGF1;TNF;CXCL5;CXCL16;CCND1;CDH1;MYC;CASP3;BSG;TNFSF10;IL10;EDN1;MMP1;MMP2;ADIPOQ;WNT5A;MMP3;CYBB;MIR21;MMP9;SIRT1;PGF;RHOB;MMP12;IL1A;CREB1;IFNG;IL1B;KIT;TLR9;BIRC5;TLR4;CRP;CALCA;DNMT1;TGFA;TNFRSF11B;ADRB2;PTGS2;AGER;EGFR;RELA;SOCS3;CCL5;TBX21;SPP1;CCL2;HES1;MAPK3;EGR1;JUN;ACE;SMAD3;TGFB1;NOS2;VDR;EGF;STAT3;FN1;VEGFC;NFATC1;IGF1;IL2;NFKB1;VEGFA;FOSL1…
Sciatic Neuropathy	19/95	1.42123e-20	2.55821e-19	0	0	22.0994	1009.95	IL10;CX3CR1;CALCA;SERPINE1;PLAT;TNFRSF1B;TNF;MMP9;ICAM1;NFKBIA;IL6;CREB1;IL1B;CCL5;CAT;CRH;RARA;CCL2;TLR4
Neoplastic Cell Transformation	23/131	2.56921e-23	5.39534e-22	0	0	19.4003	1009.12	JUN;EDN1;TGFB1;CXCL8;NCF1;NOS2;VDR;EGF;WNT5A;STAT3;FN1;MIR21;MMP9;NFKB1;RELA;IGF1R;IL6;CCND1;CDH1;MIR143;MYC;CAT;KRT14
Pseudohyperkalemia Cardiff	23/131	2.56921e-23	5.38383e-22	0	0	19.4003	1009.12	IL21;IL10;IL22;TGFB1;VDR;IL15;IFNB1;STAT1;IGF1;TNF;IGF1R;SOCS3;CXCL10;RBP4;IL6;CXCL11;IFNG;TBX21;LEP;KDR;AGTR1;TLR4;TLR2
Malignant neoplasm of pancreas	110/1846	3.12537e-67	7.14328e-65	0	0	6.58434	1008.28	APP;CSF3;CSF2;CD80;SERPINE1;HP;PLAT;AHR;TNF;ICAM1;IGF1R;CCND1;CDH1;MYC;BSG;NAMPT;KDR;TNFSF10;MAP3K7;ADIPOQ;WNT5A;CYBB;PGF;AGTR1;DNMT1;TGFA;TNFRSF11B;ADRB2;AGER;FOXO1;SOCS3;MIR210;EIF4EBP1;CD14;EGR1;PRNP;JUN;SMAD3;TGFB1;VDR;FN1;LIF;NFATC1;IGF1;IL2;NFKB1;NFKBIA;SELP;CXCL10;NR4A1;IL6;PTPRC;CYP1A1;EZH2;NRP1;CD40;CDKN1A;CXCL8;FLT1;CXCL5;TNFSF13B;CASP3;CCR6;TIMP1;CTSD;IL10;IL15;MMP1;MMP2;MMP3;MIR21;TNF…
Nevus elasticus	2020-09-27	1.35777e-12	1.45998e-11	0	0	36.8324	1006.45	MMP12;EDN1;AHSG;MMP2;SPP1;S100A12;MMP9;ICAM1;VEGFA
Reactive systemic amyloidosis	2020-09-27	1.35777e-12	1.45838e-11	0	0	36.8324	1006.45	CRP;IL1A;MMP1;IL1B;IL18;SAA1;AGER;TLR4;TLR2
Lung Diseases, Interstitial	25/151	1.33063e-24	3.0202e-23	0	0	18.2942	1005.75	CSF2;CXCL8;TGFA;TNF;EGFR;IGF1R;ALOX5;CCL5;SPP1;CCL2;IL10;TGFB1;EGF;WNT5A;IL18;IGF1;TNFRSF1B;IL2;CXCL10;IL1A;IL6;IFNG;IL1B;KIT;IL17A
Epithelial ovarian cancer	91/1329	2.16066e-58	2.49823e-56	0	0	7.56603	1004.61	NRP1;CSF3;CD40;CDKN1A;CSF2;CXCL8;FLT1;CD80;SERPINE1;CXCL1;AHR;TNF;CX3CL1;ICAM1;IGF1R;CCND1;CDH1;MYC;CASP3;BSG;NAMPT;KDR;TNFSF10;IL10;IL11;EDN1;CHUK;IL15;MMP1;MMP2;WNT5A;IL18;MIR21;MMP9;SIRT1;IL1A;CREB1;IFNG;PAPPA;IL1B;CAT;KIT;AGTR1;CRH;BIRC5;IL6ST;TLR4;HBEGF;CRP;CX3CR1;CALCA;DNMT1;TGFA;ALOX12;TNFRSF11B;RETN;PTGS2;AGER;FOXO1;EGFR;RELA;MIR210;CCL5;SPP1;CCL2;MAPK3;EGR1;JUN;TGFB1;VDR;EGF;IFNB1;STAT1;…
Esophageal Neoplasms	59/637	2.52813e-43	1.47021e-41	0	0	10.2344	1003.83	CSF3;CDKN1A;FLT1;CD80;IL23R;CXCL1;TNF;ICAM1;IGF1R;CCND1;CDH1;MYC;CASP3;BSG;KDR;TNFSF10;IL12B;TIMP1;MMP1;MMP2;IL18;MIR21;MMP9;SIRT1;PGF;IFNG;IL1B;RARA;BIRC5;TLR4;CRP;DNMT1;PTGS2;EGFR;RELA;ALOX5;EIF4EBP1;SPP1;MAPK3;EGR1;ACE;FZD2;TGFB1;NOS2;VDR;EGF;STAT3;VEGFC;IGF1;IL2;NFKB1;VEGFA;CXCL10;IL6;TNIP1;MIR143;CYP1A1;BAX;CTNNB1
Acute anterior uveitis	1944-12-01	3.42264e-15	4.34035e-14	0	0	30.1356	1003.77	CRP;IL10;IL23R;CCL5;IL1B;CCL2;TNF;TLR4;FOXO1;IL2;IL17A;TLR2
Endometriosis of uterus	1944-12-01	3.42264e-15	4.33475e-14	0	0	30.1356	1003.77	IL10;IL6;CXCL8;MMP2;CYP1A1;FGF1;PTGS2;TNF;MMP9;TLR4;NFKB1;VEGFA
Neoplasm Invasiveness	28/183	1.79631e-26	4.64582e-25	0	0	16.9067	1002.25	DNMT1;AHR;TNF;CTSS;EGFR;RELA;CDH1;ALOX5;CCL5;BSG;CCL2;TIMP1;CTSD;MAPK3;TGFB1;NOS2;MMP1;EGF;MMP2;MMP3;FN1;IGF1;MMP9;IL6;IL1B;CAT;CTNNB1;TLR4
Carcinoma of bladder	84/1162	4.61934e-55	4.36528e-53	0	0	7.98775	999.363	NRP1;CSF3;CD40;CDKN1A;CSF2;CXCL8;CD80;SERPINE1;AHR;FGF1;TNF;CXCL5;IGF1R;CCND1;CDH1;MYC;CASP3;BSG;NAMPT;KDR;TNFSF10;TIMP1;MAP3K7;CTSD;IL10;EDN1;IL15;MMP1;MMP2;WNT5A;MMP3;MIR21;MMP9;MMP12;IL1A;CREB1;IFNG;IL1B;AGTR1;TLR9;BIRC5;TLR4;HBEGF;DNMT1;TGFA;TNFRSF11B;PTGS2;FOXO1;EGFR;RELA;MIR210;CCL2;HES1;CD14;MAPK3;EGR1;JUN;TGFB1;NOS2;VDR;EGF;IFNB1;STAT1;STAT3;FN1;VEGFC;NFATC1;IGF1;CFLAR;IL2;NFKB1;VEGFA;FOS…
Pancreatitis, Acute Necrotizing	2020-05-10	1.39513e-08	9.85012e-08	0	0	55.2486	999.32	IL10;TGFB1;IL1B;SERPINE1;TLR2
Tuberculosis, Central Nervous System	2020-05-10	1.39513e-08	9.84305e-08	0	0	55.2486	999.32	MMP2;TIMP1;MMP9;TNF;RELA
Merkel Cell Polyomavirus Infection	2020-05-10	1.39513e-08	9.83599e-08	0	0	55.2486	999.32	IL1A;IL1B;KIT;EIF4EBP1;EGFR
Osteitis	2020-05-10	1.39513e-08	9.82894e-08	0	0	55.2486	999.32	IL1A;NOS2;IL1B;TNF;IL17A
Pelvic Pain	2020-05-10	1.39513e-08	9.8219e-08	0	0	55.2486	999.32	IL6;IFNG;IL1B;LGALS9;IL17A
Primary bacterial peritonitis	2020-05-10	1.39513e-08	9.81486e-08	0	0	55.2486	999.32	IFNG;CCL2;TNF;TLR2;VEGFA
Malignant neoplasm of kidney	46/421	1.20541e-36	4.95679e-35	0	0	12.0733	998.54	CDKN1A;CSF2;FLT1;TGFA;AHR;PTGS2;TNF;AGER;EGFR;CXCL16;ICAM1;IGF1R;CCND1;MIR210;CDH1;MYC;CASP3;KDR;TNFSF10;EIF4EBP1;CASP1;SPP1;MAPK3;IL10;EGR1;ACE;TGFB1;NOS2;VDR;EGF;MMP2;STAT3;FN1;MIR21;MMP9;IL2;NFKB1;VEGFA;IL6;IFNG;LEP;CYP1A1;RARA;BIRC5;CTNNB1;EZH2
Myeloid Leukemia	51/501	3.2642e-39	1.52765e-37	0	0	11.2482	996.793	NRP1;CSF3;CDKN1A;CXCL9;CSF2;FLT1;TNF;ICAM1;CCND1;MYC;CASP3;NAMPT;KDR;TIMP1;JAK3;IL10;IL11;IL15;WNT5A;IL18;CYBB;TNFRSF1B;MMP9;CREB1;IFNG;IL1B;CAT;KIT;RARA;BIRC5;TRIB3;TLR4;CALCA;PTGS2;IFI16;CD14;EGR1;JUN;VDR;STAT1;STAT3;FN1;LIF;IGF1;IL2;NFKB1;VEGFA;P2RX7;IL6;BAX;EZH2
Adenocarcinoma of colon	35/267	1.39715e-30	4.44376e-29	0	0	14.4847	995.72	CRP;NRP1;CDKN1A;CSF2;CXCL8;TGFA;PTGS2;TNF;FOXO1;EGFR;CCND1;CDH1;MYC;CASP3;BSG;TNFSF10;EIF4EBP1;SPP1;MAPK3;IL10;JUN;TGFB1;NOS2;VDR;IL15;MMP1;EGF;MIR21;IGF1;IL2;NFKB1;VEGFA;IFNG;FGF19;CYP1A1
Malignant Glioma	51/504	4.41106e-39	2.01637e-37	0	0	11.1813	987.493	CDKN1A;CSF2;CXCL8;CD80;AHR;TNF;ICAM1;CCND1;CASP3;BSG;KDR;TNFSF10;CASP1;IL12B;TIMP1;IL10;MMP1;MMP2;MMP3;MIR21;MMP9;IL1A;CREB1;IFNG;IL1B;CAT;BIRC5;HBEGF;CX3CR1;TGFA;PTGS2;EGFR;SPP1;CCL2;EGR1;PRNP;TGFB1;EGF;IFNB1;STAT1;STAT3;OSM;IGF1;CFLAR;NFKB1;VEGFA;FOSL1;CXCL10;NR4A1;IL6;EZH2
Hyperlipoproteinemia Type IIa	25/153	1.87504e-24	4.19769e-23	0	0	18.0551	986.412	CRP;CXCL8;SERPINE1;TNF;ICAM1;ALOX5;CCL5;CD14;CD36;TIMP1;IL10;EDN1;ACE;MMP1;EGF;MMP2;MMP3;IL18;VEGFC;MMP9;NFKB1;SELP;IL6;IL1B;AGTR1
Cockayne Syndrome, Type I	13/51	6.23403e-16	8.31316e-15	0	0	28.166	986.128	IL10;CDKN1A;CXCL8;ACE;STAT1;SERPINE1;IL18;CYBB;IL2;IL6;IFNG;MAPK3;IL17A
Malignant neoplasm of thyroid	51/505	4.87458e-39	2.21793e-37	0	0	11.1591	984.422	APP;CD40;CDKN1A;CXCL8;AHR;TNF;ICAM1;IGF1R;CCND1;PTTG1;MYC;CASP3;KDR;TNFSF10;CCR6;TIMP1;IL10;EDN1;MMP2;IL18;MIR21;MMP9;SIRT1;CREB1;CAT;KIT;RARA;CALCA;PTH;TNFRSF11B;PTGS2;EGFR;RELA;SOCS3;MAPK3;JUN;TGFB1;VDR;CCL20;EGF;STAT3;FN1;VEGFC;IGF1;IL2;NFKB1;VEGFA;FABP4;CYP1A1;CTNNB1;EZH2
Systemic Inflammatory Response Syndrome	15/65	1.73653e-17	2.59766e-16	0	0	25.4994	984.073	IL10;EDN1;CXCL8;SERPINE1;HP;TNF;NFKB1;IL6;IL1B;CASP1;TLR9;SPP1;CD14;TLR4;TLR2
Secondary malignant neoplasm of lung	61/683	5.97187e-44	3.57875e-42	0	0	9.86871	982.2	CSF2;CXCL8;FLT1;NCF1;SUV39H1;SERPINE1;AHR;FGF1;TNF;ICAM1;IGF1R;PTTG1;MYC;CASP3;BSG;KDR;TNFSF10;TIMP1;MAP3K7;CTSD;IL10;EDN1;IL15;MMP1;MMP2;WNT5A;MMP3;MIR21;MMP9;SIRT1;MMP12;IL1A;IFNG;IL1B;RARA;TLR4;TLR2;AGER;FOXO1;EGFR;CCL5;SPP1;CCL2;MAPK3;TGFB1;EGF;STAT3;FN1;OSM;VEGFC;CFLAR;IL2;NFKB1;VEGFA;FOSL1;SELP;IL6;MIR143;CTNNB1;IL17F;EZH2
MYELODYSPLASTIC SYNDROME	61/683	5.97187e-44	3.55706e-42	0	0	9.86871	982.2	CSF3;CD40;CDKN1A;CSF2;CXCL8;FLT1;TNF;ICAM1;IGF1R;CCND1;CDH1;MYC;CASP3;TNFSF10;CD36;TIMP1;IL10;MMP2;IL18;MIR21;TNFRSF1B;MMP9;CREB1;IFNG;IL1B;KIT;RARA;TLR9;BIRC5;TRIB3;TLR7;TLR4;TLR2;CALCA;DNMT1;RELA;MIR210;ALOX5;SPP1;HES1;CD14;MAPK3;EGR1;TGFB1;NOS2;EGF;STAT3;LIF;VEGFC;IGF1;CFLAR;IL2;NFKB1;VEGFA;P2RX7;IL6;PTPRC;MIR143;SAA1;EZH2;IL17A
Metastasis from malignant tumor of prostate	32/232	1.05975e-28	3.04538e-27	0	0	15.241	981.739	CRP;CDKN1A;TNFRSF11B;AHR;ADRB2;PTGS2;TNF;EGFR;CXCL16;ICAM1;CDH1;MYC;CASP3;BSG;KDR;TIMP1;IL11;EDN1;TGFB1;EGF;MMP2;VEGFC;IGF1;MMP9;NFKB1;VEGFA;P2RX7;IL6;FGF19;IL1B;CAT;EZH2
Tuberous Sclerosis	29/197	6.79027e-27	1.78914e-25	0	0	16.2661	980.102	IL21;IL22;CXCL8;FLT1;RORC;TNFRSF11B;TNF;AGER;EGFR;ICAM1;CCND1;MYC;EIF4EBP1;CCL2;EGF;MMP2;RPS6;STAT3;IL18;VEGFC;MIR21;IGF1;NFKB1;VEGFA;IL6;IFNG;IL6ST;TLR2;IL17A
Stenosis	2020-07-18	1.2946e-10	1.14419e-09	0	0	42.9711	978.352	CRP;TGFB1;CCL5;MMP9;TLR4;VEGFA;TLR2
Chronic Q Fever	2020-07-18	1.2946e-10	1.14316e-09	0	0	42.9711	978.352	IL10;CXCL9;IFNG;CCL5;IL12B;CCL2;TNF
Respiratory Distress Syndrome, Adult	28/186	2.87397e-26	7.29853e-25	0	0	16.634	978.27	CD40;CXCL8;SERPINE1;TNF;AGER;MIR210;NAMPT;CCL2;TIMP1;IL10;EDN1;ACE;TGFB1;EGF;ADIPOQ;IL18;IGF1;NFKB1;VEGFA;NFKBIA;CXCL10;IL1A;IL6;IL1B;AGTR1;CYP1A1;TLR4;IL17A
Cystic Fibrosis	56/594	2.0673e-41	1.05271e-39	0	0	10.4172	975.885	NRP1;CDKN1A;CSF2;CXCL8;FLT1;SERPINE1;TNF;CTSS;ICAM1;CASP3;CASP1;TIMP1;IL10;MMP1;MMP2;IL18;MMP9;PGF;IL1A;IFNG;IL1B;RARA;TLR9;TLR4;TLR2;CRP;TNFRSF11B;ADRB2;PTGS2;AGER;EGFR;CCL5;CCL3;S100A12;CD14;PRNP;JUN;ACE;SMAD3;TGFB1;TNFSF14;NOS2;EGF;IFNB1;STAT1;STAT3;FN1;IGF1;IL2;NFKB1;VEGFA;P2RX7;IL6;LEP;IL17F;IL17A
Anemia of chronic disease	1933-10-01	2.21736e-13	2.51933e-12	0	0	33.484	975.633	IL1A;CXCL10;IL6;CXCL11;IL1B;LEP;FN1;IL18;TNFRSF1B;TNF
Hepatitis, Alcoholic	16/73	3.47422e-18	5.4284e-17	0	0	24.2186	973.615	PRNP;DNMT1;CXCL8;TNF;SIRT1;RELA;NFKB1;ICAM1;CCL5;TLR9;CCL3;SPP1;CCL2;TLR4;TLR2;IL17A
Conventional (Clear Cell) Renal Cell Carcinoma	58/631	2.35856e-42	1.28777e-40	0	0	10.1566	973.519	CDKN1A;CSF2;CXCL8;FLT1;SERPINE1;AHR;TNF;IGF1R;CCND1;PTTG1;CDH1;MYC;CASP3;BSG;KDR;TNFSF10;LGALS9;CTSD;JAK3;EDN1;MMP1;MMP2;ADIPOQ;MIR21;TNFRSF1B;MMP9;PGF;IL1B;KIT;BIRC5;CRP;DNMT1;TGFA;PTGS2;AGER;FOXO1;EGFR;RELA;SOCS3;MIR210;EIF4EBP1;SPP1;S100A12;MAPK3;EGR1;TGFB1;EGF;IFNB1;STAT1;STAT3;FN1;IL2;NFKB1;VEGFA;IL6;MIR143;LEP;EZH2
Acute Kidney Insufficiency	18/89	1.21705e-19	2.09478e-18	0	0	22.3478	973.305	IL10;EDN1;TGFB1;NOS2;AHSG;HP;IGF1;TNF;SIRT1;EGFR;NFKB1;VEGFA;IL6;SPP1;BAX;TLR4;HBEGF;TLR2
Thyroid Neoplasm	49/476	7.49033e-38	3.21463e-36	0	0	11.3747	972.363	CD40;CDKN1A;CSF2;CXCL8;FLT1;TNF;IGF1R;CCND1;PTTG1;CDH1;BSG;KDR;TNFSF10;CCR6;TIMP1;MMP2;WNT5A;MMP9;PGF;RHOB;IL1B;KIT;BIRC5;CALCA;PTH;NOTCH4;PTGS2;FOXO1;EGFR;SPP1;CCL2;EGR1;JUN;TGFB1;EGF;STAT3;FN1;VEGFC;IGF1;IL2;NFKB1;VEGFA;FOSL1;SELP;P2RX7;CXCL10;IL6;BAX;CTNNB1
Polycystic Ovary Syndrome	52/526	2.31565e-39	1.09414e-37	0	0	10.9237	971.783	CDKN1A;CXCL8;SERPINE1;PLAT;TNF;ICAM1;NAMPT;TNFSF10;CD36;TIMP1;IL10;MMP1;MMP2;ADIPOQ;WNT5A;MIR21;TNFRSF1B;MMP9;IL1A;RBP4;PAPPA;IL1B;AGTR1;TLR4;TLR2;CRP;PTH;ADRB2;RETN;FOXO1;EGFR;SOCS3;CCL3;SPP1;CCL2;MAPK3;ACE;TGFB1;VDR;EGF;RARRES2;STAT3;LIF;IGF1;VEGFA;NR4A1;IL6;FABP4;FGF19;LEP;CYP1A1;BAX
Peripheral Arterial Diseases	22/125	2.28551e-22	4.4924e-21	0	0	19.4475	969.075	IL10;CRP;CX3CR1;APP;EDN1;ACE;FLT1;CXCL8;MMP2;FGF1;TNFRSF1B;TNF;FOXO1;VEGFA;IL6;CCND1;AGTR1;CCL2;CD14;CD36;TLR4;TLR2
Celiac Disease	38/312	5.62652e-32	1.93348e-30	0	0	13.458	968.373	IL21;IL22;CXCL8;CD80;IL23R;HP;TGFA;TNF;EGFR;ICAM1;IL12B;CCL2;CD14;TIMP1;IL10;SMAD3;TGFB1;NOS2;VDR;IL15;MMP1;EGF;STAT1;MMP3;STAT3;IL18;IL2;NFKB1;MMP12;IL1A;IL6;PTPRC;IFNG;IL1B;CTNNB1;TLR4;TLR2;IL17A
Acute-Phase Reaction	2020-04-07	2.22329e-07	1.3847e-06	0	0	63.1413	967.268	IL6;STAT3;IL18;TNF
Bullous keratopathy	2020-04-07	2.22329e-07	1.38382e-06	0	0	63.1413	967.268	CXCL8;IFNG;FN1;IL2
Chemical Burns	2020-04-07	2.22329e-07	1.38295e-06	0	0	63.1413	967.268	IL1A;IL6;IL1B;ALOX12
Chronic synovitis	2020-04-07	2.22329e-07	1.38207e-06	0	0	63.1413	967.268	IL10;IL1A;IL1B;PGF
Congo hemorrhagic fever	2020-04-07	2.22329e-07	1.3812e-06	0	0	63.1413	967.268	IL10;IL6;IFNG;TNF
Dianzani autoimmune lymphoproliferative syndrome	2020-04-07	2.22329e-07	1.38032e-06	0	0	63.1413	967.268	SPP1;IL17F;TIMP1;IL17A
HIV Wasting Syndrome	2020-04-07	2.22329e-07	1.37945e-06	0	0	63.1413	967.268	IL1A;IL6;IL1B;TNF
Oxalosis	2020-04-07	2.22329e-07	1.37858e-06	0	0	63.1413	967.268	IL6;CCL5;CCL2;NFKB1
Viral meningitis	2020-06-14	1.42946e-09	1.1257e-08	0	0	47.356	964.45	CSF2;CXCL8;MMP2;TIMP1;MMP9;ICAM1
Head and Neck Neoplasms	20/107	5.63266e-21	1.03473e-19	0	0	20.6537	962.993	CSF3;NOS2;EGF;STAT3;TGFA;AHR;IGF1;PTGS2;TNF;EGFR;IGF1R;VEGFA;IL6;CD4;CCND1;MIR210;KDR;CYP1A1;TLR7;MAPK3
Invasive carcinoma of breast	43/385	1.30343e-34	5.10362e-33	0	0	12.3412	962.9	CRP;APP;DNMT1;CDKN1A;CXCL8;FLT1;SERPINE1;TGFA;TNFRSF11B;PTGS2;TNF;CD1A;EGFR;IGF1R;CCND1;CDH1;MYC;BSG;KDR;TNFSF10;CCL2;CTSD;JUN;ACE;TGFB1;VDR;MMP1;EGF;MMP2;WNT5A;STAT3;FN1;OSM;IGF1;MMP9;NFKB1;VEGFA;IL6;PAPPA;AGTR1;CYP1A1;TLR4;EZH2
Proliferative vitreoretinopathy	15/66	2.22978e-17	3.29539e-16	0	0	25.113	962.884	EDN1;CSF2;CXCL8;TGFB1;EGF;FN1;CXCL1;TNFRSF1B;TNF;VEGFA;IL6;CCND1;CCL2;BAX;HBEGF
Coronary Stenosis	13/52	8.24722e-16	1.0968e-14	0	0	27.6243	959.433	CRP;ACE;SERPINE1;MMP3;HP;IGF1;ICAM1;IGF1R;CXCL16;VEGFA;IL6;AGTR1;TLR4
Tumor Progression	116/2090	1.34878e-68	3.31395e-66	0	0	6.13286	958.423	CSF3;CSF2;SERPINE1;AHR;FGF1;TNF;ICAM1;IGF1R;CCND1;PTTG1;CDH1;MYC;BSG;KDR;TNFSF10;PROK2;ADIPOQ;WNT5A;PGF;AGTR1;IL6ST;CALCA;DNMT1;NOTCH4;TGFA;TNFRSF11B;AGER;SOCS3;MIR210;EIF4EBP1;S100A12;EGR1;PRNP;JUN;ACE;SMAD3;TGFB1;VDR;FN1;LIF;NFATC1;IGF1;IL2;NFKB1;FOSL1;CXCL10;NR4A1;IL6;FGF19;EZH2;IL22;NRP1;CD40;CDKN1A;CXCL9;CXCL8;FLT1;CXCL1;CTSS;CXCL5;TNFSF13B;CASP3;CCR6;TIMP1;CTSD;IL10;IL11;EDN1;CHUK;MMP1;MMP2…
Bacteremia	18/90	1.50955e-19	2.58465e-18	0	0	22.0994	957.73	IL10;CRP;CSF2;TGFB1;FN1;PLAT;ADRB2;PTGS2;SIRT1;IL2;IGF1R;P2RX7;IL6;CAT;TLR9;SPP1;TLR4;TLR2
Fibromatosis, Aggressive	14/59	1.38531e-16	1.95615e-15	0	0	26.2197	957.423	TGFB1;EGF;SERPINE1;TGFA;PTGS2;TNF;FOXO1;VEGFA;FOSL1;CCND1;CASP3;KIT;KDR;CTNNB1
Extrinsic allergic alveolitis	2020-09-28	1.98546e-12	2.10953e-11	0	0	35.517	957.011	IL10;IFNG;IL1B;IL18;TLR9;LGALS9;TNF;CXCL5;IL17A
Follicular thyroid carcinoma	26/167	7.81069e-25	1.79354e-23	0	0	17.2032	954.933	APP;FLT1;CXCL8;SERPINE1;PTGS2;EGFR;ICAM1;IGF1R;BSG;KDR;MAPK3;TGFB1;VDR;MMP1;EGF;MMP2;VEGFC;MMP9;VEGFA;NR4A1;IL1A;IL6;IL1B;CAT;RARA;EZH2
Osteopenia	39/329	2.31696e-32	8.13252e-31	0	0	13.0985	954.124	APP;CSF3;CALCA;CD40;CSF2;CXCL8;PTH;SERPINE1;TNFRSF11B;AHR;TNF;TNFSF13B;CCND1;CASP3;SPP1;PROK2;IL10;IL11;NOS2;VDR;AHSG;IL15;MMP1;STAT1;MMP2;STAT3;NFATC1;IGF1;TNFRSF1B;SIRT1;NFKB1;P2RX7;IL1A;IL6;IFNG;IL1B;LEP;TLR2;IL17A
Retinal Vein Occlusion	2020-08-23	1.68162e-11	1.64284e-10	0	0	38.4338	953.492	NRP1;EDN1;IL6;ACE;MMP2;IL1B;SERPINE1;VEGFA
Acute-On-Chronic Liver Failure	2020-08-23	1.68162e-11	1.64121e-10	0	0	38.4338	953.492	IL21;CSF3;IL6;IFNG;RORA;MMP9;IL2;IL17A
Alveolitis	2020-08-23	1.68162e-11	1.63958e-10	0	0	38.4338	953.492	CRP;CXCL8;CCL5;CCL3;CCL2;TNFRSF1B;TNF;IL2
Cholesteatoma	2020-08-23	1.68162e-11	1.63795e-10	0	0	38.4338	953.492	CDKN1A;TGFB1;IL1B;TNF;CTSD;VEGFA;HBEGF;MAPK3
Chronic glomerulonephritis	2020-08-23	1.68162e-11	1.63633e-10	0	0	38.4338	953.492	IL6;TGFB1;EGF;SERPINE1;FN1;CCL2;TNF;VEGFA
Enthesitis-Related Arthritis	2020-08-23	1.68162e-11	1.63471e-10	0	0	38.4338	953.492	CRP;IL22;IL6;CXCL8;IL23R;TNF;TLR4;TLR2
Multi-infarct dementia	2020-08-23	1.68162e-11	1.6331e-10	0	0	38.4338	953.492	APP;IL1A;IL6;FLT1;MMP2;IL1B;RPS6;IGF1
Tumor Promotion	20/108	6.85968e-21	1.2531e-19	0	0	20.4625	950.043	WNT10B;IL11;JUN;SMAD3;TGFB1;EGF;STAT1;STAT3;TGFA;AHR;IGF1;PTGS2;TNF;NFKB1;IL6;PAPPA;IL1B;CYP1A1;CTSD;MAPK3
Renal Insufficiency	34/263	1.66758e-29	4.98144e-28	0	0	14.2848	946.563	CRP;CD40;FLT1;PTH;SERPINE1;HP;ADRB2;RETN;PTGS2;TNF;ALOX5;TIMP1;IL10;EDN1;ACE;TGFB1;NOS2;RARRES2;MMP2;ADIPOQ;MMP3;FN1;IL18;IGF1;MMP9;VEGFA;SELP;IL1A;IL6;IFNG;IL1B;AGTR1;CRH;TLR4
Scleroderma	27/179	2.23248e-25	5.32543e-24	0	0	16.6672	946.054	CSF3;DNMT1;CSF2;IL23R;PTGS2;TNF;EGFR;RELA;ICAM1;MYC;TBX21;CCL2;TIMP1;EGR1;EDN1;SMAD3;TGFB1;TNFSF14;MMP1;EGF;MMP3;FN1;MIR21;IL2;IL6;IFNG;TLR4
Pain	49/485	1.85589e-37	7.82821e-36	0	0	11.1636	944.19	APP;CSF3;CSF2;CXCL8;TNF;CTSS;IL10;EDN1;MMP1;MMP3;TNFRSF1B;MMP9;PGF;IL1A;IFNG;IL1B;CRH;RARA;TLR7;CRP;CX3CR1;CALCA;PTH;TNFRSF11B;ADRB2;PTGS2;EGFR;CCL5;CCL3;SPP1;S100A12;CCL2;CD14;PRNP;ACE;TGFB1;VDR;EGF;LIF;IGF1;IL2;NFKB1;VEGFA;NFKBIA;P2RX7;CXCL10;IL6;LEP;IL17A
Stomach Carcinoma	124/2378	7.63014e-72	2.34341e-69	0	0	5.76184	943.525	CSF3;CD80;IL23R;SERPINE1;HP;PLAT;AHR;TNF;CXCL16;ICAM1;IGF1R;CCND1;PTTG1;CDH1;MYC;BSG;KDR;TNFSF10;LGALS9;ADIPOQ;RPS6;WNT5A;RBP4;AGTR1;TRIB3;IL6ST;DNMT1;TGFA;ALOX12;TNFRSF11B;ADRB2;AGER;FOXO1;SOCS3;MIR210;EIF4EBP1;S100A12;CD14;EGR1;PRNP;WNT10B;JUN;ACE;FZD2;SMAD3;TGFB1;TNFSF14;VDR;FN1;IGF1;IL2;NFKB1;FOSL1;NFKBIA;CXCL10;NR4A1;IL6;PTPRC;CYP1A1;EZH2;IL21;IL22;NRP1;CD40;CDKN1A;CXCL9;CXCL8;FLT1;CXCL1;CXC…
Early gastric cancer	1946-12-01	6.21643e-15	7.76304e-14	0	0	28.8254	942.923	IL6;CXCL8;ACE;TGFB1;MYC;MMP2;VEGFC;MIR21;PTGS2;TNF;MMP9;EGFR
Acute Cerebrovascular Accidents	18/91	1.86722e-19	3.17492e-18	0	0	21.8566	942.558	IL21;CRP;IL22;PRNP;EDN1;ACE;TGFB1;NOS2;SERPINE1;PLAT;PTGS2;TNF;ICAM1;MMP12;SELP;IL6;IL1B;AGTR1
Aortic Valve Insufficiency	30/214	3.76547e-27	1.0029e-25	0	0	15.4903	942.489	APP;IL22;CXCL8;ADRB2;FOXO1;CCND1;CCL5;CCL2;TIMP1;MAPK3;IL10;JUN;EDN1;ACE;SMAD3;TGFB1;MMP1;EGF;STAT3;FN1;IL18;CYBB;MIR21;MMP9;SIRT1;VEGFA;IL6;IFNG;CAT;EZH2
Glioma	119/2211	1.86985e-69	4.83602e-67	0	0	5.94716	941.153	APP;CSF3;CSF2;CD80;SERPINE1;HP;PLAT;AHR;FGF1;TNF;CXCL16;ICAM1;IGF1R;CCND1;PTTG1;CDH1;MYC;BSG;NAMPT;KDR;TNFSF10;IL12B;RPS6;WNT5A;PGF;IL6ST;DNMT1;NOTCH4;TGFA;TNFRSF11B;ADRB2;AGER;FOXO1;SOCS3;MIR210;EIF4EBP1;EGR1;PRNP;JUN;ACE;FZD2;SMAD3;TGFB1;VDR;RARRES2;FN1;LIF;IGF1;IL2;NFKB1;FOSL1;NFKBIA;CXCL10;CXCL11;IL6;CYP1A1;EZH2;IL21;IL22;NRP1;CD40;CDKN1A;CXCL9;CXCL8;FLT1;CXCL1;CXCL3;CX3CL1;CASP3;CASP1;CCR6;T…
Transient Ischemic Attack	28/191	6.17276e-26	1.52045e-24	0	0	16.1985	940.278	CRP;CX3CR1;SERPINE1;PLAT;PTGS2;TNF;AGER;CX3CL1;ICAM1;CASP3;SPP1;CCL2;CCR6;IL10;ACE;MMP1;CCL20;MMP2;RPS6;STAT3;IGF1;MMP9;NFKB1;MMP12;CREB1;IL1B;LEP;BAX
Astrocytoma	63/741	3.46265e-44	2.11372e-42	0	0	9.3945	940.124	APP;NRP1;CSF3;CD40;CDKN1A;CSF2;CXCL8;FLT1;SERPINE1;PLAT;CXCL1;TNF;ICAM1;IGF1R;CCND1;CDH1;MYC;CASP3;BSG;KDR;TNFSF10;TIMP1;CTSD;EDN1;MMP1;MMP2;MMP3;MMP9;IL1A;CREB1;IFNG;IL1B;CAT;TLR9;BIRC5;CX3CR1;DNMT1;TGFA;PTGS2;EGFR;ALOX5;CCL5;SPP1;CCL2;HES1;MAPK3;EGR1;PRNP;TGFB1;EGF;IFNB1;STAT3;FN1;OSM;IGF1;NFKB1;VEGFA;FOSL1;P2RX7;CXCL11;IL6;BAX;EZH2
Acute lymphocytic leukemia	71/907	7.14279e-48	5.05031e-46	0	0	8.64973	938.997	NRP1;CSF3;CD40;CDKN1A;CSF2;CXCL8;FLT1;CD80;SERPINE1;PLAT;AHR;TNF;ICAM1;IGF1R;TNFSF13B;CCND1;MYC;CASP3;KDR;TNFSF10;JAK3;IL10;IL11;IL15;MMP1;WNT5A;CYBB;MMP9;SIRT1;PGF;IL1A;CREB1;IFNG;IL1B;CAT;KIT;RARA;BIRC5;TLR4;CALCA;DNMT1;ADRB2;CD1A;SOCS3;SPP1;CCL2;CD14;WNT10B;JUN;TGFB1;NOS2;VDR;EGF;IFNB1;STAT1;STAT3;FN1;IGF1;CFLAR;IL2;NFKB1;VEGFA;CXCL10;IL6;PTPRC;MIR143;LEP;CYP1A1;BAX;CTNNB1;EZH2
Oral Cavity Carcinoma	19/100	4.01767e-20	7.06362e-19	0	0	20.9945	937.634	APP;SMAD3;TGFB1;EGF;MMP2;FN1;LIF;MIR21;TNFRSF1B;PTGS2;TNF;MMP9;EGFR;VEGFA;IL6;CCND1;CASP3;CYP1A1;BAX
Burkitt Lymphoma	44/407	8.20247e-35	3.25056e-33	0	0	11.9456	937.567	IL21;APP;IL22;DNMT1;CD40;CDKN1A;CSF2;TGFA;PTGS2;TNF;EGFR;ICAM1;TNFSF13B;CCND1;MYC;CASP3;TNFSF10;CCL3;LGALS9;TIMP1;IL10;EGR1;TGFB1;TNFSF14;EGF;IFNB1;STAT3;FN1;IL18;MIR21;IGF1;IL2;NFKB1;VEGFA;NFKBIA;IL6;IFNG;MIR143;CAT;KIT;TLR9;BIRC5;BAX;EZH2
Hyperalgesia, Thermal	20/109	8.33661e-21	1.51446e-19	0	0	20.2747	937.374	IL10;EGR1;CALCA;EDN1;CXCL8;NOS2;MMP3;ALOX12;TNFRSF11B;IGF1;PTGS2;TNF;AGER;IL1A;IL6;IL1B;ALOX5;PROK2;CCL2;MAPK3
Van der Woude syndrome	17/83	1.03483e-18	1.69788e-17	0	0	22.632	937.242	IL10;CD40;CSF3;CSF2;STAT1;SERPINE1;TNF;MMP9;RELA;NFKB1;IL6;IL1B;CASP1;CRH;CCL3;CCL2;TLR4
Mitral Valve Stenosis	16/75	5.54746e-18	8.61303e-17	0	0	23.5727	936.62	IL10;CRP;CSF2;IFNB1;LIF;MIR21;TNFRSF11B;ADRB2;TNF;VEGFA;IL1A;IFNG;IL1B;CCL2;CD14;IL17A
Malignant neoplasm of vulva	1934-10-01	3.11687e-13	3.52098e-12	0	0	32.4992	935.872	IL10;IL1A;CSF2;IL1B;KIT;IL12B;PTGS2;TNF;EGFR;IL2
prostatitis	1934-10-01	3.11687e-13	3.51694e-12	0	0	32.4992	935.872	IL10;IL6;CXCL8;TGFB1;NOS2;IL15;CXCL1;PTGS2;VEGFA;IL17A
Thrombocytopenia due to platelet alloimmunization	13/53	1.08424e-15	1.43032e-14	0	0	27.1031	933.916	IL21;IL10;CRP;STAT1;VDR;IL23R;IL18;TNF;IL2;TNFSF13B;IL17F;TLR4;IL17A
Interstitial Cystitis	13/53	1.08424e-15	1.4284e-14	0	0	27.1031	933.916	CDKN1A;CXCL9;CSF2;CXCL8;NOS2;TNFSF14;EGF;ADRB2;CXCL10;IL6;CXCL11;CCND1;HBEGF
Nodular glomerulosclerosis	13/53	1.08424e-15	1.42649e-14	0	0	27.1031	933.916	CDKN1A;ACE;TGFB1;SERPINE1;ADIPOQ;FN1;IGF1;RELA;VEGFA;FABP4;KDR;CCL2;CD36
Hypercholesterolemia	32/240	3.19847e-28	9.05895e-27	0	0	14.733	932.74	CRP;APP;CXCL8;FLT1;NCF1;SERPINE1;TNFRSF11B;TNF;ICAM1;KDR;CCL2;CD14;CD36;IL10;EDN1;ACE;TNFSF14;STAT3;IGF1;TNFRSF1B;MMP9;VEGFA;SELP;NR4A1;IL1A;IL6;PTPRC;IL1B;LEP;AGTR1;TLR9;TLR4
Metastatic Prostate Carcinoma	32/241	3.6613e-28	1.034e-26	0	0	14.6718	926.887	CRP;CDKN1A;TNFRSF11B;AHR;ADRB2;PTGS2;TNF;EGFR;CXCL16;ICAM1;CDH1;MYC;CASP3;BSG;KDR;TIMP1;IL11;EDN1;TGFB1;EGF;MMP2;VEGFC;IGF1;MMP9;NFKB1;VEGFA;P2RX7;IL6;FGF19;IL1B;CAT;EZH2
leukemia	110/1941	6.36771e-65	1.25164e-62	0	0	6.26208	925.64	APP;CSF3;CSF2;NCF1;CD80;HP;PLAT;AHR;FGF1;TNF;ICAM1;IGF1R;CCND1;CDH1;MYC;BSG;NAMPT;KDR;TNFSF10;IL12B;MAP3K7;ADIPOQ;WNT5A;CYBB;PGF;TRIB3;IL6ST;CALCA;DNMT1;NOTCH4;TGFA;ADRB2;CD1A;SOCS3;MIR210;EIF4EBP1;CD14;EGR1;JUN;ACE;SMAD3;TGFB1;VDR;FN1;LIF;IGF1;IL2;NFKB1;SELP;CXCL10;NR4A1;IL6;PTPRC;CYP1A1;EZH2;NRP1;CD40;CDKN1A;CXCL9;CXCL8;FLT1;SUV39H1;TNFSF13B;CASP3;CD36;JAK3;IL10;IL11;IL15;MMP2;IL18;MIR21;MMP9;S…
Malignant neoplasm of urinary bladder	81/1144	4.23929e-52	3.5917e-50	0	0	7.82367	925.462	NRP1;CSF3;CD40;CDKN1A;CSF2;CXCL8;CD80;SERPINE1;AHR;FGF1;TNF;CXCL5;IGF1R;CCND1;CDH1;MYC;CASP3;BSG;NAMPT;KDR;TNFSF10;TIMP1;MAP3K7;CTSD;IL10;EDN1;IL15;MMP1;MMP2;WNT5A;MMP3;MIR21;MMP9;MMP12;CREB1;IFNG;IL1B;AGTR1;TLR9;BIRC5;TLR4;HBEGF;DNMT1;PTGS2;FOXO1;EGFR;RELA;MIR210;CCL2;HES1;CD14;MAPK3;EGR1;JUN;TGFB1;NOS2;VDR;EGF;IFNB1;STAT1;STAT3;FN1;VEGFC;NFATC1;IGF1;CFLAR;IL2;NFKB1;VEGFA;FOSL1;CXCL10;IL6;FABP4;…
Cervical Intraepithelial Neoplasia	29/205	2.21846e-26	5.70761e-25	0	0	15.6313	923.348	CSF3;DNMT1;CDKN1A;CXCL8;CD80;PTGS2;TNF;EGFR;MYC;LGALS9;IL10;TGFB1;MMP2;STAT3;FN1;MIR21;CFLAR;MMP9;IL2;VEGFA;IL6;IFNG;IL1B;CYP1A1;TLR9;BIRC5;BAX;TLR7;TLR4
Renal Cell Carcinoma	89/1348	1.6059e-55	1.57828e-53	0	0	7.29544	920.455	NRP1;CD40;CDKN1A;CXCL9;CSF2;CXCL8;FLT1;CD80;SERPINE1;HP;AHR;TNF;CXCL16;ICAM1;IGF1R;CCND1;CDH1;MYC;CASP3;BSG;KDR;TNFSF10;CASP1;CD36;TIMP1;PGLYRP1;CTSD;IL10;EDN1;IL15;MMP1;MMP2;ADIPOQ;RPS6;MMP3;IL18;MIR21;MMP9;IL1A;IFNG;IL1B;KIT;AGTR1;TLR9;BIRC5;CRP;DNMT1;PTH;TGFA;TNFRSF11B;RETN;PTGS2;FOXO1;EGFR;RELA;SOCS3;MIR210;MAT2A;EIF4EBP1;CCL2;CD14;MAPK3;EGR1;JUN;TGFB1;NOS2;VDR;EGF;IFNB1;STAT1;STAT3;FN1;LIF;V…
Thyroid Diseases	23/140	1.27186e-22	2.55099e-21	0	0	18.1531	915.215	IL22;CALCA;JUN;CD40;TGFB1;VDR;IL15;IL23R;STAT3;TNFRSF11B;PTGS2;TNF;ICAM1;FOSL1;CXCL10;IL6;IL1B;CCL5;TBX21;KIT;TNFSF10;CCL2;IL17A
Hyperparathyroidism	1947-12-01	8.2827e-15	1.02651e-13	0	0	28.2121	914.765	CDKN1A;IL6;ACE;CCND1;PTH;VDR;LEP;CTNNB1;TNFRSF11B;TNF;EGFR;EZH2
Pituitary Neoplasms	36/296	2.86786e-30	9.03376e-29	0	0	13.4389	914.164	CRP;DNMT1;CDKN1A;CXCL8;FLT1;AHR;PTGS2;TNF;EGFR;IGF1R;CCND1;PTTG1;CDH1;CASP3;KDR;TGFB1;EGF;MMP2;STAT3;LIF;VEGFC;MIR21;IGF1;MMP9;VEGFA;IL6;CREB1;IFNG;MIR143;LEP;CAT;AGTR1;CRH;BAX;TLR4;EZH2
Liver Cirrhosis, Alcoholic	18/93	2.83419e-19	4.7696e-18	0	0	21.3866	913.364	IL10;SMAD3;TGFB1;VDR;MMP2;STAT3;CXCL1;TNF;RELA;NFKB1;IL6;IFNG;IL1B;CAT;TIMP1;CD14;TLR4;TLR2
Mesothelioma	42/383	1.84609e-33	6.92496e-32	0	0	12.1172	913.3	CDKN1A;FLT1;SERPINE1;TGFA;PLAT;FGF1;PTGS2;TNF;EGFR;RELA;ICAM1;IGF1R;SOCS3;CDH1;CASP3;KDR;TNFSF10;SPP1;CCL2;CD14;MAPK3;EGR1;SMAD3;EGF;IFNB1;STAT1;MMP2;STAT3;CFLAR;MMP9;VEGFA;FOSL1;CXCL10;IL1A;IL6;IFNG;IL1B;CAT;KIT;BIRC5;BAX;CTNNB1
Brain Infarction	14/61	2.30874e-16	3.18684e-15	0	0	25.36	913.079	CRP;CX3CR1;CD40;ACE;IFNB1;ADIPOQ;CYBB;PLAT;TNF;SIRT1;VEGFA;IL6;IL1B;AGTR1
Staphylococcus aureus infection	2020-09-29	2.85667e-12	2.98992e-11	0	0	34.2922	911.535	CSF3;CXCL8;ACE;IFNB1;FN1;CD36;FOXO1;NFKB1;TLR2
Anthracosis	2020-09-29	2.85667e-12	2.98674e-11	0	0	34.2922	911.535	CX3CR1;IL1A;IL6;CCL5;IL1B;CAT;IL18;CCL2;TNF
Autoinflammatory disorder	2020-09-29	2.85667e-12	2.98357e-11	0	0	34.2922	911.535	IL1A;IL6;ACE;STAT1;IL1B;CASP1;IL18;SAA1;TNF
Coronary Aneurysm	2020-09-29	2.85667e-12	2.9804e-11	0	0	34.2922	911.535	CRP;IL10;MMP12;SMAD3;MMP2;SERPINE1;MMP3;CCL2;MMP9
Ileitis	2020-09-29	2.85667e-12	2.97724e-11	0	0	34.2922	911.535	IL10;CXCL10;CSF2;IL15;IGF1;TNF;TLR4;IL17A;TLR2
Malignant neoplasm of nasopharynx	13/54	1.41688e-15	1.84683e-14	0	0	26.6012	909.503	SMAD3;IL23R;MMP2;STAT3;MIR21;MMP9;RELA;NFKB1;VEGFA;NFKBIA;IL6;CDH1;SAA1
Anaplastic Large Cell Lymphoma, ALK-Positive	2020-07-19	2.03421e-10	1.75988e-09	0	0	40.7095	908.463	IL21;IL22;STAT1;MYC;STAT3;TNF;JAK3
Research-Related Injuries	2020-07-19	2.03421e-10	1.75833e-09	0	0	40.7095	908.463	CALCA;IL6;EGF;SPP1;CXCL1;TNF;ICAM1
Papilloma, Squamous Cell	2020-07-19	2.03421e-10	1.75679e-09	0	0	40.7095	908.463	CDKN1A;TGFB1;CCND1;KRT14;TGFA;PTGS2;EGFR
Traumatic injury	2020-07-19	2.03421e-10	1.75524e-09	0	0	40.7095	908.463	CALCA;IL6;EGF;SPP1;CXCL1;TNF;ICAM1
Wounds and Injuries	2020-07-19	2.03421e-10	1.7537e-09	0	0	40.7095	908.463	CALCA;IL6;EGF;SPP1;CXCL1;TNF;ICAM1
Endocarditis	2020-07-19	2.03421e-10	1.75217e-09	0	0	40.7095	908.463	IL1A;TNIP1;MMP2;FN1;TNFRSF1B;MMP9;TNF
Hypertrophy	2020-07-19	2.03421e-10	1.75063e-09	0	0	40.7095	908.463	CDKN1A;CSF3;EDN1;AHR;AGER;SIRT1;MAPK3
Injury wounds	2020-07-19	2.03421e-10	1.7491e-09	0	0	40.7095	908.463	CALCA;IL6;EGF;SPP1;CXCL1;TNF;ICAM1
Solid Neoplasm	67/840	1.94509e-45	1.27442e-43	0	0	8.81347	907.356	IL21;NRP1;CD40;CDKN1A;CSF2;CXCL8;FLT1;CD80;IL23R;SERPINE1;PLAT;AHR;TNF;ICAM1;IGF1R;TNFSF13B;CCND1;CDH1;MYC;CASP3;BSG;KDR;TNFSF10;CASP1;PGLYRP1;IL10;IL15;MMP2;IL18;MIR21;MMP9;SIRT1;IL1A;ADORA2A;IFNG;IL1B;KIT;TLR9;DNMT1;PTH;TGFA;ALOX12;PTGS2;FOXO1;EGFR;SOCS3;MIR210;CCL5;NRIP1;EIF4EBP1;SPP1;EGR1;EGF;IFNB1;STAT3;FN1;VEGFC;IGF1;IL2;NFKB1;VEGFA;P2RX7;IL6;PTPRC;CYP1A1;BAX;EZH2
Malignant neoplasm of stomach	123/2398	3.43434e-70	9.37574e-68	0	0	5.66771	906.533	CSF3;CD80;IL23R;SERPINE1;HP;PLAT;RORA;AHR;TNF;ICAM1;IGF1R;CCND1;PTTG1;CDH1;MYC;BSG;KDR;TNFSF10;LGALS9;ADIPOQ;RPS6;WNT5A;RBP4;AGTR1;TRIB3;IL6ST;DNMT1;TGFA;ALOX12;TNFRSF11B;ADRB2;AGER;FOXO1;SOCS3;MIR210;EIF4EBP1;CD14;EGR1;PRNP;WNT10B;JUN;ACE;FZD2;SMAD3;TGFB1;TNFSF14;VDR;FN1;IGF1;IL2;NFKB1;FOSL1;NFKBIA;CXCL10;NR4A1;IL6;PTPRC;CYP1A1;EZH2;IL21;IL22;NRP1;CD40;CDKN1A;CXCL8;FLT1;CXCL1;CXCL5;CASP3;CASP1;C…
Osteosarcoma of bone	76/1042	2.14597e-49	1.6477e-47	0	0	8.0593	903.15	CSF3;CDKN1A;CSF2;CXCL8;FLT1;SERPINE1;FGF1;TNF;CXCL16;ICAM1;IGF1R;CCND1;MYC;CASP3;BSG;KDR;TNFSF10;IL12B;TIMP1;IL10;IL11;EDN1;IL15;MMP1;MMP2;WNT5A;MIR21;MMP9;IL1A;IFNG;IL1B;CAT;AGTR1;CRH;RARA;BIRC5;CALCA;PTH;TGFA;TNFRSF11B;ADRB2;PTGS2;FOXO1;EGFR;SOCS3;MIR210;ALOX5;CCL5;CCL3;SPP1;S100A12;CCL2;HES1;CD14;MAPK3;EGR1;PRNP;WNT10B;TGFB1;VDR;EGF;STAT3;FN1;LIF;IGF1;CFLAR;IL2;NFKB1;VEGFA;P2RX7;IL6;MIR143;BAX…
TNF receptor-associated periodic fever syndrome (TRAPS)	1941-11-01	6.12627e-14	7.21066e-13	0	0	29.6456	901.926	CRP;IL10;IL6;CXCL8;CASP3;CCL5;CCL2;CD14;TNFRSF1B;TNF;NFKB1
Pancreatic Ductal Adenocarcinoma	60/701	4.25205e-42	2.27115e-40	0	0	9.45768	900.95	NRP1;CDKN1A;CSF2;CXCL8;TNF;CX3CL1;IGF1R;TNFSF13B;CCND1;PTTG1;CDH1;MYC;TNFSF10;CHUK;MMP1;MMP2;MIR21;MMP9;SIRT1;IL1A;IFNG;AGTR1;RARA;TLR4;CX3CR1;DNMT1;TGFA;TNFRSF11B;ADRB2;PTGS2;AGER;FOXO1;EGFR;RELA;SOCS3;MIR210;CCL5;EIF4EBP1;SPP1;CCL2;MAPK3;PRNP;SMAD3;TGFB1;EGF;STAT3;FN1;VEGFC;NFATC1;IGF1;IL2;NFKB1;VEGFA;FOSL1;CXCL10;IL6;PTPRC;MIR143;FGF19;EZH2
Colonic Diseases	2020-08-24	2.50306e-11	2.38604e-10	0	0	36.8324	899.113	IL10;IL22;IL6;IFNG;IL23R;TNF;TLR4;IL17A
Healing ulcer	2020-08-24	2.50306e-11	2.38373e-10	0	0	36.8324	899.113	IL11;CXCL8;TGFB1;IL1B;LEP;PTGS2;MMP9;VEGFA
Varicose Ulcer	1935-10-01	4.32973e-13	4.85207e-12	0	0	31.5706	898.756	MMP12;NRP1;TGFB1;CASP3;MYC;MMP2;BAX;MMP9;PGF;VEGFA
Papillary thyroid carcinoma	53/571	9.96204e-39	4.51184e-37	0	0	10.2563	897.448	IL22;CDKN1A;CXCL8;FLT1;SERPINE1;AHR;TNF;ICAM1;IGF1R;CCND1;CDH1;MYC;KDR;PROK2;TIMP1;IL11;EDN1;WNT5A;MIR21;MMP9;SIRT1;IL1A;KIT;TLR4;DNMT1;TGFA;PTGS2;CD1A;EGFR;RELA;ALOX5;EIF4EBP1;SPP1;MAPK3;JUN;TGFB1;NOS2;VDR;CCL20;EGF;STAT3;FN1;VEGFC;IGF1;IL2;NFKB1;VEGFA;P2RX7;CXCL10;LEP;CTNNB1;EZH2;IL17A
Adenoma	74/1000	2.20601e-48	1.59417e-46	0	0	8.1768	897.263	NRP1;CDKN1A;CSF2;CXCL8;SERPINE1;CXCL1;CXCL5;IGF1R;CCND1;PTTG1;CDH1;MYC;CASP3;BSG;TNFSF10;CASP1;TIMP1;IL10;EDN1;MMP1;MMP2;ADIPOQ;MMP3;MIR21;TNFRSF1B;MMP9;SIRT1;CREB1;IFNG;IL1B;KIT;AGTR1;CRH;BIRC5;IL6ST;TLR4;CRP;CALCA;PTH;TGFA;ALOX12;PTGS2;AGER;EGFR;MIR210;ALOX5;CCL5;EIF4EBP1;SPP1;CCL2;HES1;CD14;MAPK3;ACE;TGFB1;VDR;EGF;STAT3;FN1;LIF;OSM;IGF1;IL2;NFKB1;VEGFA;FOSL1;IL6;MIR143;LEP;CYP1A1;BAX;CTNNB1;EZ…
Cancer of Nasopharynx	14/62	2.95888e-16	4.05576e-15	0	0	24.951	892.161	SMAD3;IL23R;MMP2;STAT3;MIR21;MMP9;EGFR;RELA;NFKB1;VEGFA;NFKBIA;IL6;CDH1;SAA1
Leishmaniasis, Visceral	17/86	1.97464e-18	3.18144e-17	0	0	21.8425	890.434	IL10;CRP;CXCL9;CSF2;CXCL8;TGFB1;NOS2;IL15;TNF;IL2;CXCL10;IL6;IFNG;IL1B;TLR9;TLR4;IL17A
Diabetic Neuropathies	17/86	1.97464e-18	3.17624e-17	0	0	21.8425	890.434	CSF3;TGFB1;MMP2;PLAT;TNFRSF11B;IGF1;PTGS2;TNF;MMP9;AGER;PGF;RELA;VEGFA;CASP3;IL1B;CAT;TLR4
Leprosy	23/143	2.11218e-22	4.16001e-21	0	0	17.7723	887	IL10;IL22;CD40;CXCL8;VDR;IL15;IFNB1;IL23R;STAT3;HP;TNF;IL2;NFKB1;IL1A;IL6;IFNG;IL1B;CCL3;IL12B;CCL2;CD14;TLR4;TLR2
Insulin Sensitivity	13/55	1.84097e-15	2.37442e-14	0	0	26.1175	886.128	ADIPOQ;AHR;ADRB2;RETN;TNF;SIRT1;EGFR;NR4A1;LEP;FGF19;CASP1;TRIB3;CD36
Sicca Syndrome	16/78	1.09007e-17	1.66613e-16	0	0	22.6661	885.286	IL21;IL22;TGFB1;NCF1;STAT3;RORC;TNF;CX3CL1;IL2;TNFSF13B;NFKBIA;PTTG1;IFNG;TNIP1;CASP3;BIRC5
Peripheral Vascular Diseases	16/78	1.09007e-17	1.66355e-16	0	0	22.6661	885.286	CX3CR1;CXCL8;ACE;TNFRSF1B;TNF;MMP9;NFKB1;ICAM1;VEGFA;IL6;CCND1;AGTR1;SPP1;CYP1A1;CD14;TLR4
Hyperactive behavior	60/709	8.24091e-42	4.2404e-40	0	0	9.35097	884.596	APP;IL22;CSF3;CD40;CSF2;CXCL8;FLT1;SERPINE1;AHR;TNF;IGF1R;TNFSF13B;CDH1;MYC;KDR;CASP1;CD36;JAK3;IL10;IL11;IL18;CYBB;MMP9;ADORA2A;IFNG;IL1B;KIT;AGTR1;CRH;IL6ST;CALCA;DNMT1;PTH;ADRB2;RETN;PTGS2;AGER;EGFR;RELA;CCL2;MAPK3;ACE;SMAD3;TGFB1;NOS2;EGF;STAT1;STAT3;IGF1;IL2;NFKB1;VEGFA;SELP;P2RX7;IL6;FABP4;LEP;CYP1A1;EZH2;IL17A
Ectodermal dysplasia, hypohidrotic, with immune deficiency	2020-05-11	2.53902e-08	1.7499e-07	0	0	50.226	878.398	NFKBIA;CD40;NCF1;CYBB;NFKB1
Chronic cough	2020-05-11	2.53902e-08	1.74867e-07	0	0	50.226	878.398	CRP;CSF2;ACE;CXCL8;TGFB1
Diabetic macular edema	2020-05-11	2.53902e-08	1.74745e-07	0	0	50.226	878.398	IL1B;CCL2;VEGFC;CTSD;VEGFA
Lymphohistiocytosis	2020-05-11	2.53902e-08	1.74622e-07	0	0	50.226	878.398	CXCL9;CSF2;PTPRC;IFNG;IL2
Malignant neoplasm of body of stomach	2020-05-11	2.53902e-08	1.745e-07	0	0	50.226	878.398	CDKN1A;MMP2;BIRC5;IL6ST;MMP9
Malignant tumor of greater curve of stomach	2020-05-11	2.53902e-08	1.74378e-07	0	0	50.226	878.398	CDKN1A;MMP2;BIRC5;IL6ST;MMP9
Malignant tumor of lesser curve of stomach	2020-05-11	2.53902e-08	1.74256e-07	0	0	50.226	878.398	CDKN1A;MMP2;BIRC5;IL6ST;MMP9
Pathological Dilatation	2020-05-11	2.53902e-08	1.74135e-07	0	0	50.226	878.398	SELP;IL6;PTPRC;MMP3;MMP9
Stromal keratitis	2020-06-15	2.3646e-09	1.84e-08	0	0	44.1989	877.908	CXCL10;CXCL9;CSF2;IFNG;CCL2;VEGFA
Symmetric Diabetic Proximal Motor Neuropathy	2020-06-15	2.3646e-09	1.83855e-08	0	0	44.1989	877.908	TGFB1;MMP2;CASP3;CAT;MMP9;TLR4
Stroke, Lacunar	2020-06-15	2.3646e-09	1.83709e-08	0	0	44.1989	877.908	IL1A;IL6;ACE;MMP2;IL1B;PLAT
Asymmetric Diabetic Proximal Motor Neuropathy	2020-06-15	2.3646e-09	1.83564e-08	0	0	44.1989	877.908	TGFB1;MMP2;CASP3;CAT;MMP9;TLR4
Chorioamnionitis	2020-06-15	2.3646e-09	1.83419e-08	0	0	44.1989	877.908	IL1A;IL6;CYP1A1;TNF;TLR4;TLR2
Diabetic Amyotrophy	2020-06-15	2.3646e-09	1.83275e-08	0	0	44.1989	877.908	TGFB1;MMP2;CASP3;CAT;MMP9;TLR4
Diabetic Asymmetric Polyneuropathy	2020-06-15	2.3646e-09	1.8313e-08	0	0	44.1989	877.908	TGFB1;MMP2;CASP3;CAT;MMP9;TLR4
Diabetic Autonomic Neuropathy	2020-06-15	2.3646e-09	1.82986e-08	0	0	44.1989	877.908	TGFB1;MMP2;CASP3;CAT;MMP9;TLR4
Diabetic Mononeuropathy	2020-06-15	2.3646e-09	1.82842e-08	0	0	44.1989	877.908	TGFB1;MMP2;CASP3;CAT;MMP9;TLR4
Humoral hypercalcemia of malignancy (disorder)	2020-06-15	2.3646e-09	1.82698e-08	0	0	44.1989	877.908	IL6;IFNG;PTH;CCL3;TNF;EGFR
Left ventricular systolic dysfunction	2020-06-15	2.3646e-09	1.82555e-08	0	0	44.1989	877.908	CRP;IL1A;IL6;ACE;IL1B;TNF
Osteoporosis	45/441	1.66954e-34	6.45995e-33	0	0	11.2752	876.935	CSF3;CALCA;CD40;CXCL8;PTH;RORA;ALOX12;TNFRSF11B;ADRB2;TNF;AGER;FOXO1;ICAM1;IGF1R;CCND1;MYC;NRIP1;SPP1;PROK2;S100A12;MAPK3;ACE;TGFB1;VDR;AHSG;IL15;MMP1;CCL20;IFNB1;STAT1;MMP2;IGF1;TNFRSF1B;SIRT1;NFKB1;P2RX7;IL1A;IL6;IFNG;IL1B;LEP;CAT;KIT;CYP1A1;BAX
Contact Dermatitis	17/87	2.43517e-18	3.84155e-17	0	0	21.5914	875.673	IL10;CSF2;IL18;FN1;OSM;AHR;TNF;CTSS;VEGFA;IL1A;FABP4;IFNG;IL1B;CYP1A1;SAA1;CCL2;TLR4
Ovarian Carcinoma	116/2203	4.78193e-66	1.04437e-63	0	0	5.81828	875.103	CSF3;CSF2;CD80;IL23R;SERPINE1;HP;PLAT;AHR;FGF1;TNF;CXCL16;ICAM1;IGF1R;CCND1;PTTG1;CDH1;MYC;BSG;NAMPT;KDR;TNFSF10;MAP3K7;WNT5A;PGF;PAPPA;AGTR1;IL6ST;CALCA;DNMT1;NOTCH4;TGFA;ALOX12;FOXO1;MIR210;EIF4EBP1;EGR1;JUN;SMAD3;TGFB1;VDR;FN1;LIF;NFATC1;IGF1;IL2;NFKB1;FOSL1;NFKBIA;CXCL11;IL6;PTPRC;CYP1A1;EZH2;IL21;IL22;NRP1;CD40;CDKN1A;CXCL8;FLT1;CXCL1;CASP3;TIMP1;CTSD;IL10;IL11;EDN1;CHUK;IL15;MMP1;MMP2;MMP3;…
Aplastic Anemia	24/155	6.30663e-23	1.2994e-21	0	0	17.1092	874.588	IL21;IL10;CSF3;CSF2;TGFB1;CXCL8;NOS2;IL15;EGF;STAT3;IL18;TNF;NFKB1;CXCL5;IL6;IFNG;IL1B;CCL5;TBX21;KIT;TNFSF10;CYP1A1;LGALS9;EZH2
Focal glomerulosclerosis	24/155	6.30663e-23	1.29669e-21	0	0	17.1092	874.588	IL10;EDN1;ACE;SMAD3;TGFB1;NOS2;CD80;MMP2;SERPINE1;FN1;CXCL1;TNF;MMP9;IL1A;IL6;CASP3;IL1B;AGTR1;CRH;RARA;SPP1;CCL2;TIMP1;JAK3
VITILIGO-ASSOCIATED MULTIPLE AUTOIMMUNE DISEASE SUSCEPTIBILITY 1 (finding)	25/166	1.5493e-23	3.34649e-22	0	0	16.6412	874.021	IL22;CSF2;CXCL8;AHR;PTGS2;TNF;ICAM1;CXCL16;CDH1;MAPK3;IL10;EDN1;ACE;TGFB1;NOS2;VDR;IL2;IL6;IFNG;IL1B;CAT;KIT;TLR4;TLR2;IL17A
Classical Hodgkin's Lymphoma	25/166	1.5493e-23	3.33915e-22	0	0	16.6412	874.021	CD40;CDKN1A;CXCL9;NCF1;TNF;FOXO1;ICAM1;IGF1R;SOCS3;TNFSF10;IL10;JUN;IL15;STAT1;STAT3;CYBB;VEGFC;MIR21;IL2;NFKB1;VEGFA;NFKBIA;IL6;PTPRC;IFNG
Leukemia, T-Cell	40/364	6.96537e-32	2.36871e-30	0	0	12.1426	871.128	CRP;CDKN1A;CXCL8;PTH;TNF;RELA;ICAM1;CCND1;MYC;CASP3;CCL5;TNFSF10;CCL2;HES1;JAK3;IL10;JUN;TGFB1;CHUK;NOS2;IL15;STAT1;MMP2;WNT5A;STAT3;LIF;MMP9;SIRT1;IL2;NFKB1;VEGFA;IL1A;IL6;CREB1;IFNG;IL1B;BIRC5;BAX;TLR4;EZH2
Cardiac Arrest	28/201	2.66595e-25	6.31349e-24	0	0	15.3927	870.979	CD40;CDKN1A;CXCL8;PTGS2;TNF;EGFR;ICAM1;CCND1;CASP3;CCL5;CCL2;CTSD;IL10;EDN1;ACE;TNFSF14;NOS2;STAT1;IL18;MIR21;PGF;NFKB1;SELP;IL6;IFNG;IL1B;CAT;IL17A
Endometrial Carcinoma	66/840	2.7944e-44	1.72726e-42	0	0	8.68193	870.677	CDKN1A;CSF2;CXCL8;SERPINE1;PLAT;CXCL1;AHR;FGF1;TNF;IGF1R;CCND1;CDH1;MYC;CASP3;KDR;TNFSF10;TIMP1;CTSD;EDN1;MMP1;MMP2;ADIPOQ;MMP3;MMP9;SIRT1;IL1A;IL1B;CAT;KIT;AGTR1;CRH;TLR9;BIRC5;IL6ST;CRP;DNMT1;NOTCH4;TGFA;PTGS2;FOXO1;EGFR;SOCS3;NRIP1;EIF4EBP1;SPP1;CCL2;HES1;MAPK3;EGR1;WNT10B;TGFB1;EGF;IFNB1;STAT3;IGF1;NFKB1;VEGFA;CXCL11;IL6;MIR143;LEP;CYP1A1;BAX;CTNNB1;EZH2;IL17A
Chronic granulomatous disease	16/79	1.35629e-17	2.05387e-16	0	0	22.3792	869.19	IL10;CRP;CSF3;CSF2;CXCL8;NCF1;CYBB;TNFSF13B;IL1A;IFNG;IL1B;CAT;TLR9;CD14;TLR2;IL17A
Sarcoma	57/658	3.80391e-40	1.85073e-38	0	0	9.57195	868.821	CD40;CDKN1A;CSF2;FLT1;SERPINE1;AHR;FGF1;TNF;CX3CL1;IGF1R;CCND1;MYC;CASP3;BSG;KDR;TNFSF10;IL10;IL15;MMP1;MMP2;RPS6;MMP3;MMP9;SIRT1;PGF;CREB1;IFNG;KIT;RARA;BIRC5;TLR2;TGFA;PTGS2;FOXO1;EGFR;MIR210;SPP1;CCL2;MAPK3;JUN;NOS2;EGF;IFNB1;STAT1;FN1;VEGFC;NFATC1;IGF1;CFLAR;IL2;NFKB1;VEGFA;NFKBIA;IL6;LEP;CTNNB1;EZH2
Alzheimer's Disease	109/1982	8.48155e-63	1.41282e-60	0	0	6.07679	868.525	APP;CSF3;CSF2;NCF1;CD80;IL23R;SERPINE1;HP;PLAT;AHR;FGF1;TNF;ICAM1;IGF1R;CCND1;CDH1;MYC;BSG;TNFSF10;IL12B;RPS6;WNT5A;CYBB;RBP4;AGTR1;IL6ST;CALCA;DNMT1;NOTCH4;ALOX12;ADRB2;AGER;FOXO1;SOCS3;EIF4EBP1;S100A12;CD14;EGR1;PRNP;JUN;ACE;TGFB1;VDR;FN1;LIF;IGF1;IL2;NFKB1;IL6;PTPRC;EZH2;IL22;CD40;CDKN1A;CXCL8;CXCL1;CTSS;CX3CL1;CASP3;CASP1;CCR6;CD36;TIMP1;CTSD;IL10;EDN1;AHSG;MMP1;MMP2;MMP3;IL18;TNFRSF1B;MMP9;S…
Muscular Dystrophy, Duchenne	27/190	1.16648e-24	2.66608e-23	0	0	15.7022	865.32	SERPINE1;TGFA;TNF;CTSS;RELA;CASP3;SPP1;CCL2;TIMP1;IL10;ACE;TGFB1;NOS2;MMP1;MMP2;FN1;CYBB;MIR21;MMP9;NFKB1;CXCL11;IL6;CD4;LEP;TLR7;TLR4;EZH2
Adenocarcinoma	100/1712	8.95456e-59	1.07324e-56	0	0	6.45428	862.681	CSF2;CD80;SERPINE1;PLAT;AHR;FGF1;TNF;ICAM1;IGF1R;CCND1;PTTG1;CDH1;MYC;BSG;KDR;TNFSF10;ADIPOQ;WNT5A;PGF;AGTR1;IL6ST;CALCA;DNMT1;TGFA;ADRB2;AGER;SOCS3;EGR1;JUN;ACE;TGFB1;VDR;FN1;IGF1;IL2;NFKB1;FOSL1;NFKBIA;IL6;PTPRC;CYP1A1;EZH2;IL22;NRP1;CD40;CDKN1A;CXCL8;FLT1;CXCL5;CASP3;TIMP1;CTSD;IL10;IL11;CHUK;MMP1;MMP2;MMP3;IL18;MIR21;TNFRSF1B;MMP9;SIRT1;MMP12;IL1A;CREB1;IFNG;IL1B;CAT;KIT;RARA;BIRC5;TLR7;TLR4;…
Secondary malignant neoplasm of lymph node	84/1271	6.47424e-52	5.43836e-50	0	0	7.30273	860.748	NRP1;CD40;CDKN1A;CXCL8;FLT1;CD80;IL23R;SERPINE1;TNF;CX3CL1;ICAM1;IGF1R;CCND1;PTTG1;CDH1;MYC;BSG;KDR;TNFSF10;CASP1;LGALS9;CCR6;TIMP1;MAP3K7;CTSD;IL10;IL11;MMP1;MMP2;IL18;MIR21;TNFRSF1B;MMP9;SIRT1;MMP12;IL1A;CREB1;IL1B;KIT;AGTR1;RARA;TLR9;BIRC5;TLR7;TLR4;CRP;CALCA;DNMT1;TGFA;TNFRSF11B;ADRB2;PTGS2;AGER;EGFR;RELA;SOCS3;MIR210;EIF4EBP1;SPP1;CCL2;MAPK3;EGR1;JUN;ACE;SMAD3;TGFB1;VDR;EGF;STAT3;FN1;VEGFC;I…
Malignant neoplasm of ovary	110/2026	5.83466e-63	9.88673e-61	0	0	5.99936	859.702	CSF3;CSF2;IL23R;SERPINE1;HP;PLAT;AHR;FGF1;TNF;CXCL16;ICAM1;IGF1R;CCND1;CDH1;MYC;BSG;NAMPT;KDR;TNFSF10;MAP3K7;WNT5A;PGF;PAPPA;AGTR1;IL6ST;CALCA;DNMT1;NOTCH4;TGFA;ALOX12;FOXO1;MIR210;EIF4EBP1;EGR1;JUN;SMAD3;TGFB1;VDR;FN1;LIF;NFATC1;IGF1;IL2;NFKB1;FOSL1;NFKBIA;CXCL11;IL6;PTPRC;CYP1A1;EZH2;IL21;IL22;NRP1;CD40;CDKN1A;CXCL8;FLT1;CXCL1;CASP3;TIMP1;CTSD;IL10;IL11;EDN1;CHUK;MMP1;MMP2;MMP3;IL18;MIR21;MMP9;…
Neoplasms, Intracranial	18/97	6.3359e-19	1.05185e-17	0	0	20.5046	859.204	DNMT1;TGFB1;MMP2;MIR21;MMP9;SIRT1;IL2;NFKB1;EGFR;RELA;VEGFA;CCND1;MYC;CASP3;LEP;KDR;SPP1;CCL2
Left Ventricular Hypertrophy	28/203	3.53693e-25	8.29617e-24	0	0	15.241	858.089	CRP;CSF3;SERPINE1;TNFRSF11B;AHR;ADRB2;TNF;IGF1R;MYC;SPP1;TIMP1;IL10;EDN1;ACE;SMAD3;TGFB1;VDR;FN1;IGF1;MMP9;SIRT1;IL2;VEGFA;IL6;AGTR1;TLR4;HBEGF;TLR2
Glioblastoma	107/1937	1.63259e-61	2.43107e-59	0	0	6.10387	854.344	APP;CSF3;CSF2;SERPINE1;HP;AHR;TNF;ICAM1;IGF1R;CCND1;MYC;BSG;NAMPT;KDR;TNFSF10;ADIPOQ;WNT5A;CYBB;PGF;DNMT1;TGFA;FOXO1;SOCS3;MIR210;EIF4EBP1;CD14;EGR1;PRNP;JUN;ACE;SMAD3;TGFB1;VDR;RARRES2;FN1;LIF;IGF1;IL2;NFKB1;FOSL1;NFKBIA;SELP;CXCL10;NR4A1;CXCL11;IL6;EZH2;IL21;IL22;NRP1;CDKN1A;CXCL8;FLT1;CTSS;CASP3;CASP1;CD36;TIMP1;CTSD;IL10;EDN1;CHUK;AHSG;IL15;MMP1;MMP2;MMP3;MIR21;MMP9;SIRT1;RHOB;MMP12;IL1A;CREB…
Retinopathy of Prematurity	14/64	4.79385e-16	6.48059e-15	0	0	24.1713	852.618	NRP1;EDN1;FLT1;ACE;NOS2;IGF1;TNF;ICAM1;IGF1R;VEGFA;IL1B;CCL5;KDR;AGTR1
Adenocarcinoma of pancreas	39/354	4.01472e-31	1.29366e-29	0	0	12.1734	852.02	CX3CR1;APP;NRP1;CD40;CDKN1A;CSF2;CXCL8;SERPINE1;PLAT;FGF1;PTGS2;CX3CL1;EGFR;RELA;ICAM1;IGF1R;CCND1;MIR210;BSG;NAMPT;KDR;SPP1;TGFB1;WNT5A;MIR21;IGF1;MMP9;SIRT1;NFKB1;VEGFA;NR4A1;IL1A;IL6;IL1B;CAT;CYP1A1;CTNNB1;TLR4;EZH2
Temporomandibular Joint Disorders	2020-08-25	3.65272e-11	3.41569e-10	0	0	35.3591	849.784	IL11;IL6;CXCL8;TGFB1;CCL5;CCL2;TNFRSF11B;ADRB2
Cancer of Digestive System	2020-08-25	3.65272e-11	3.41245e-10	0	0	35.3591	849.784	IL23R;STAT3;CCL2;PTGS2;TNF;TLR4;VEGFA;TLR2
Invasive Pulmonary Aspergillosis	2020-08-25	3.65272e-11	3.4092e-10	0	0	35.3591	849.784	CRP;IL10;IL1A;IL6;IL1B;CCL2;TNFRSF1B;TNF
Heart Diseases	37/325	4.78881e-30	1.48468e-28	0	0	12.5797	849.271	CRP;CSF3;RETN;FGF1;TNF;EGFR;PTTG1;MYC;BSG;NRIP1;SPP1;CD36;TIMP1;EDN1;ACE;TGFB1;NOS2;MMP3;STAT3;IL18;NFATC1;MIR21;IGF1;MMP9;SIRT1;NFKB1;VEGFA;SELP;IL1A;IL6;PAPPA;IL1B;LEP;CAT;AGTR1;CYP1A1;BAX
Non-Small Cell Lung Carcinoma	116/2243	3.5282e-65	7.22399e-63	0	0	5.71452	848.077	APP;CSF3;CSF2;CD80;IL23R;SERPINE1;AHR;TNF;CXCL16;ICAM1;IGF1R;CCND1;PTTG1;CDH1;MYC;BSG;NAMPT;KDR;TNFSF10;LGALS9;ADIPOQ;RPS6;WNT5A;PGF;PAPPA;CALCA;DNMT1;IL20RB;TGFA;TNFRSF11B;AGER;FOXO1;SOCS3;MIR210;EIF4EBP1;S100A12;CD14;EGR1;JUN;ACE;SMAD3;TGFB1;VDR;FN1;IGF1;NFKB1;FOSL1;NFKBIA;CXCL10;CXCL11;IL6;CYP1A1;EZH2;IL22;NRP1;CD40;CDKN1A;CXCL9;CXCL8;FLT1;SUV39H1;CXCL1;CTSS;CXCL5;CASP3;CASP1;CCR6;TIMP1;CTSD;J…
Retinoic acid syndrome	2020-07-20	3.10577e-10	2.60662e-09	0	0	38.674	846.675	CSF3;CXCL8;NCF1;IL1B;CCL5;AHR;ICAM1
Acral pseudolymphomatous angiokeratoma of children (APACHE)	2020-07-20	3.10577e-10	2.6044e-09	0	0	38.674	846.675	CRP;IL10;IL6;IL1B;S100A12;TIMP1;TNF
Amebic colitis	2020-07-20	3.10577e-10	2.60218e-09	0	0	38.674	846.675	IL1A;CXCL8;IL1B;STAT3;CASP1;TNF;RELA
Chronic multifocal osteomyelitis	2020-07-20	3.10577e-10	2.59996e-09	0	0	38.674	846.675	IL10;IL1A;STAT1;IL1B;CASP1;TLR4;MAPK3
Destructive Arthritis	2020-07-20	3.10577e-10	2.59775e-09	0	0	38.674	846.675	IL1A;JUN;IL1B;TIMP1;TNF;IL17A;TLR2
Early onset periodontitis	2020-07-20	3.10577e-10	2.59554e-09	0	0	38.674	846.675	IL10;IL1A;IFNG;VDR;IL1B;TNF;IL2
Filarial Elephantiases	2020-07-20	3.10577e-10	2.59333e-09	0	0	38.674	846.675	IL10;SOCS3;TLR9;TLR4;NFKB1;VEGFA;TLR2
Diabetes Mellitus, Non-Insulin-Dependent	98/1672	1.83316e-57	2.0243e-55	0	0	6.47651	846.1	APP;IL23R;SERPINE1;HP;RORC;PLAT;AHR;TNF;ICAM1;IGF1R;NAMPT;KDR;TNFSF10;IL12B;ADIPOQ;PGF;RBP4;AGTR1;TRIB3;IL6ST;CALCA;DNMT1;ALOX12;TNFRSF11B;ADRB2;AGER;FOXO1;SOCS3;CD14;ACE;TGFB1;TNFSF14;VDR;RARRES2;FN1;LIF;NFATC1;IGF1;IL2;NFKB1;SELP;CXCL10;IL6;FGF19;CYP1A1;IL22;CDKN1A;CXCL8;FLT1;CX3CL1;CXCL5;CASP3;CD36;TIMP1;IL10;EDN1;AHSG;IL15;MMP1;MMP2;MMP3;IL18;MIR21;TNFRSF1B;MMP9;SIRT1;IL1A;MC3R;CREB1;IFNG;IL1…
Carcinoma of urinary bladder, superficial	1943-11-01	1.09803e-13	1.26363e-12	0	0	28.2667	843.482	FOSL1;CDKN1A;IL6;CDH1;CCL2;BIRC5;TNF;IL2;NFKB1;VEGFA;EZH2
Dissection of aorta	1943-11-01	1.09803e-13	1.26216e-12	0	0	28.2667	843.482	CRP;IL6;CSF2;SMAD3;STAT1;MMP2;SERPINE1;CCL2;IL6ST;MMP9;IL17A
Spondylarthropathies	13/57	3.05765e-15	3.88251e-14	0	0	25.2011	842.25	IL10;IL22;CXCL8;ACE;PTGS2;TNF;IL2;IL1A;IFNG;IL1B;CCL2;TLR4;IL17A
Epithelioma	35/298	6.7247e-29	1.95534e-27	0	0	12.9779	841.863	CD40;CXCL8;FLT1;SERPINE1;TGFA;PTGS2;TNF;EGFR;IGF1R;CDH1;MYC;ALOX5;KDR;SPP1;EGR1;TGFB1;MMP1;EGF;MMP2;FN1;MIR21;IGF1;MMP9;IL2;VEGFA;CXCL11;IL6;MIR143;LEP;CAT;KIT;KRT14;BAX;CTNNB1;EZH2
Benign Prostatic Hyperplasia	43/420	5.33002e-33	1.94734e-31	0	0	11.3128	840.677	IL21;IL22;CALCA;DNMT1;CSF2;CXCL8;FLT1;HP;TGFA;ALOX12;PTGS2;EGFR;CXCL16;IGF1R;MYC;CASP3;ALOX5;CCL5;KDR;EIF4EBP1;SPP1;CCL2;EGR1;JUN;EDN1;ACE;TGFB1;NOS2;VDR;IL15;EGF;MMP2;IL18;MIR21;IGF1;MMP9;IL2;IL6;IFNG;KIT;AGTR1;CYP1A1;EZH2
Malignant neoplasm of esophagus	57/673	1.32447e-39	6.3189e-38	0	0	9.35861	837.781	CSF3;CDKN1A;CD80;IL23R;CXCL1;TNF;ICAM1;IGF1R;CCND1;CDH1;MYC;CASP3;BSG;KDR;TNFSF10;IL12B;TIMP1;MMP1;MMP2;IL18;MIR21;MMP9;SIRT1;PGF;IFNG;IL1B;RARA;BIRC5;TLR4;CRP;DNMT1;PTGS2;EGFR;EIF4EBP1;SPP1;EGR1;ACE;FZD2;TGFB1;NOS2;VDR;EGF;STAT3;FN1;VEGFC;IGF1;IL2;NFKB1;VEGFA;CXCL10;IL6;TNIP1;MIR143;CYP1A1;BAX;CTNNB1;EZH2
Liver carcinoma	149/3593	5.2537e-80	4.69394e-77	0	0	4.58227	836.483	APP;CSF3;CSF2;CD80;IL23R;SERPINE1;HP;PLAT;RORA;AHR;FGF1;TNF;CXCL16;ICAM1;IGF1R;CCND1;PTTG1;CDH1;MYC;BSG;KDR;TNFSF10;IL12B;LGALS9;MAP3K7;ADIPOQ;RPS6;WNT5A;PGF;RBP4;AGTR1;TRIB3;IL6ST;CALCA;DNMT1;NOTCH4;TGFA;TNFRSF11B;ADRB2;AGER;FOXO1;SOCS3;MIR210;EIF4EBP1;CD14;EGR1;JUN;ACE;FZD2;SMAD3;TGFB1;TNFSF14;VDR;RARRES2;FN1;LIF;NFATC1;IGF1;IL2;NFKB1;FOSL1;NFKBIA;CXCL10;NR4A1;CXCL11;IL6;PTPRC;FGF19;CYP1A1;EZH2…
Meningioma	44/438	2.00104e-33	7.47766e-32	0	0	11.1002	835.751	CSF3;CALCA;DNMT1;CDKN1A;CSF2;SERPINE1;TGFA;PTGS2;TNF;EGFR;IGF1R;CCND1;PTTG1;CDH1;MYC;CASP3;ALOX5;BSG;SPP1;CCL2;HES1;CCR6;TIMP1;JAK3;MAPK3;EDN1;TGFB1;NOS2;EGF;MMP2;ADIPOQ;STAT3;MIR21;IGF1;MMP9;PGF;IL2;NFKB1;VEGFA;IL6;PTPRC;BIRC5;CTNNB1;TLR4
Hyperlipidemia	30/232	4.42036e-26	1.11108e-24	0	0	14.2884	834.173	CRP;CD40;PTH;SERPINE1;HP;TNFRSF11B;AHR;ADRB2;TNF;MIR210;ALOX5;CCL5;NAMPT;CASP1;CCL2;CD36;ACE;TGFB1;ADIPOQ;MMP3;OSM;VEGFA;IL6;MIR143;IL1B;LEP;SAA1;BAX;TLR2;IL17A
Squamous cell carcinoma of esophagus	73/1023	1.5184e-46	1.02211e-44	0	0	7.88494	831.872	APP;CDKN1A;CXCL8;IL23R;PLAT;AHR;TNF;IGF1R;CCND1;PTTG1;CDH1;MYC;CASP3;BSG;TNFSF10;MAP3K7;IL10;MMP1;MMP2;RPS6;WNT5A;MMP3;IL18;MIR21;TNFRSF1B;MMP9;SIRT1;IFNG;IL1B;TLR9;BIRC5;TLR7;TLR4;CRP;DNMT1;TGFA;ALOX12;PTGS2;AGER;EGFR;RELA;MIR210;CCL5;TBX21;EIF4EBP1;SPP1;CD14;MAPK3;EGR1;JUN;SMAD3;TGFB1;VDR;EGF;IFNB1;STAT1;STAT3;FN1;VEGFC;IGF1;NFKB1;VEGFA;FOSL1;NFKBIA;CXCL10;IL6;MIR143;FGF19;KRT14;CYP1A1;BAX;CTNN…
Hemorrhage	1937-10-01	8.08831e-13	8.91165e-12	0	0	29.8641	831.512	CRP;IL11;IL1A;IL6;MMP2;TNFRSF11B;PLAT;TIMP1;MMP9;VEGFA
Pseudoxanthoma Elasticum	1937-10-01	8.08831e-13	8.90167e-12	0	0	29.8641	831.512	MMP12;SELP;EDN1;AHSG;MMP2;SPP1;S100A12;MMP9;ICAM1;VEGFA
Opportunistic Infections	1931-09-01	5.66189e-12	5.76633e-11	0	0	32.0798	830.78	APP;CD40;IFNG;MMP2;CYBB;TNF;MMP9;TLR4;IL2
Colorectal cancer metastatic	28/208	7.07395e-25	1.63199e-23	0	0	14.8746	827.151	NRP1;CXCL8;FLT1;TGFA;PTGS2;TNF;EGFR;IGF1R;CCND1;CDH1;KDR;TIMP1;EGR1;NOS2;EGF;STAT3;IGF1;MMP9;PGF;VEGFA;PTPRC;MIR143;TLR9;BAX;TLR7;EZH2;HBEGF;IL17A
Status Epilepticus	29/221	2.03886e-25	4.8873e-24	0	0	14.4996	824.337	CRP;CX3CR1;CD40;PLAT;CXCL1;PTGS2;TNF;CX3CL1;RELA;SOCS3;CCND1;CASP3;CASP1;CCL3;CCL2;CTSD;JUN;NOS2;IL18;MMP9;PGF;VEGFA;ADORA2A;IL1B;CAT;CRH;BAX;IL6ST;TLR4
Neuroblastoma	98/1698	7.74465e-57	8.09728e-55	0	0	6.37734	823.955	APP;CSF3;CSF2;CD80;SERPINE1;PLAT;RORA;AHR;TNF;ICAM1;IGF1R;CCND1;PTTG1;MYC;BSG;NAMPT;KDR;TNFSF10;WNT5A;CALCA;TGFA;ALOX12;ADRB2;AGER;FOXO1;SOCS3;S100A12;CD14;EGR1;PRNP;JUN;TGFB1;VDR;FN1;IGF1;IL2;NFKB1;FOSL1;IL6;PTPRC;EZH2;IL21;IL22;NRP1;CD40;CDKN1A;CXCL8;FLT1;CX3CL1;CASP3;CASP1;CCR6;CTSD;EDN1;MMP2;IL18;MIR21;TNFRSF1B;MMP9;SIRT1;IL1A;CREB1;IFNG;IL1B;CAT;KIT;CRH;RARA;TLR9;BIRC5;HBEGF;TLR2;CRP;CX3CR1;…
Mycoplasma Infections	13/58	3.91024e-15	4.9269e-14	0	0	24.7666	821.637	CXCL8;NOS2;IL18;TNF;TNFSF13B;IL1A;IL6;CDH1;CASP3;IL1B;CD14;TLR4;TLR2
Spondylarthritis	15/74	1.42366e-16	2.00742e-15	0	0	22.3981	817.264	IL10;CXCL8;STAT1;VDR;IL23R;TNFRSF11B;TNF;IL2;IL1A;IL6;IFNG;IL1B;CCL2;TLR2;IL17A
Chronic heart failure	15/74	1.42366e-16	2.00454e-15	0	0	22.3981	817.264	EDN1;ACE;NOS2;MMP2;ADRB2;TNF;SIRT1;VEGFA;IL6;ADORA2A;IFNG;AGTR1;TLR9;CCL2;CD14
Multiple Sclerosis, Acute Fulminating	1944-11-01	1.45264e-13	1.662e-12	0	0	27.6243	816.581	IL10;P2RX7;CD40;TNFSF14;IFNG;IFNB1;VDR;IL1B;CASP1;ICAM1;IL17A
Tumoral calcinosis	1944-11-01	1.45264e-13	1.66006e-12	0	0	27.6243	816.581	TGFB1;PTH;AHSG;CASP3;MMP2;IL1B;SPP1;IL18;CCL2;TIMP1;MMP9
Giant Cell Tumor of Bone	14/66	7.63432e-16	1.01667e-14	0	0	23.4388	815.875	CALCA;CXCL8;EGF;VDR;MMP2;TNFRSF11B;MMP9;EGFR;VEGFA;IL6;MYC;SPP1;CCL2;CD14
Liver and Intrahepatic Biliary Tract Carcinoma	53/607	2.34715e-37	9.85803e-36	0	0	9.64803	813.738	CXCL8;AHR;TNF;ICAM1;IGF1R;CCND1;PTTG1;CDH1;MYC;CASP3;BSG;TNFSF10;MMP2;RPS6;MIR21;MMP9;SIRT1;CREB1;IFNG;AGTR1;CRH;RARA;BIRC5;TLR4;DNMT1;TGFA;TNFRSF11B;PTGS2;EGFR;RELA;MIR210;MAT2A;SPP1;MAPK3;EGR1;ACE;TGFB1;EGF;STAT3;FN1;IGF1;IL2;NFKB1;VEGFA;NFKBIA;NR4A1;CXCL11;IL6;FGF19;LEP;BAX;CTNNB1;EZH2
Precancerous Conditions	44/446	4.37864e-33	1.60572e-31	0	0	10.9011	812.223	CALCA;DNMT1;CDKN1A;SUV39H1;TGFA;CXCL1;PTGS2;TNF;EGFR;IGF1R;CCND1;CDH1;MYC;CASP3;EIF4EBP1;SPP1;MAPK3;IL10;TGFB1;MMP1;EGF;STAT1;MMP2;MMP3;STAT3;IGF1;MMP9;IL2;VEGFA;NFKBIA;MMP12;IL6;IL1B;LEP;CAT;KIT;KRT14;AGTR1;RARA;TLR9;BIRC5;CTNNB1;TLR4;EZH2
Rhabdomyosarcoma	41/397	1.35515e-31	4.51471e-30	0	0	11.4116	811.09	CDKN1A;CXCL8;PTH;SERPINE1;HP;PLAT;TNF;AGER;FOXO1;EGFR;CXCL16;IGF1R;TNFSF13B;MYC;CASP3;CCL5;TNFSF10;SPP1;CCL2;HES1;MAPK3;EGR1;TGFB1;IL15;EGF;STAT1;MMP2;FN1;LIF;IGF1;TNFRSF1B;MMP9;SIRT1;NFKB1;VEGFA;PTPRC;IFNG;KIT;RARA;BIRC5;EZH2
Sensory denervation disorder	2020-04-08	4.41517e-07	2.62824e-06	0	0	55.2486	808.456	TGFB1;IFNG;STAT1;CASP3
Multiple Sclerosis, Secondary Progressive	2020-04-08	4.41517e-07	2.62665e-06	0	0	55.2486	808.456	IFNG;IFNB1;TNF;VEGFA
Shock, Hemorrhagic	2020-04-08	4.41517e-07	2.62506e-06	0	0	55.2486	808.456	IL6;CXCL1;TNF;ICAM1
Avascular retina	2020-04-08	4.41517e-07	2.62347e-06	0	0	55.2486	808.456	MMP12;NRP1;KDR;VEGFA
Disorder characterized by fever	2020-04-08	4.41517e-07	2.62189e-06	0	0	55.2486	808.456	IL1A;IL1B;TNF;ICAM1
Gastric erosions	2020-04-08	4.41517e-07	2.62031e-06	0	0	55.2486	808.456	CASP3;PTGS2;NFKB1;RELA
Intestinal Graft Versus Host Disease	2020-04-08	4.41517e-07	2.61872e-06	0	0	55.2486	808.456	CXCL10;IL22;IL1B;TNF
Legionnaires' Disease	2020-04-08	4.41517e-07	2.61714e-06	0	0	55.2486	808.456	CRP;IFNG;TNFRSF1B;TLR4
Panuveitis	2020-04-08	4.41517e-07	2.61557e-06	0	0	55.2486	808.456	IL10;IFNG;TNF;IL17A
Poxviridae Infections	2020-04-08	4.41517e-07	2.61399e-06	0	0	55.2486	808.456	CD40;IL6;TLR9;VEGFA
Cardiomyopathies, Primary	17/92	6.67358e-18	1.03288e-16	0	0	20.418	807.497	EDN1;STAT3;IL18;ADRB2;PTGS2;TNF;IGF1R;IL1A;IL6;ADORA2A;IFNG;IL1B;CAT;AGTR1;CCL2;TLR2;MAPK3
Diabetes, Autoimmune	19/111	3.2484e-19	5.45732e-18	0	0	18.9139	805.185	IL10;CRP;CALCA;CCL20;STAT3;HP;IGF1;TNF;AGER;IL2;NFKB1;ICAM1;IL1A;IFNG;IL1B;CAT;BAX;TLR2;IL17A
Dermatitis Herpetiformis	2020-08-26	5.23565e-11	4.81346e-10	0	0	33.9992	804.86	MMP12;CXCL8;IFNG;MMP1;MMP3;TNF;ICAM1;VEGFA
Severe periodontitis	2020-06-16	3.75503e-09	2.84976e-08	0	0	41.4365	803.874	IL1A;IL6;IL1B;CD14;LGALS9;TNF
Other specified forms of pleural effusion, except tuberculous	2020-06-16	3.75503e-09	2.84757e-08	0	0	41.4365	803.874	NOS2;ALOX5;IL1B;PTGS2;TNF;IL17A
Steroid-sensitive nephrotic syndrome	2020-06-16	3.75503e-09	2.84537e-08	0	0	41.4365	803.874	ACE;CXCL8;SPP1;IL12B;TNF;VEGFA
Sezary Syndrome	23/153	1.05373e-21	1.99539e-20	0	0	16.6107	802.329	IL21;IL10;IL22;CD40;TGFB1;CXCL8;STAT3;MIR21;TNFRSF1B;TNF;IL2;NFKB1;SOCS3;CXCL10;CD4;CCND1;IFNG;MYC;CCL5;TBX21;TNFSF10;JAK3;IL17A
SVEINSSON CHORIORETINAL ATROPHY	13/59	4.97619e-15	6.23801e-14	0	0	24.3468	801.842	NCF1;EGF;RETN;TNF;CXCL5;EGFR;FOXO1;VEGFA;IL6;IFNG;CCL5;TLR4;MAPK3
Triple Negative Breast Neoplasms	54/632	1.32667e-37	5.64436e-36	0	0	9.44122	801.682	CXCL8;SUV39H1;SERPINE1;AHR;TNF;CXCL5;IGF1R;CCND1;CDH1;MYC;KDR;TNFSF10;EDN1;IL15;MMP2;IL18;MIR21;MMP9;SIRT1;IL1B;KIT;TLR9;BIRC5;HBEGF;DNMT1;NOTCH4;TGFA;TNFRSF11B;AGER;EGFR;SOCS3;MIR210;MAPK3;WNT10B;SMAD3;TGFB1;NOS2;EGF;IFNB1;STAT1;STAT3;FN1;IGF1;IL2;NFKB1;VEGFA;FOSL1;NR4A1;IL6;FABP4;MIR143;LEP;BAX;EZH2
Salmonella infections	1938-10-01	1.08918e-12	1.18412e-11	0	0	29.0782	800.977	IFNG;IL15;IL23R;IL1B;IL18;IL12B;PTGS2;TNF;TLR4;IL17A
Hyperparathyroidism, Secondary	1938-10-01	1.08918e-12	1.18281e-11	0	0	29.0782	800.977	CRP;CDKN1A;IL6;PTH;EGF;VDR;TGFA;TNFRSF11B;IGF1;PTGS2
Takayasu Arteritis	1938-10-01	1.08918e-12	1.1815e-11	0	0	29.0782	800.977	SELP;IL6;ACE;NOS2;MMP2;MMP3;IL12B;IL17F;TNF;MMP9
Diffuse Large B-Cell Lymphoma	51/575	3.20899e-36	1.29786e-34	0	0	9.80062	800.977	IL21;APP;IL22;CD40;CDKN1A;PLAT;AHR;TNF;TNFSF13B;CCND1;CDH1;MYC;CASP3;KDR;TNFSF10;CD36;JAK3;IL10;RPS6;MIR21;TNFRSF1B;IL1A;IFNG;IL1B;CAT;BIRC5;TLR4;FOXO1;RELA;MIR210;CCL5;EIF4EBP1;SPP1;CCL2;TNFSF14;NOS2;IFNB1;STAT1;STAT3;NFATC1;CFLAR;IL2;NFKB1;VEGFA;NR4A1;IL6;PTPRC;TNIP1;LEP;CYP1A1;EZH2
Colorectal Carcinoma	132/2931	2.05e-70	5.7564e-68	0	0	4.97633	798.518	APP;CSF2;CD80;IL23R;SERPINE1;HP;RORC;AHR;TNF;CXCL16;ICAM1;IGF1R;CCND1;PTTG1;CDH1;MYC;BSG;NAMPT;KDR;TNFSF10;IL12B;PROK2;LGALS9;MAP3K7;ADIPOQ;RPS6;WNT5A;PGF;TRIB3;IL6ST;CALCA;DNMT1;TGFA;ALOX12;TNFRSF11B;ADRB2;AGER;SOCS3;MIR210;EIF4EBP1;CD14;EGR1;PRNP;JUN;ACE;SMAD3;TGFB1;TNFSF14;VDR;RARRES2;FN1;IGF1;IL2;NFKB1;FOSL1;NFKBIA;CXCL10;NR4A1;IL6;PTPRC;CYP1A1;EZH2;IL21;IL22;NRP1;CD40;CDKN1A;CXCL8;FLT1;SUV39…
Herpes Simplex Infections	47/503	2.58227e-34	9.95236e-33	0	0	10.3248	798.511	CRP;CX3CR1;APP;CALCA;CD40;CDKN1A;CSF2;CD80;PTGS2;TNF;EGFR;ICAM1;IFI16;CASP3;EIF4EBP1;CASP1;CCL2;HES1;IL10;EGR1;IL11;EDN1;SMAD3;TGFB1;TNFSF14;NOS2;EGF;IFNB1;STAT1;STAT3;LIF;IL18;MIR21;IL2;NFKB1;VEGFA;NFKBIA;CXCL10;IL6;PTPRC;IFNG;CAT;CYP1A1;CRH;TLR9;TLR7;IL17A
Mouth Neoplasms	21/132	1.96372e-20	3.52823e-19	0	0	17.5791	797.685	IL10;CDKN1A;CXCL8;MMP3;LIF;IL18;PTGS2;MMP9;NFKB1;EGFR;ICAM1;IGF1R;CCND1;MYC;IL1B;BSG;NAMPT;CCL2;CTNNB1;LGALS9;TLR4
Cardiovascular morbidity	1932-09-01	7.81652e-12	7.81493e-11	0	0	31.0773	794.796	CRP;IL10;ACE;FABP4;VDR;LEP;TNFRSF11B;IGF1;TNF
Gastro-esophageal reflux disease with esophagitis	1932-09-01	7.81652e-12	7.80699e-11	0	0	31.0773	794.796	IL10;IL6;CXCL8;VDR;IL1B;IL12B;IGF1;PTGS2;IL2
Myositis	22/143	4.98708e-21	9.17847e-20	0	0	16.9996	794.687	CRP;APP;TGFB1;CXCL8;IFNB1;IGF1;PTGS2;TNF;AGER;MMP9;NFKB1;CTSS;ICAM1;IL1A;IL6;IFNG;IL1B;ALOX5;TNFSF10;CCL2;TLR7;TLR4
Infectious disease of lung	19/112	3.88188e-19	6.51042e-18	0	0	18.7451	794.656	IL10;CSF3;PGLYRP3;CXCL8;NCF1;HP;IL18;OSM;CYBB;TNF;EGFR;P2RX7;IL1A;IL1B;LEP;CD14;TLR4;TLR2;IL17A
Squamous cell carcinoma of the head and neck	68/934	1.38194e-43	8.18173e-42	0	0	8.04477	793.919	CSF3;CDKN1A;CSF2;CXCL8;SERPINE1;HP;AHR;TNF;CXCL5;IGF1R;CCND1;CDH1;MYC;CASP3;BSG;NAMPT;KDR;TNFSF10;MAP3K7;MMP1;MMP2;MMP3;MIR21;MMP9;SIRT1;IL1A;ADORA2A;IFNG;CAT;BIRC5;IL6ST;TLR4;HBEGF;CRP;DNMT1;TGFA;PTGS2;CD1A;EGFR;RELA;SOCS3;IFI16;ALOX5;SPP1;CCL2;MAPK3;EGR1;JUN;SMAD3;TGFB1;NOS2;VDR;EGF;IFNB1;STAT1;STAT3;FN1;VEGFC;IGF1;IL2;NFKB1;VEGFA;IL6;MIR143;CYP1A1;BAX;CTNNB1;EZH2
Cardiomyopathy, Dilated	42/419	7.70384e-32	2.60183e-30	0	0	11.0761	793.503	CRP;CSF3;CD40;SERPINE1;TNFRSF11B;CXCL1;ADRB2;TNF;EGFR;CASP3;NAMPT;KDR;TNFSF10;CASP1;SPP1;CCL2;CD36;TIMP1;MAPK3;IL10;EDN1;ACE;NOS2;MMP1;IFNB1;ADIPOQ;MMP3;STAT3;FN1;IL18;OSM;IGF1;TNFRSF1B;MMP9;SIRT1;VEGFA;IL1A;IL1B;AGTR1;BAX;IL6ST;TLR4
Retinal Diseases	38/355	7.53252e-30	2.28486e-28	0	0	11.8279	793.157	CSF3;CD40;CSF2;CXCL8;SERPINE1;HP;ALOX12;ADRB2;PTGS2;TNF;AGER;CX3CL1;ICAM1;CCND1;CASP3;ALOX5;KDR;CCL2;EDN1;ACE;NOS2;MMP2;STAT3;FN1;CYBB;VEGFC;IGF1;MMP9;SIRT1;IL2;VEGFA;SELP;MMP12;RBP4;IL6;PTPRC;IL1B;CAT
X-linked agammaglobulinemia	1952-12-01	3.1459e-14	3.78432e-13	0	0	25.4994	792.778	IL10;CD40;IL6;PTPRC;NCF1;CD80;TLR9;CYBB;TLR7;CD14;TLR4;TLR2
Sialadenitis	2020-07-21	4.62326e-10	3.80229e-09	0	0	36.8324	791.704	IL10;IL21;CD4;IL18;OSM;TNF;TNFSF13B
SMITH-MCCORT DYSPLASIA 1	2020-07-21	4.62326e-10	3.79911e-09	0	0	36.8324	791.704	IL10;APP;TGFB1;MIR143;IL1B;CFLAR;TNF
Allergic Conjunctivitis	2020-07-21	4.62326e-10	3.79594e-09	0	0	36.8324	791.704	SOCS3;IFNG;CCL5;SERPINE1;CCL2;IL17A;TLR2
allergic symptom	2020-07-21	4.62326e-10	3.79277e-09	0	0	36.8324	791.704	IL21;IFNG;IL18;SPP1;NFKB1;IL17A;TLR2
Chagas Cardiomyopathy	2020-07-21	4.62326e-10	3.78961e-09	0	0	36.8324	791.704	CXCL10;CSF3;CXCL9;IL6;ACE;IL18;CASP1
Latent Tuberculosis	2020-07-21	4.62326e-10	3.78645e-09	0	0	36.8324	791.704	CXCL10;IFNG;IL15;CCL2;TNF;IL2;IL17A
Otitis Media with Effusion	2020-07-21	4.62326e-10	3.7833e-09	0	0	36.8324	791.704	CXCL8;MMP2;IL1B;MMP9;TNF;VEGFA;TLR2
pathologic fistula	2020-07-21	4.62326e-10	3.78015e-09	0	0	36.8324	791.704	IL10;ACE;TGFB1;MMP3;MMP9;TNF;MAPK3
Impaired glucose tolerance	36/326	9.23926e-29	2.66286e-27	0	0	12.2021	787.667	CRP;APP;DNMT1;SERPINE1;ADRB2;RETN;TNF;AGER;FOXO1;RELA;ICAM1;IGF1R;SOCS3;NAMPT;CD14;CD36;MAPK3;ACE;RARRES2;ADIPOQ;STAT3;FN1;IGF1;TNFRSF1B;SIRT1;NFKB1;P2RX7;MC3R;RBP4;IL6;IFNG;LEP;AGTR1;TRIB3;TLR4;TLR2
Autoimmune thrombocytopenia	15/76	2.18277e-16	3.0172e-15	0	0	21.8087	786.437	IL21;IL10;CRP;STAT1;VDR;IL23R;STAT3;IL18;TNF;IL2;NFKB1;TNFSF13B;IL17F;TLR4;IL17A
Malignant neoplasm of liver	62/805	7.38914e-41	3.6677e-39	0	0	8.51035	786.407	CSF3;CSF2;CXCL8;SERPINE1;AHR;TNF;ICAM1;IGF1R;CCND1;PTTG1;CDH1;MYC;CASP3;BSG;KDR;TNFSF10;IL12B;MMP2;RPS6;MIR21;MMP9;SIRT1;PGF;IL1A;CREB1;IFNG;AGTR1;RARA;TLR9;BIRC5;TLR4;DNMT1;TGFA;TNFRSF11B;PTGS2;EGFR;RELA;MIR210;MAT2A;CCL5;SPP1;MAPK3;EGR1;JUN;ACE;TGFB1;EGF;STAT3;FN1;IGF1;IL2;NFKB1;VEGFA;NFKBIA;NR4A1;CXCL11;IL6;FGF19;LEP;BAX;CTNNB1;EZH2
Neoplasm Metastasis	153/3920	7.72246e-80	6.3247e-77	0	0	4.31277	785.627	APP;CSF3;CSF2;CD80;SERPINE1;HP;PLAT;AHR;FGF1;TNF;CXCL16;ICAM1;IGF1R;CCND1;PTTG1;CDH1;MYC;BSG;NAMPT;KDR;TNFSF10;IL12B;LGALS9;MAP3K7;WNT5A;CYBB;PGF;PAPPA;AGTR1;TRIB3;IL6ST;CALCA;DNMT1;NOTCH4;TGFA;ALOX12;TNFRSF11B;ADRB2;AGER;CD1A;FOXO1;SOCS3;MIR210;EIF4EBP1;CD14;EGR1;PRNP;WNT10B;JUN;ACE;SMAD3;TGFB1;TNFSF14;VDR;FN1;LIF;NFATC1;IGF1;IL2;NFKB1;FOSL1;NFKBIA;SELP;CXCL10;NR4A1;CXCL11;IL6;PTPRC;CYP1A1;EZH2;…
Central neuroblastoma	95/1655	1.69426e-54	1.55618e-52	0	0	6.34274	785.31	IL21;APP;IL22;NRP1;CSF3;CD40;CDKN1A;CSF2;CXCL8;FLT1;CD80;SERPINE1;PLAT;RORA;AHR;TNF;CX3CL1;ICAM1;IGF1R;CCND1;MYC;CASP3;BSG;NAMPT;KDR;TNFSF10;CASP1;CCR6;CTSD;EDN1;MMP2;WNT5A;IL18;MIR21;TNFRSF1B;MMP9;SIRT1;IL1A;CREB1;IFNG;IL1B;CAT;KIT;CRH;RARA;TLR9;BIRC5;HBEGF;TLR2;CRP;CX3CR1;CALCA;TGFA;ALOX12;ADRB2;PTGS2;AGER;FOXO1;EGFR;RELA;SOCS3;MAT2A;ALOX5;SPP1;S100A12;CCL2;HES1;MAPK3;EGR1;PRNP;JUN;TGFB1;NOS2;V…
Anaplasia	33/283	3.70447e-27	9.89334e-26	0	0	12.8848	784.175	APP;NRP1;DNMT1;SERPINE1;TGFA;ALOX12;FGF1;FOXO1;EGFR;ICAM1;IGF1R;SOCS3;CCND1;MIR210;CDH1;MYC;BSG;SPP1;CCL2;HES1;JUN;TGFB1;VDR;MMP1;EGF;OSM;MMP9;VEGFA;MMP12;PAPPA;IL1B;KIT;EZH2
Fatty Liver, Alcoholic	13/60	6.30303e-15	7.86119e-14	0	0	23.9411	782.819	IL10;TGFB1;ADIPOQ;IL18;PTGS2;TNF;SIRT1;RELA;NFKB1;IL6;IL1B;LEP;CAT
Lesion of brain	16/85	4.72187e-17	6.82449e-16	0	0	20.7995	781.889	IL10;CX3CR1;APP;CSF2;IL15;IFNB1;OSM;TNF;EGFR;VEGFA;IL6;IFNG;AGTR1;TLR9;EIF4EBP1;CCL2
Arthritis, Infectious	2020-05-12	4.32075e-08	2.92858e-07	0	0	46.0405	780.721	CRP;CXCL10;CD4;IFNG;TNF
Melanoma, Experimental	2020-05-12	4.32075e-08	2.92656e-07	0	0	46.0405	780.721	FLT1;IFNB1;IL18;KDR;VEGFA
Radiation Injuries, Experimental	2020-05-12	4.32075e-08	2.92454e-07	0	0	46.0405	780.721	IFNG;IL1B;IL18;TNF;MAPK3
Focal Emphysema	2020-05-12	4.32075e-08	2.92253e-07	0	0	46.0405	780.721	MMP12;TGFB1;MMP2;MMP9;TNF
Panacinar Emphysema	2020-05-12	4.32075e-08	2.92052e-07	0	0	46.0405	780.721	MMP12;TGFB1;MMP2;MMP9;TNF
Ischemia	18/104	2.37239e-18	3.74854e-17	0	0	19.1245	776.123	IL10;CRP;EGR1;CALCA;EDN1;MMP2;STAT3;IL18;PLAT;PTGS2;MMP9;CX3CL1;IL6;ADORA2A;CCL3;CCL2;BAX;HBEGF
Esophageal carcinoma	56/685	4.89983e-38	2.13077e-36	0	0	9.03335	776.046	CDKN1A;CSF2;FLT1;CD80;IL23R;CXCL1;TNF;ICAM1;IGF1R;CCND1;CDH1;MYC;CASP3;BSG;KDR;TNFSF10;IL12B;TIMP1;MAP3K7;MMP1;MMP2;IL18;MIR21;MMP9;SIRT1;PGF;IFNG;IL1B;RARA;BIRC5;TLR4;CRP;DNMT1;TGFA;PTGS2;EGFR;EIF4EBP1;SPP1;EGR1;ACE;FZD2;TGFB1;VDR;EGF;STAT3;VEGFC;IGF1;IL2;NFKB1;VEGFA;CXCL10;IL6;TNIP1;MIR143;CYP1A1;CTNNB1
Urticaria	19/114	5.51374e-19	9.21582e-18	0	0	18.4162	774.252	CRP;CALCA;ACE;TGFB1;IL18;ADRB2;PTGS2;TNF;ICAM1;VEGFA;SELP;IL1A;IFNG;IL1B;ALOX5;CAT;KIT;CTSD;IL17A
Tropical Spastic Paraparesis	1939-10-01	1.45338e-12	1.55597e-11	0	0	28.3326	772.266	IL21;IL22;CSF2;TGFB1;IL15;TNF;MMP9;IL2;NFKB1;IL17A
Superficial ulcer	15/77	2.68975e-16	3.69719e-15	0	0	21.5254	771.728	CRP;MMP1;IL23R;MMP3;TNFRSF11B;PTGS2;TNF;MMP9;IL1A;IL6;CASP3;IL1B;TIMP1;TLR2;IL17A
Thymoma	27/205	9.40922e-24	2.05955e-22	0	0	14.5533	771.621	CALCA;PTH;PTGS2;TNF;CD1A;EGFR;ICAM1;CCND1;CDH1;MYC;IL12B;MAPK3;TGFB1;STAT1;IGF1;IL2;VEGFA;IL1A;IL6;CD4;PTPRC;VNN2;IFNG;IL1B;KIT;TLR9;IL17A
Influenza	51/589	1.05574e-35	4.23505e-34	0	0	9.56767	770.544	IL22;CSF3;CD40;CXCL9;CSF2;CXCL8;CD80;SERPINE1;HP;TNF;CASP3;TNFSF10;CASP1;MAP3K7;JAK3;IL10;IL15;IL18;MMP9;IL1A;CREB1;IFNG;IL1B;CAT;TLR9;TLR7;TLR4;TLR2;CRP;PTGS2;CD1A;EGFR;RELA;SOCS3;CCL5;CCL3;CCL2;JUN;SMAD3;TGFB1;NOS2;IFNB1;STAT1;FN1;IL2;NFKB1;CXCL10;IL6;LEP;IL17F;IL17A
Senile Plaques	34/301	1.66891e-27	4.53095e-26	0	0	12.4814	769.574	CRP;APP;CSF2;FLT1;SERPINE1;PTGS2;TNF;AGER;ICAM1;CCND1;CASP3;ALOX5;CCL5;CASP1;CCL2;CTSD;IL10;EGR1;PRNP;ACE;TGFB1;MMP2;WNT5A;FN1;LIF;MIR21;IGF1;MMP9;IL1A;IL6;PTPRC;IFNG;IL1B;TLR4
Primary malignant neoplasm of lung	113/2268	3.38679e-61	4.75505e-59	0	0	5.50537	766.556	APP;CSF3;CSF2;CD80;SERPINE1;RORC;PLAT;AHR;TNF;CXCL16;ICAM1;IGF1R;CCND1;PTTG1;CDH1;MYC;BSG;KDR;TNFSF10;MAP3K7;ADIPOQ;WNT5A;PGF;PAPPA;AGTR1;CALCA;DNMT1;TGFA;ADRB2;AGER;FOXO1;SOCS3;MIR210;EIF4EBP1;EGR1;JUN;ACE;SMAD3;TGFB1;VDR;FN1;NFATC1;IGF1;IL2;NFKB1;FOSL1;NFKBIA;NR4A1;IL6;CYP1A1;EZH2;IL22;NRP1;CD40;CDKN1A;CXCL8;CXCL1;CXCL5;CASP3;CCR6;TIMP1;CTSD;JAK3;IL10;EDN1;CHUK;IL15;MMP1;MMP2;MMP3;IL18;MIR21;MM…
Appendicitis	2020-08-27	7.38301e-11	6.71232e-10	0	0	32.7399	763.798	IL10;CSF3;IL6;CXCL8;IFNG;CD14;TNF;TLR4
Herpesviridae Infections	2020-08-27	7.38301e-11	6.70612e-10	0	0	32.7399	763.798	IL10;CREB1;IFNG;IL12B;TNF;NFKB1;IL17A;TLR2
Localized scleroderma	2020-08-27	7.38301e-11	6.69993e-10	0	0	32.7399	763.798	CSF3;CXCL9;IL6;CXCL8;TGFB1;IFNG;MMP1;TNF
Complete atrioventricular block	24/170	6.14774e-22	1.18239e-20	0	0	15.5996	761.897	IL21;IL10;IL22;CXCL9;TGFB1;CXCL8;VDR;STAT1;MMP3;RORA;TNF;IL2;CXCL10;IL1A;IL6;MIR210;IFNG;TNFSF10;SPP1;TLR7;CD14;TLR4;TLR2;IL17A
Nephrotic Syndrome	25/182	1.63256e-22	3.24138e-21	0	0	15.1782	761.44	CXCL8;FLT1;CD80;SERPINE1;PTGS2;TNF;RELA;CCND1;ALOX5;KDR;IL12B;CCL2;EDN1;ACE;TGFB1;MMP1;FN1;IL18;IL2;VEGFA;IL1A;IL1B;LEP;SAA1;HBEGF
Trigeminal Neuralgia	1933-09-01	1.06646e-11	1.06085e-10	0	0	30.1356	761.349	CALCA;IL1B;SERPINE1;STAT3;KRT14;CTNNB1;TNF;EGFR;MAPK3
Albuminuria	1933-09-01	1.06646e-11	1.05978e-10	0	0	30.1356	761.349	SELP;IL6;ACE;CCL5;CASP1;CCL2;PTGS2;TNF;VEGFA
Chronic Airflow Obstruction	1933-09-01	1.06646e-11	1.05871e-10	0	0	30.1356	761.349	IL6;CXCL8;TGFB1;NOS2;MMP1;CYP1A1;CXCL1;TNF;MMP9
Pleural Tuberculosis	1933-09-01	1.06646e-11	1.05764e-10	0	0	30.1356	761.349	IL10;SOCS3;CXCL8;TGFB1;IFNG;CCL5;IL18;CCL2;TNF
Acute monocytic leukemia	15/78	3.30424e-16	4.52285e-15	0	0	21.2495	757.462	CSF2;CXCL8;VDR;MMP2;IL18;TNF;CX3CL1;RELA;IL2;NFKB1;VEGFA;IL1B;CASP1;SPP1;CCL2
Pulmonary Embolism	15/78	3.30424e-16	4.51656e-15	0	0	21.2495	757.462	CRP;CX3CR1;EDN1;ACE;EGF;MMP2;SERPINE1;HP;PLAT;MMP9;CX3CL1;SELP;IL6;CAT;CCL2
Disseminated Malignant Neoplasm	26/195	4.84746e-23	1.00296e-21	0	0	14.733	756.995	CSF3;CSF2;CXCL8;FLT1;PTGS2;TNF;FOXO1;EGFR;MYC;CCL5;BSG;TNFSF10;SPP1;LGALS9;MAP3K7;JAK3;SMAD3;MMP2;STAT3;MMP9;PGF;IL2;VEGFA;IL6;PTPRC;EZH2
Actinic keratosis	16/87	6.99836e-17	1.00409e-15	0	0	20.3213	755.918	CDKN1A;CXCL8;MMP1;VDR;MMP2;MMP3;PTGS2;TNF;EGFR;NFKB1;PTTG1;MYC;TNFSF10;SPP1;TLR7;MAPK3
Coinfection	24/171	7.09726e-22	1.35441e-20	0	0	15.5084	755.214	IL10;CRP;EGR1;CXCL9;CSF2;CXCL8;MMP1;IFNB1;MIR21;TNF;IL2;NFKB1;CXCL10;IL6;CXCL11;IFNG;IL1B;CCL5;TNFSF10;CRH;RARA;CD14;TLR4;TLR2
Carcinoma, Transitional Cell	40/399	2.62377e-30	8.29145e-29	0	0	11.0774	754.515	CSF3;DNMT1;CD40;CDKN1A;CSF2;CXCL8;TGFA;AHR;PTGS2;TNF;EGFR;CCND1;MIR210;CDH1;MYC;CASP3;BSG;KDR;TNFSF10;SMAD3;TGFB1;VDR;MMP1;CCL20;EGF;IFNB1;MMP2;WNT5A;FN1;CYBB;MIR21;IGF1;MMP9;NFKB1;VEGFA;IL6;FABP4;IL1B;BAX;EZH2
Rotavirus Infections	1954-12-01	5.14733e-14	6.06571e-13	0	0	24.5549	751.325	IL22;JUN;CSF2;CXCL8;SMAD3;STAT1;SPP1;TLR7;PTGS2;TLR4;TLR2;MAPK3
Stromal Neoplasm	14/70	1.84707e-15	2.37917e-14	0	0	22.0994	749.728	CXCL8;IL15;MMP2;LIF;TGFA;TNFRSF11B;MMP9;NFKB1;VEGFA;IL6;KIT;CCL2;CTNNB1;TIMP1
Malignant neoplasm of gastrointestinal tract	31/263	1.11187e-25	2.72504e-24	0	0	13.0244	748.363	CRP;CXCL8;FLT1;TGFA;AHR;PTGS2;TNF;EGFR;IGF1R;PTTG1;MIR210;CDH1;CASP3;ALOX5;CD14;TIMP1;MAPK3;IL10;IL11;MMP1;MMP2;MMP3;STAT3;IL18;VEGFC;IGF1;VEGFA;IL6;LEP;BAX;EZH2
Chronic rejection of renal transplant	1940-10-01	1.92279e-12	2.04737e-11	0	0	27.6243	745.228	CRP;CXCL8;ACE;TGFB1;IFNG;EGF;SERPINE1;FN1;EGFR;VEGFA
Osteoarthritis of the hand	1940-10-01	1.92279e-12	2.04515e-11	0	0	27.6243	745.228	CRP;IL1A;IL6;TGFB1;CCND1;VDR;IL1B;TNFRSF11B;TIMP1;PTGS2
Adenocarcinoma, Basal Cell	19/117	9.21355e-19	1.51423e-17	0	0	17.944	745.186	DNMT1;ACE;TGFB1;CXCL8;NOS2;EGF;STAT3;PTGS2;TNF;NFKB1;EGFR;VEGFA;CCND1;MYC;IL1B;KDR;SPP1;BIRC5;CTNNB1
Rhinovirus infection	1947-11-01	3.2225e-13	3.63196e-12	0	0	25.8611	743.853	CXCL10;CXCL8;NCF1;NOS2;CYBB;EGFR;RELA;NFKB1;ICAM1;MAPK3;IL17A
Barrett Esophagus	35/323	1.11281e-27	3.04645e-26	0	0	11.9734	743.103	CXCL8;IL23R;ADRB2;FGF1;PTGS2;TNF;CD1A;EGFR;RELA;ICAM1;IGF1R;CCND1;MYC;IL12B;TIMP1;CTSD;IL10;VDR;MMP1;EGF;STAT3;IL18;MIR21;IGF1;IL2;NFKB1;VEGFA;FOSL1;IL6;MIR143;LEP;CAT;KRT14;TRIB3;IL17A
Adult Hodgkin Lymphoma	2020-07-22	6.72925e-10	5.45219e-09	0	0	35.1582	742.52	NFKBIA;CSF3;IL6;IFNG;VDR;CFLAR;IL2
AIDS with Kaposi's sarcoma	2020-07-22	6.72925e-10	5.4477e-09	0	0	35.1582	742.52	IL6;CXCL8;KDR;TNFSF10;VEGFC;NFKB1;VEGFA
Diabetic Polyneuropathies	2020-07-22	6.72925e-10	5.44321e-09	0	0	35.1582	742.52	TGFB1;MMP2;CASP3;CAT;MMP9;TLR4;VEGFA
Pancolitis	2020-07-22	6.72925e-10	5.43874e-09	0	0	35.1582	742.52	IL21;IL23R;TNF;TLR4;IL2;IL17A;TLR2
Anemia	45/490	1.74139e-32	6.17848e-31	0	0	10.1477	742.082	CRP;CSF3;CDKN1A;CSF2;CXCL8;PTH;IL23R;HP;TNF;EGFR;ICAM1;CCND1;CASP3;ALOX5;CCL5;KDR;TNFSF10;IL12B;CCL2;CD36;IL10;EGR1;ACE;NOS2;VDR;IL15;STAT1;STAT3;IL18;IGF1;TNFRSF1B;PGF;IL2;VEGFA;CXCL10;IL1A;IL6;IFNG;IL1B;LEP;KIT;KRT14;TLR9;TLR4;IL17A
Hepatocarcinogenesis	47/527	2.17993e-33	8.11528e-32	0	0	9.85459	741.125	DNMT1;CDKN1A;SUV39H1;SERPINE1;TGFA;AHR;PTGS2;TNF;EGFR;IGF1R;SOCS3;CCND1;PTTG1;MAT2A;CDH1;MYC;CASP3;TNFSF10;SPP1;HES1;MAP3K7;EGR1;JUN;EDN1;TGFB1;EGF;IFNB1;STAT3;FN1;IGF1;SIRT1;NFKB1;VEGFA;NFKBIA;NR4A1;IL1A;IL6;FGF19;IL1B;LEP;CYP1A1;RARA;BAX;CTNNB1;TLR4;EZH2;HBEGF
Colitis, Lymphocytic	2020-06-17	5.75979e-09	4.26902e-08	0	0	38.999	739.904	IL21;IL22;IFNG;IL15;IL1B;MIR21
Multiple Organ Failure	2020-06-17	5.75979e-09	4.2658e-08	0	0	38.999	739.904	IL10;ALOX5;SERPINE1;CD14;MMP9;TNF
Nasal allergies	2020-06-17	5.75979e-09	4.26259e-08	0	0	38.999	739.904	IL10;IFNG;CCL5;CD14;TNF;ICAM1
Pediatric Crohn's disease	2020-06-17	5.75979e-09	4.25938e-08	0	0	38.999	739.904	CXCL9;CSF2;CXCL8;MMP2;IL23R;TNF
Prostate carcinoma	134/3145	6.32227e-69	1.59321e-66	0	0	4.70799	739.316	APP;CSF3;CSF2;NCF1;SERPINE1;HP;RORC;PLAT;AHR;FGF1;TNF;CXCL16;ICAM1;IGF1R;CCND1;PTTG1;CDH1;MYC;BSG;KDR;TNFSF10;MAP3K7;ADIPOQ;RPS6;WNT5A;PGF;RBP4;AGTR1;TRIB3;IL6ST;CALCA;DNMT1;NOTCH4;TGFA;ALOX12;TNFRSF11B;ADRB2;AGER;FOXO1;SOCS3;MIR210;EIF4EBP1;CD14;EGR1;JUN;ACE;SMAD3;TGFB1;VDR;FN1;LIF;NFATC1;IGF1;IL2;NFKB1;FOSL1;NFKBIA;NR4A1;IL6;PTPRC;FGF19;CYP1A1;EZH2;NRP1;CD40;CDKN1A;CXCL9;CXCL8;FLT1;CXCL1;CX3CL1…
Colorectal Neoplasms	72/1073	5.34271e-44	3.22136e-42	0	0	7.41454	738.77	CDKN1A;CSF2;CXCL8;SUV39H1;SERPINE1;TNF;CXCL5;ICAM1;IGF1R;CCND1;PTTG1;CDH1;MYC;NAMPT;KDR;TNFSF10;CASP1;CCR6;TIMP1;EDN1;CHUK;MMP1;MMP2;ADIPOQ;MMP3;IL18;MIR21;TNFRSF1B;MMP9;PGF;IFNG;IL1B;BIRC5;IL6ST;TLR4;TLR2;CRP;CX3CR1;DNMT1;TGFA;ALOX12;RETN;PTGS2;AGER;EGFR;RELA;ALOX5;CCL5;CD14;MAPK3;PRNP;ACE;TGFB1;NOS2;VDR;EGF;IFNB1;STAT3;VEGFC;IGF1;CFLAR;NFKB1;VEGFA;NFKBIA;CXCL10;IL6;PTPRC;MIR143;LEP;CYP1A1;BAX;C…
Malignant neoplasm of prostate	136/3239	1.10961e-69	2.94737e-67	0	0	4.63959	736.648	APP;CSF3;CSF2;NCF1;SERPINE1;HP;RORC;PLAT;AHR;FGF1;TNF;CXCL16;ICAM1;IGF1R;CCND1;PTTG1;CDH1;MYC;BSG;KDR;TNFSF10;MAP3K7;ADIPOQ;RPS6;WNT5A;PGF;RBP4;AGTR1;TRIB3;IL6ST;CALCA;DNMT1;NOTCH4;TGFA;ALOX12;TNFRSF11B;ADRB2;AGER;FOXO1;SOCS3;MIR210;EIF4EBP1;CD14;EGR1;PRNP;WNT10B;JUN;ACE;SMAD3;TGFB1;VDR;FN1;LIF;NFATC1;IGF1;IL2;NFKB1;FOSL1;NFKBIA;NR4A1;IL6;PTPRC;FGF19;CYP1A1;EZH2;NRP1;CD40;CDKN1A;CXCL9;CXCL8;FLT1;…
Myelofibrosis	17/98	2.0657e-17	3.07602e-16	0	0	19.1679	736.401	CSF3;CSF2;TGFB1;FLT1;CXCL8;PTH;STAT3;HP;FN1;TNFRSF11B;VEGFA;SELP;IL1A;IFNG;IL1B;KIT;EZH2
Anastomosis	1934-09-01	1.43918e-11	1.41584e-10	0	0	29.2493	730.189	CXCL10;TGFB1;NOS2;TLR9;IGF1;PTGS2;TNF;TLR4;VEGFA
Infective endocarditis	1934-09-01	1.43918e-11	1.41442e-10	0	0	29.2493	730.189	IL10;MMP12;IL6;IL1B;FN1;TNF;TLR4;ICAM1;TLR2
androgen independent prostate cancer	23/163	4.68518e-21	8.63902e-20	0	0	15.5916	729.843	EGR1;CDKN1A;EDN1;CXCL8;NOS2;EGF;STAT3;MIR21;CFLAR;PTGS2;TNF;MMP9;NFKB1;CXCL5;EGFR;IL6;CCND1;CASP3;LEP;KDR;TNFSF10;EZH2;MAPK3
Experimental Organism Basal Cell Carcinoma	32/282	5.72988e-26	1.41847e-24	0	0	12.5387	728.768	CXCL9;CSF2;CXCL8;FLT1;PTGS2;TNF;EGFR;ICAM1;CCL5;CCL2;MAPK3;IL10;JUN;TGFB1;VDR;STAT1;WNT5A;MMP3;STAT3;FN1;TNFRSF1B;MMP9;PGF;IL2;VEGFA;CXCL10;IL6;IFNG;MIR143;CYP1A1;BAX;TLR7
Idiopathic pulmonary arterial hypertension	33/297	1.81013e-26	4.66929e-25	0	0	12.2775	727.733	IL21;CRP;CX3CR1;IL22;CXCL8;TNF;MIR210;ALOX5;CCL5;IL12B;CCL2;TIMP1;MAPK3;IL10;EGR1;EDN1;SMAD3;TGFB1;NOS2;EGF;WNT5A;STAT3;MIR21;MMP9;VEGFA;IL6;IFNG;MIR143;IL1B;LEP;AGTR1;EZH2;TLR2
Anasarca	2020-08-28	1.02569e-10	9.1891e-10	0	0	31.5706	726.14	IL11;CALCA;IL6;CXCL8;CASP3;CAT;PTGS2;TNF
Pseudomonas aeruginosa infection	2020-08-28	1.02569e-10	9.18073e-10	0	0	31.5706	726.14	MMP12;IL1A;CSF3;CXCL8;IL1B;CASP1;CTSS;IL17A
Aortic Aneurysm, Thoracic	17/99	2.47461e-17	3.64625e-16	0	0	18.9743	725.536	IL10;APP;ACE;SMAD3;TGFB1;MMP2;SERPINE1;FN1;MMP9;VEGFA;IFNG;MAT2A;IL1B;AGTR1;SPP1;S100A12;TLR4
Rectal Neoplasms	14/72	2.81173e-15	3.58413e-14	0	0	21.4856	719.874	CRP;FLT1;CXCL8;AHSG;VDR;IL23R;PTGS2;TNF;EGFR;NFKB1;VEGFA;CDH1;CASP3;BIRC5
Chronic viral hepatitis	1941-10-01	2.5233e-12	2.65799e-11	0	0	26.9505	719.726	CXCL10;CDKN1A;TGFB1;NOS2;EGF;LEP;TGFA;MIR21;TLR7;TNF
Microcalcification	1941-10-01	2.5233e-12	2.65514e-11	0	0	26.9505	719.726	TGFB1;AHSG;CASP3;MMP2;IL1B;SPP1;IL18;CCL2;TIMP1;MMP9
Adenovirus Infections	16/90	1.23895e-16	1.75453e-15	0	0	19.644	719.501	CRP;IL22;EGF;SERPINE1;FN1;RETN;PTGS2;TNF;EGFR;ICAM1;IL1A;IFNG;IL1B;TNFSF10;EIF4EBP1;BAX
Squamous cell carcinoma of tongue	22/153	2.29729e-20	4.11253e-19	0	0	15.8885	718.477	NRP1;CXCL8;MMP1;EGF;WNT5A;VEGFC;MIR21;PTGS2;TNF;MMP9;NFKB1;EGFR;IGF1R;VEGFA;CCND1;CDH1;MYC;CASP3;TRIB3;TLR7;EZH2;MAPK3
Primary Effusion Lymphoma	22/153	2.29729e-20	4.10505e-19	0	0	15.8885	718.477	IL10;CDKN1A;VDR;STAT3;LIF;CFLAR;PTGS2;TNF;ICAM1;VEGFA;RBP4;IL6;PTPRC;MYC;CASP3;IL1B;BSG;CASP1;BIRC5;CTNNB1;IL6ST;CTSD
Presenile dementia	37/362	2.48923e-28	7.11169e-27	0	0	11.2939	717.846	CRP;APP;DNMT1;CDKN1A;CSF2;NOTCH4;SERPINE1;AHR;PTGS2;TNF;AGER;ICAM1;IGF1R;CASP3;CASP1;SPP1;IL12B;CCL2;TIMP1;PRNP;ACE;EGF;STAT1;MMP3;FN1;IL18;MIR21;IGF1;VEGFA;CXCL10;IL1A;IL6;CD4;IL1B;LEP;CRH;BAX
Rhinitis	17/100	2.95833e-17	4.33947e-16	0	0	18.7845	714.927	CX3CR1;CSF2;NOS2;FN1;IL18;ADRB2;TNFRSF1B;TNF;CX3CL1;EGFR;ICAM1;VEGFA;IL1B;CCL5;CD14;TLR2;IL17A
Post-Traumatic Stress Disorder	18/110	6.80146e-18	1.05102e-16	0	0	18.0814	714.745	CRP;EGR1;DNMT1;ACE;RPS6;RORA;ALOX12;ADRB2;TNF;IL2;ICAM1;P2RX7;IL6;IFNG;IL1B;TBX21;IL12B;BAX
Familial Mediterranean Fever	1956-12-01	8.24921e-14	9.62865e-13	0	0	23.678	713.325	CRP;IL1A;PRNP;ACE;AHSG;IL1B;CASP1;SAA1;S100A12;TNF;TLR4;TLR2
Vitiligo	29/243	3.2531e-24	7.23336e-23	0	0	13.1869	713.18	IL22;CSF2;CXCL8;CD80;NOTCH4;AHR;PTGS2;TNF;CXCL16;ICAM1;CDH1;CCR6;MAPK3;IL10;EDN1;ACE;TGFB1;NOS2;VDR;IL2;IL6;PTPRC;IFNG;IL1B;CAT;KIT;TLR4;TLR2;IL17A
Precursor Cell Lymphoblastic Leukemia Lymphoma	51/618	1.12725e-34	4.43146e-33	0	0	9.1187	712.792	NRP1;CSF3;CD40;CDKN1A;CSF2;CXCL8;FLT1;CD80;SERPINE1;TNF;IGF1R;CCND1;MYC;CASP3;TNFSF10;JAK3;IL10;IL11;IL15;MMP1;MMP2;CYBB;MMP9;SIRT1;IL1A;CREB1;IFNG;IL1B;KIT;RARA;CALCA;DNMT1;ADRB2;SOCS3;SPP1;CCL2;CD14;TGFB1;IFNB1;STAT3;IGF1;CFLAR;IL2;NFKB1;VEGFA;CXCL10;PTPRC;LEP;CYP1A1;BAX;EZH2
Carcinoma of lung	116/2476	1.91894e-60	2.65625e-58	0	0	5.17677	711.823	APP;CSF3;CSF2;CD80;SERPINE1;RORC;PLAT;AHR;TNF;CXCL16;ICAM1;IGF1R;CCND1;PTTG1;CDH1;MYC;BSG;KDR;TNFSF10;MAP3K7;ADIPOQ;WNT5A;PGF;PAPPA;AGTR1;CALCA;DNMT1;NOTCH4;TGFA;ADRB2;AGER;FOXO1;SOCS3;MIR210;EIF4EBP1;S100A12;EGR1;JUN;ACE;SMAD3;TGFB1;VDR;FN1;NFATC1;IGF1;IL2;NFKB1;FOSL1;NFKBIA;NR4A1;IL6;CYP1A1;EZH2;IL22;NRP1;CD40;CDKN1A;CXCL8;CXCL1;CXCL5;CASP3;CASP1;CCR6;TIMP1;CTSD;JAK3;IL10;EDN1;CHUK;IL15;MMP1;MM…
Invasive Carcinoma	22/154	2.6597e-20	4.74402e-19	0	0	15.7853	711.499	IL10;TGFB1;EGF;STAT1;MMP2;MMP3;MIR21;PTGS2;TNF;MMP9;NFKB1;EGFR;IGF1R;VEGFA;IL6;CCND1;CDH1;MYC;KRT14;AGTR1;CTNNB1;EZH2
Cerebrovascular Disorders	24/178	1.88999e-21	3.53133e-20	0	0	14.8985	710.923	IL10;CRP;CX3CR1;APP;NRP1;EDN1;ACE;SMAD3;NOS2;MMP1;SERPINE1;MMP3;HP;TNFRSF11B;RETN;PTGS2;MMP9;SELP;IL1A;CCND1;IL1B;AGTR1;SPP1;CD14
Malignant lymphoma, lymphocytic, intermediate differentiation, diffuse	36/349	1.04553e-27	2.87024e-26	0	0	11.398	708.104	IL21;DNMT1;CD40;CDKN1A;FLT1;TNF;FOXO1;TNFSF13B;SOCS3;CCND1;MYC;CASP3;ALOX5;CCL5;TNFSF10;EIF4EBP1;CCL3;IL12B;MAP3K7;JAK3;IL10;SMAD3;TNFSF14;STAT1;RPS6;STAT3;IGF1;NFKB1;IL6;PTPRC;KIT;BAX;CTNNB1;IL6ST;TLR4;EZH2
Otitis Media	17/101	3.52944e-17	5.15413e-16	0	0	18.5985	704.565	IL10;NCF1;NOS2;SERPINE1;CYBB;TNF;IL1A;IL6;PTPRC;IL1B;CAT;TLR9;CCL2;LGALS9;CD14;TLR4;TLR2
Airway Obstruction	1949-11-01	5.30707e-13	5.9136e-12	0	0	24.8055	701.117	CXCL10;CXCL8;ACE;MMP1;CCL5;SERPINE1;SPP1;PLAT;TIMP1;ADRB2;CD14
Polyradiculoneuropathy, Chronic Inflammatory Demyelinating	1935-09-01	1.92238e-11	1.85046e-10	0	0	28.4136	701.101	IL6;CSF2;CD80;MMP2;MMP3;LIF;PTGS2;MMP9;TNFSF13B
Malignant Pleural Mesothelioma	30/260	1.36595e-24	3.09321e-23	0	0	12.7497	700.597	DNMT1;CXCL8;PLAT;PTGS2;TNF;EGFR;ICAM1;SOCS3;MYC;CASP3;KDR;SPP1;JUN;EGF;IFNB1;STAT1;STAT3;OSM;IGF1;CFLAR;MMP9;VEGFA;CXCL10;IL6;PTPRC;TNIP1;PAPPA;CYP1A1;BIRC5;BAX
Amyloid Neuropathies, Familial	2020-05-13	6.96984e-08	4.59729e-07	0	0	42.4989	700.344	APP;PRNP;RBP4;CSF2;MMP9
Reticuloendotheliosis, X-linked	2020-05-13	6.96984e-08	4.5942e-07	0	0	42.4989	700.344	IFNG;TNF;IL2;NFKB1;RELA
Beryllium Disease	2020-05-13	6.96984e-08	4.59112e-07	0	0	42.4989	700.344	IL6;ACE;TGFB1;IL1B;TNF
Curling Ulcer	2020-05-13	6.96984e-08	4.58805e-07	0	0	42.4989	700.344	TGFB1;NOS2;STAT3;PTGS2;VEGFA
Hydrosalpinx (disease)	2020-05-13	6.96984e-08	4.58498e-07	0	0	42.4989	700.344	FLT1;NOS2;KDR;TNF;VEGFA
Mycetoma	2020-05-13	6.96984e-08	4.58191e-07	0	0	42.4989	700.344	IL10;MMP2;CCL5;TIMP1;MMP9
Dermatitis, Irritant	2020-07-23	9.59979e-10	7.67046e-09	0	0	33.6296	698.289	IL1A;CXCL10;CXCL8;CD80;IL1B;TNF;IL2
Squamous Cell Neoplasms	2020-07-23	9.59979e-10	7.66423e-09	0	0	33.6296	698.289	IL10;CCND1;EGF;PTH;BIRC5;PTGS2;VEGFA
Acute pyelonephritis	2020-07-23	9.59979e-10	7.65801e-09	0	0	33.6296	698.289	CXCL8;CCL5;CCL2;TIMP1;MMP9;TLR4;TLR2
Capillary malformation (disorder)	2020-07-23	9.59979e-10	7.6518e-09	0	0	33.6296	698.289	IL22;STAT1;STAT3;IL17F;CCR6;ICAM1;IL17A
Osteophyte	2020-07-23	9.59979e-10	7.6456e-09	0	0	33.6296	698.289	TGFB1;EGF;VDR;IL1B;LEP;SPP1;IGF1
Stress, Psychological	13/65	1.92628e-14	2.34591e-13	0	0	22.0994	697.914	ACE;SERPINE1;PLAT;ADRB2;TNF;NFKBIA;IL1A;IL6;IFNG;IL1B;LEP;CRH;TLR2
Hernia	1942-10-01	3.28612e-12	3.41035e-11	0	0	26.3089	695.641	IL1A;IL6;SMAD3;IFNG;MMP1;VDR;MMP2;IL1B;TNFRSF1B;TNF
Oligoarticular Juvenile Idiopathic Arthritis	1942-10-01	3.28612e-12	3.40675e-11	0	0	26.3089	695.641	IL10;SELP;IL6;IFNG;STAT1;CCL5;SPP1;CD14;TNF;CXCL16
Other ureteric obstruction	1942-10-01	3.28612e-12	3.40316e-11	0	0	26.3089	695.641	EDN1;ACE;IFNG;IL1B;SERPINE1;CAT;FN1;TNFRSF1B;TNF;ICAM1
Necrosis	1957-12-01	1.03675e-13	1.20014e-12	0	0	23.2626	695.493	APP;PRNP;RBP4;IL6;IFNG;NOS2;IL1B;FGF19;CAT;AHR;TNF;IL17A
Pneumocystis jiroveci pneumonia	1957-12-01	1.03675e-13	1.19873e-12	0	0	23.2626	695.493	CRP;CD40;IL6;CSF2;CXCL8;TGFB1;NOS2;IL1B;CTNNB1;TNF;RELA;NFKB1
Inflammatory Breast Carcinoma	17/102	4.20246e-17	6.10071e-16	0	0	18.4162	694.443	IL10;CXCL8;VDR;EGF;IL18;TGFA;TNFRSF11B;MIR21;PTGS2;NFKB1;EGFR;VEGFA;MMP12;MYC;TNFSF10;BAX;EZH2
Hay fever	15/83	8.85046e-16	1.17385e-14	0	0	19.9694	692.157	IL10;CXCL9;EDN1;SMAD3;IL18;TNF;EGFR;IL2;VEGFA;CXCL10;IL6;CXCL11;IFNG;TLR4;TLR2
Hereditary gingival fibromatosis	14/74	4.22402e-15	5.30865e-14	0	0	20.9049	691.91	CSF3;CXCL8;MMP2;FN1;IGF1;MMP9;EGFR;NFKB1;ICAM1;VEGFA;IL6;IFNG;HES1;EZH2
Keratitis	14/74	4.22402e-15	5.30187e-14	0	0	20.9049	691.91	IL10;CXCL8;VEGFC;TNF;NFKB1;VEGFA;IL6;IL1B;CASP1;TLR9;IL12B;TLR4;TLR2;IL17A
Meningitis, Pneumococcal	2020-08-29	1.40555e-10	1.23779e-09	0	0	30.482	691.497	IL1A;CSF2;CASP3;IL1B;SERPINE1;CASP1;MMP9;TLR2
Upper Respiratory Infections	2020-08-29	1.40555e-10	1.23668e-09	0	0	30.482	691.497	CRP;CX3CR1;IL10;IL11;IL6;CXCL8;IL1B;CD14
Community acquired pneumonia	2020-08-29	1.40555e-10	1.23558e-09	0	0	30.482	691.497	CRP;IL10;IL6;ACE;SERPINE1;TIMP1;TNF;MMP9
Intermittent Claudication	2020-08-29	1.40555e-10	1.23447e-09	0	0	30.482	691.497	CRP;IL6;CASP3;SERPINE1;BAX;ADRB2;TNF;VEGFA
Polycythemia Vera	26/207	2.32497e-22	4.56084e-21	0	0	13.8789	691.351	CRP;CSF3;CD40;CSF2;CXCL8;FLT1;TNFRSF11B;IGF1R;SOCS3;MYC;TNFSF10;EIF4EBP1;CD36;JAK3;IL11;STAT1;IGF1;CFLAR;NFKB1;VEGFA;IL6;IFNG;MIR143;KIT;CYP1A1;CTNNB1
Malignant neoplasm of skin	33/307	5.34242e-26	1.33262e-24	0	0	11.8776	691.173	CSF3;FLT1;NOTCH4;PLAT;PTGS2;TNF;EGFR;RELA;ICAM1;IGF1R;CCND1;BSG;CASP1;IL10;JUN;SMAD3;TGFB1;VDR;MMP1;STAT3;MIR21;IGF1;TNFRSF1B;MMP9;SIRT1;VEGFA;MMP12;CXCL10;IL1A;PTPRC;CAT;KIT;EZH2
Vasculitic neuropathy	2020-04-09	7.89114e-07	4.50896e-06	0	0	49.1099	690.11	IL6;CSF2;PTGS2;PGF
Venous retinal branch occlusion	2020-04-09	7.89114e-07	4.50634e-06	0	0	49.1099	690.11	AGTR1;CCL2;TNF;VEGFA
Burkitt-like lymphoma	2020-04-09	7.89114e-07	4.50373e-06	0	0	49.1099	690.11	CCND1;CASP3;MYC;BAX
Chronic periaortitis	2020-04-09	7.89114e-07	4.50111e-06	0	0	49.1099	690.11	CRP;TLR4;TNF;VEGFA
Hemorrhagic cystitis	2020-04-09	7.89114e-07	4.4985e-06	0	0	49.1099	690.11	TLR4;TNF;ICAM1;VEGFA
Luft Disease	2020-04-09	7.89114e-07	4.49589e-06	0	0	49.1099	690.11	IL1A;IL6;IL1B;TNF
Megaconial Myopathies	2020-04-09	7.89114e-07	4.49329e-06	0	0	49.1099	690.11	IL1A;IL6;IL1B;TNF
Nose Diseases	2020-04-09	7.89114e-07	4.49069e-06	0	0	49.1099	690.11	CRP;FN1;SPP1;PTGS2
Pleoconial Myopathies	2020-04-09	7.89114e-07	4.48809e-06	0	0	49.1099	690.11	IL1A;IL6;IL1B;TNF
Malignant neoplasm of lung	114/2449	9.7928e-59	1.15956e-56	0	0	5.1436	687.036	APP;CSF3;CSF2;CD80;SERPINE1;RORC;PLAT;AHR;TNF;CXCL16;ICAM1;IGF1R;CCND1;PTTG1;CDH1;MYC;BSG;KDR;TNFSF10;MAP3K7;ADIPOQ;WNT5A;PGF;PAPPA;AGTR1;CALCA;DNMT1;TGFA;ADRB2;AGER;FOXO1;SOCS3;MIR210;EIF4EBP1;EGR1;JUN;ACE;SMAD3;TGFB1;VDR;FN1;NFATC1;IGF1;IL2;NFKB1;FOSL1;NFKBIA;NR4A1;IL6;CYP1A1;EZH2;IL22;NRP1;CD40;CDKN1A;CXCL8;CXCL1;CXCL5;CASP3;CCR6;TIMP1;CTSD;JAK3;IL10;EDN1;CHUK;IL15;MMP1;MMP2;MMP3;IL18;MIR21;MM…
Smoldering myeloma	2020-06-18	8.57501e-09	6.1876e-08	0	0	36.8324	684.14	CCND1;IL1B;MYC;KIT;CASP1;VEGFA
Aneurysmal disease	2020-06-18	8.57501e-09	6.18306e-08	0	0	36.8324	684.14	JUN;IL6;SMAD3;MMP2;MMP3;SERPINE1
Diabetic Neuralgia	2020-06-18	8.57501e-09	6.17853e-08	0	0	36.8324	684.14	TGFB1;MMP2;CASP3;CAT;MMP9;TLR4
Infection by Candida albicans	2020-06-18	8.57501e-09	6.174e-08	0	0	36.8324	684.14	IL1B;CASP1;TNF;MAP3K7;NFKB1;IL17A
Papillomatosis	2020-06-18	8.57501e-09	6.16949e-08	0	0	36.8324	684.14	CDKN1A;TGFB1;CCND1;TGFA;PTGS2;EGFR
Pleural Diseases	2020-06-18	8.57501e-09	6.16497e-08	0	0	36.8324	684.14	IL6;TGFB1;IFNG;CCL2;TNF;VEGFA
Post-kala-azar dermal leishmaniasis	2020-06-18	8.57501e-09	6.16047e-08	0	0	36.8324	684.14	IL10;IL6;IFNG;VDR;TNF;CD1A
Immune System Diseases	29/250	7.40256e-24	1.62394e-22	0	0	12.8177	682.672	CD40;CSF2;IL23R;NOTCH4;TNF;CX3CL1;EGFR;TNFSF13B;SOCS3;IL36A;MIR210;IFI16;TBX21;BSG;CCR6;IL10;VDR;STAT1;STAT3;CYBB;IL2;IL1A;IL6;IFNG;TNIP1;IL1B;LEP;TLR4;IL17A
Glioblastoma Multiforme	61/854	3.05907e-38	1.35426e-36	0	0	7.89266	681.769	NRP1;CD40;CDKN1A;CSF2;CXCL8;HP;TNF;IGF1R;TNFSF13B;CCND1;MYC;CASP3;KDR;TNFSF10;CASP1;IL10;CHUK;MMP1;MMP2;MIR21;MMP9;MMP12;IFNG;IL1B;CAT;TLR9;BIRC5;TRIB3;CX3CR1;DNMT1;NOTCH4;PTGS2;EGFR;SOCS3;MIR210;ALOX5;CCL5;SPP1;CCL2;HES1;MAPK3;JUN;SMAD3;TGFB1;VDR;EGF;IFNB1;STAT1;STAT3;FN1;OSM;IGF1;CFLAR;IL2;NFKB1;VEGFA;FOSL1;IL6;LEP;CTNNB1;EZH2
Fibromyalgia	1950-11-01	6.75096e-13	7.48009e-12	0	0	24.3094	681.245	IL10;EDN1;IL6;CSF2;CXCL8;NOS2;MIR143;CASP1;CRH;ADRB2;TNF
Giant Cell Tumors	1950-11-01	6.75096e-13	7.47167e-12	0	0	24.3094	681.245	IL6;TGFB1;CCND1;PTH;MMP2;BSG;CCL2;IGF1;MMP9;VEGFA;IL17A
Mental Depression	48/575	8.66723e-33	3.13167e-31	0	0	9.22412	680.977	CRP;CX3CR1;APP;NRP1;CSF2;CXCL8;SERPINE1;HP;RORA;ADRB2;PTGS2;TNF;CD1A;EGFR;CASP1;CD36;MAPK3;IL10;JUN;EDN1;ACE;TGFB1;NOS2;VDR;ADIPOQ;STAT3;LIF;IL18;IGF1;TNFRSF1B;VEGFA;MMP12;P2RX7;IL1A;IL6;PTPRC;CREB1;IFNG;IL1B;LEP;CAT;KIT;AGTR1;CRH;RARA;BAX;TLR4;IL17A
Hematologic Neoplasms	47/557	2.70127e-32	9.44771e-31	0	0	9.32382	677.739	IL21;CRP;APP;IL22;CSF3;CD40;CDKN1A;CSF2;FLT1;IL23R;AHR;PTGS2;TNF;EGFR;ICAM1;IGF1R;TNFSF13B;CCND1;CDH1;MYC;NRIP1;KDR;TNFSF10;SPP1;JAK3;IL10;EGR1;TGFB1;IFNB1;MMP2;STAT3;IL18;SIRT1;IL2;NFKB1;VEGFA;CXCL10;NR4A1;IL6;PTPRC;IFNG;IL1B;LEP;KIT;TLR9;EZH2;IL17A
Melanoma, B16	20/136	8.34453e-19	1.3737e-17	0	0	16.2496	676.43	IL10;CD40;CSF2;TGFB1;FLT1;TNFSF14;IFNB1;STAT3;MIR21;PTGS2;TNF;MMP9;IL2;VEGFA;IL6;IFNG;IL1B;CCL5;KDR;IL6ST
Astrocytoma, low grade	1936-09-01	2.54336e-11	2.41976e-10	0	0	27.6243	673.894	CDKN1A;CXCL8;ALOX5;WNT5A;SPP1;FN1;CCL2;EGFR;VEGFA
Avellino corneal dystrophy	1936-09-01	2.54336e-11	2.41742e-10	0	0	27.6243	673.894	APP;CXCL10;CXCL11;TGFB1;CASP3;CAT;FN1;TNF;CD1A
Familial medullary thyroid carcinoma	1936-09-01	2.54336e-11	2.41509e-10	0	0	27.6243	673.894	CALCA;FLT1;STAT3;KIT;TGFA;MIR21;EGFR;MAPK3;VEGFA
Kidney Failure	32/297	2.9664e-25	7.00812e-24	0	0	11.9054	672.386	CX3CR1;CALCA;FLT1;PTH;CD80;SERPINE1;HP;PTGS2;TNF;AGER;EGFR;CCL2;TIMP1;EDN1;ACE;TGFB1;VDR;MMP2;FN1;IL18;MMP9;PGF;IL2;VEGFA;IL1A;IL6;IFNG;IL1B;LEP;AGTR1;TLR4;TLR2
Gastrointestinal Carcinoid Tumor	27/225	1.1803e-22	2.38682e-21	0	0	13.2597	669.495	CALCA;FLT1;TGFA;TNFRSF11B;TNF;FOXO1;EGFR;CASP3;KDR;SPP1;CCL2;CD14;MAPK3;ACE;SMAD3;TGFB1;MMP1;EGF;STAT1;MMP2;IGF1;MMP9;PGF;NFKB1;VEGFA;KIT;CTNNB1
Carcinoma, Cribriform	18/115	1.55802e-17	2.3485e-16	0	0	17.2952	669.334	DNMT1;ACE;TGFB1;CXCL8;EGF;STAT3;PTGS2;TNF;NFKB1;EGFR;VEGFA;CCND1;MYC;IL1B;KDR;SPP1;BIRC5;CTNNB1
Carcinoma, Granular Cell	18/115	1.55802e-17	2.34491e-16	0	0	17.2952	669.334	DNMT1;ACE;TGFB1;CXCL8;EGF;STAT3;PTGS2;TNF;NFKB1;EGFR;VEGFA;CCND1;MYC;IL1B;KDR;SPP1;BIRC5;CTNNB1
Medullary carcinoma of thyroid	28/239	3.54875e-23	7.40491e-22	0	0	12.9453	669.179	CALCA;FLT1;PTH;TGFA;PTGS2;EGFR;ICAM1;IFI16;MYC;CASP3;KDR;TNFSF10;SPP1;S100A12;JUN;TGFB1;NOS2;EGF;STAT3;LIF;VEGFC;MIR21;IL2;VEGFA;CAT;KIT;BIRC5;EZH2
Severe Acute Respiratory Syndrome	15/85	1.28803e-15	1.68558e-14	0	0	19.4995	668.554	IL10;CXCL8;ACE;AHSG;IFNB1;FN1;CXCL1;TNF;IL2;NFKB1;CXCL10;IL6;IFNG;CCL5;CCL2
Arteriopathic disease	13/67	2.92999e-14	3.53325e-13	0	0	21.4398	668.089	CRP;EDN1;ACE;NCF1;MMP1;SERPINE1;IL18;NFKB1;VEGFA;SELP;AGTR1;TIMP1;IL17A
Cerebral Hemorrhage	13/67	2.92999e-14	3.52892e-13	0	0	21.4398	668.089	APP;FLT1;ACE;MMP2;MMP3;PLAT;MMP9;VEGFA;CASP3;KDR;AGTR1;SPP1;BAX
Familial multiple trichoepitheliomata	22/161	7.20159e-20	1.25048e-18	0	0	15.099	665.525	VDR;MMP1;EGF;ADIPOQ;MMP3;RORC;IL18;MIR21;AHR;IGF1;PTGS2;TNF;EGFR;VEGFA;PTPRC;CCND1;MIR210;CDH1;MYC;IL1B;LEP;SPP1
Allergic disposition	28/240	3.98752e-23	8.26779e-22	0	0	12.8913	664.888	CSF2;CXCL8;CD80;SERPINE1;HP;ADRB2;PTGS2;TNF;ALOX5;CCL5;TBX21;SPP1;CCL2;CD14;IL10;VDR;STAT3;IL18;IL2;NFKB1;IL1A;IL6;IFNG;KIT;TLR9;TLR4;TLR2;IL17A
Recurrent tumor	35/347	1.3184e-26	3.42784e-25	0	0	11.1453	664.155	CALCA;CXCL8;PTH;PTGS2;TNF;CXCL5;EGFR;RELA;IGF1R;MIR210;MYC;CASP3;BSG;KDR;TNFSF10;SPP1;CCL2;CCR6;MAPK3;IL15;EGF;MMP2;STAT3;VEGFC;MIR21;MMP9;NFKB1;VEGFA;IL6;IL1B;LEP;KIT;TRIB3;EZH2;IL17A
NONAKA MYOPATHY	1951-11-01	8.54045e-13	9.36781e-12	0	0	23.8327	662.283	PRNP;CXCL8;PTTG1;EGF;CASP3;LEP;SERPINE1;CAT;LIF;EGFR;ICAM1
Choriocarcinoma	32/300	4.07522e-25	9.51335e-24	0	0	11.7864	661.919	CSF3;CALCA;DNMT1;CXCL8;FLT1;TGFA;RORA;AHR;RETN;TNF;EGFR;KDR;CCL2;TIMP1;IL11;EDN1;TGFB1;VDR;EGF;STAT1;MMP2;STAT3;LIF;CFLAR;MMP9;PGF;VEGFA;IL6;IFNG;LEP;CAT;CRH
Spontaneous abortion	20/138	1.12518e-18	1.83999e-17	0	0	16.0141	661.84	IL11;CSF3;ACE;TGFB1;SERPINE1;FN1;LIF;AHR;IGF1;PGF;MMP12;CXCL10;RBP4;IL6;PAPPA;IL1B;TNFSF10;AGTR1;CYP1A1;IL12B
Colorectal Cancer	133/3298	4.05368e-65	8.13052e-63	0	0	4.45607	660.695	APP;CSF2;CD80;IL23R;SERPINE1;HP;RORC;PLAT;AHR;TNF;CXCL16;ICAM1;IGF1R;CCND1;PTTG1;CDH1;MYC;BSG;NAMPT;KDR;TNFSF10;IL12B;PROK2;MAP3K7;ADIPOQ;RPS6;WNT5A;PGF;TRIB3;IL6ST;CALCA;DNMT1;TGFA;ALOX12;TNFRSF11B;ADRB2;AGER;SOCS3;MIR210;EIF4EBP1;CD14;EGR1;PRNP;JUN;ACE;SMAD3;TGFB1;TNFSF14;VDR;RARRES2;FN1;NFATC1;IGF1;IL2;NFKB1;FOSL1;NFKBIA;CXCL10;NR4A1;IL6;PTPRC;CYP1A1;EZH2;IL21;IL22;NRP1;CD40;CDKN1A;CXCL8;FLT1;…
Ventricular Dysfunction, Left	2020-08-30	1.90194e-10	1.64835e-09	0	0	29.4659	659.535	CRP;CSF3;EDN1;IL6;MMP3;PLAT;ADRB2;TLR4
Candidiasis, Chronic Mucocutaneous	2020-07-24	1.34497e-09	1.06086e-08	0	0	32.2284	658.325	IL10;IL22;IFNG;STAT1;STAT3;IL17F;IL17A
Gardner Syndrome	2020-07-24	1.34497e-09	1.06001e-08	0	0	32.2284	658.325	RBP4;CCND1;CASP3;SERPINE1;STAT3;CTNNB1;NFKB1
Headache	15/86	1.54799e-15	2.01506e-14	0	0	19.2728	657.237	CX3CR1;APP;CSF3;CALCA;ACE;TGFB1;NOS2;EGF;PTGS2;TNF;IL2;VEGFA;IL6;ADORA2A;CTNNB1
Endometrioma	27/229	1.8985e-22	3.74668e-21	0	0	13.0281	651.609	NRP1;CXCL8;SERPINE1;PTGS2;TNF;FOXO1;EGFR;RELA;ICAM1;MIR210;MYC;TIMP1;IL15;MMP2;MMP3;VEGFC;MIR21;IGF1;MMP9;NFKB1;VEGFA;NR4A1;IL6;PAPPA;IL1B;CTNNB1;HBEGF
Leprosy, Lepromatous	1944-10-01	5.45558e-12	5.56775e-11	0	0	25.113	651.29	IL10;CD40;IL6;VDR;CD80;IL12B;TNF;ICAM1;IL17A;TLR2
CARCINOMA OF VULVA	1944-10-01	5.45558e-12	5.56197e-11	0	0	25.113	651.29	IL10;IL1A;CCND1;EGF;IL1B;KIT;PTGS2;TNF;EGFR;IL2
Adenoma of large intestine	29/258	1.83604e-23	3.91423e-22	0	0	12.4202	650.222	IL21;CRP;CXCL8;IL23R;ALOX12;CXCL1;PTGS2;AGER;CXCL5;EGFR;CCND1;CDH1;MYC;ALOX5;TIMP1;IL10;TGFB1;VDR;MMP1;EGF;MMP3;STAT3;MIR21;IGF1;VEGFA;IL6;IL1B;LEP;CYP1A1
Mucosa-Associated Lymphoid Tissue Lymphoma	23/176	2.81036e-20	5.00366e-19	0	0	14.44	650.065	CX3CR1;IL22;CD40;CXCL9;TGFB1;NOS2;EGF;CYBB;TNFRSF1B;PTGS2;TNF;FOXO1;NFKB1;RELA;ICAM1;CCND1;CDH1;MYC;CASP3;TNFSF10;CD14;CCR6;TLR4
Acute Promyelocytic Leukemia	42/475	1.31265e-29	3.94517e-28	0	0	9.77028	649.752	CSF3;CDKN1A;CSF2;CXCL8;FLT1;TGFA;PLAT;PTGS2;TNF;EGFR;ICAM1;MYC;CASP3;ALOX5;CCL5;TNFSF10;EIF4EBP1;HES1;CD14;TIMP1;MAPK3;IL10;EGR1;TGFB1;EGF;STAT1;WNT5A;STAT3;MMP9;NFKB1;VEGFA;IL6;PTPRC;CREB1;IFNG;IL1B;KIT;RARA;BIRC5;BAX;TRIB3;IL17A
Bacterial Endocarditis	1937-09-01	3.33489e-11	3.13339e-10	0	0	26.8777	648.398	IL10;MMP12;IL6;IL1B;FN1;TNF;TLR4;ICAM1;TLR2
Bone Marrow Diseases	1937-09-01	3.33489e-11	3.1304e-10	0	0	26.8777	648.398	CSF2;CCND1;IL15;VDR;MYC;SPP1;TNF;IL2;IL17A
Escherichia coli Infections	1937-09-01	3.33489e-11	3.12741e-10	0	0	26.8777	648.398	IL10;IL1A;IL6;CXCL8;NCF1;IL1B;CYBB;TNF;TLR4
Ovarian Hyperstimulation Syndrome	1937-09-01	3.33489e-11	3.12443e-10	0	0	26.8777	648.398	IL6;FLT1;CXCL8;LEP;KDR;IL18;PTGS2;IL2;VEGFA
Adenocarcinoma of prostate	26/216	7.0536e-22	1.35132e-20	0	0	13.3006	647.783	CSF2;FLT1;SERPINE1;ADRB2;PTGS2;TNF;EGFR;CCND1;MYC;CASP3;CCL5;KDR;CCL2;CTSD;EGR1;EDN1;EGF;MMP3;STAT3;TNFRSF1B;MMP9;VEGFA;IFNG;BAX;CTNNB1;TLR4
Dyslipidemias	26/216	7.0536e-22	1.34869e-20	0	0	13.3006	647.783	CRP;CXCL8;SERPINE1;HP;PLAT;RORA;AHR;ADRB2;RETN;PTGS2;TNF;FOXO1;SOCS3;CD36;IL10;ACE;AHSG;ADIPOQ;CYBB;RBP4;IL6;FABP4;LEP;AGTR1;TLR4;TLR2
Pleural effusion disorder	17/107	9.77695e-17	1.39056e-15	0	0	17.5556	647.17	IL10;ACE;CXCL8;EGF;IFNB1;MMP2;IGF1;TNF;MMP9;IL2;EGFR;VEGFA;IL6;ALOX5;SPP1;CCL2;TIMP1
Hemangiosarcoma	15/87	1.85592e-15	2.38743e-14	0	0	19.0512	646.226	CSF3;JUN;FLT1;SERPINE1;RPS6;VEGFC;MMP9;VEGFA;CXCL10;CCND1;MIR210;MYC;KIT;KDR;CTNNB1
Carcinoma of larynx	23/177	3.20549e-20	5.66611e-19	0	0	14.3584	644.503	CDKN1A;CSF2;CXCL8;CD80;MMP3;STAT3;TGFA;MIR21;IGF1;TNFRSF1B;PTGS2;TNF;MMP9;PGF;EGFR;IGF1R;CCND1;CASP3;IL1B;CYP1A1;IL12B;BIRC5;MAPK3
Malignant ascites	1952-11-01	1.07474e-12	1.16972e-11	0	0	23.3744	644.174	IL10;CXCL8;CD80;TNFSF10;CCR6;CFLAR;PTGS2;EGFR;IL2;HBEGF;VEGFA
Pleural Effusion, Malignant	14/78	9.19061e-15	1.1376e-13	0	0	19.8328	641.009	CSF2;CXCL8;TNF;MMP9;EGFR;IL2;VEGFA;IL6;CXCL11;IFNG;MYC;KDR;CCL2;IL17A
Bronchial Hyperreactivity	14/78	9.19061e-15	1.13617e-13	0	0	19.8328	641.009	IL10;CALCA;VDR;SERPINE1;CXCL1;ADRB2;TNF;ICAM1;VEGFA;CCL5;TBX21;CCL2;CD14;TLR4
Histiocytosis, Langerhans-Cell	13/69	4.39411e-14	5.23458e-13	0	0	20.8183	640.287	CDKN1A;CFLAR;TNF;CD1A;MMP12;IL1A;IFNG;IL1B;KIT;SPP1;CCR6;CD14;IL17A
Aortic Valve Stenosis	19/130	7.25637e-18	1.11955e-16	0	0	16.1496	637.338	IL10;CRP;JUN;EDN1;ACE;VDR;MMP2;FN1;TNFRSF11B;IGF1;RETN;TNF;MMP9;SIRT1;MIR210;ALOX5;BSG;SPP1;TLR2
Retroviridae Infections	15/88	2.21985e-15	2.84813e-14	0	0	18.8348	635.51	CSF2;IFNB1;AHR;ADRB2;IGF1;TNF;EGFR;VEGFA;CXCL10;IL6;CCND1;IFNG;MYC;IL1B;IL17A
Angiolymphoid hyperplasia	2020-06-19	1.24389e-08	8.81394e-08	0	0	34.8939	635.153	IL1A;IL6;IL1B;IL6ST;TLR4;VEGFA
HER2-positive carcinoma of breast	2020-06-19	1.24389e-08	8.80759e-08	0	0	34.8939	635.153	SMAD3;CCL5;SERPINE1;RPS6;EGFR;IGF1R
Henoch-Schoenlein Purpura	16/98	5.13911e-16	6.90932e-15	0	0	18.0404	635.102	IL21;IL10;APP;IL22;ACE;CXCL8;NOS2;MMP3;CXCL5;ICAM1;VEGFA;CXCL10;CCL5;CCL2;TLR4;IL17A
Hypercalcemia	16/98	5.13911e-16	6.89989e-15	0	0	18.0404	635.102	CALCA;CDKN1A;VDR;PTH;WNT5A;LIF;TNFRSF11B;TNF;IL2;EGFR;IL1A;IL6;IFNG;IL1B;CCL3;S100A12
Lymphatic Metastasis	20/142	2.01642e-18	3.23285e-17	0	0	15.563	634.117	EGR1;TGFB1;MMP1;SERPINE1;MMP3;STAT3;FN1;VEGFC;FGF1;PTGS2;TNF;MMP9;EGFR;ICAM1;VEGFA;P2RX7;IL6;CDH1;KDR;MAPK3
Thrombocytopenic purpura	2020-05-14	1.07626e-07	6.96805e-07	0	0	39.4633	633.173	IL6;CSF2;TGFB1;IFNG;IL17A
Vascular occlusion	2020-05-14	1.07626e-07	6.96347e-07	0	0	39.4633	633.173	CRP;SERPINE1;FN1;PGF;VEGFA
Venous Engorgement	2020-05-14	1.07626e-07	6.95888e-07	0	0	39.4633	633.173	NOS2;IL1B;ADIPOQ;CAT;PTGS2
Active Hyperemia	2020-05-14	1.07626e-07	6.95431e-07	0	0	39.4633	633.173	NOS2;IL1B;ADIPOQ;CAT;PTGS2
Autoinflammatory Syndrome	2020-05-14	1.07626e-07	6.94974e-07	0	0	39.4633	633.173	IL1A;IFNG;IL1B;CASP1;TNF
Centriacinar Emphysema	2020-05-14	1.07626e-07	6.94518e-07	0	0	39.4633	633.173	MMP12;TGFB1;MMP2;MMP9;TNF
Depressed mood	2020-05-14	1.07626e-07	6.94062e-07	0	0	39.4633	633.173	CRP;SELP;CALCA;ACE;CXCL8
Fibromatosis	2020-05-14	1.07626e-07	6.93607e-07	0	0	39.4633	633.173	FOSL1;KIT;FN1;CTNNB1;PTGS2
Lymphoid interstitial pneumonia	2020-05-14	1.07626e-07	6.93152e-07	0	0	39.4633	633.173	CXCL10;IL6;TGFB1;CCL5;IL18
Milk-Alkali Syndrome	2020-05-14	1.07626e-07	6.92698e-07	0	0	39.4633	633.173	CALCA;IL6;PTH;TNFRSF11B;TNF
Mucocutaneous leishmaniasis	2020-05-14	1.07626e-07	6.92245e-07	0	0	39.4633	633.173	CXCL10;CXCL8;IFNG;MMP1;TNF
Reactive Hyperemia	2020-05-14	1.07626e-07	6.91792e-07	0	0	39.4633	633.173	NOS2;IL1B;ADIPOQ;CAT;PTGS2
Infant, Premature	30/278	1.00104e-23	2.18627e-22	0	0	11.9242	631.485	CD40;CSF2;CXCL8;PTGS2;TNF;AGER;EGFR;ICAM1;MYC;CCL5;KDR;CD14;IL10;TGFB1;NOS2;EGF;STAT3;IGF1;PGF;IL2;NFKB1;VEGFA;IFNG;IL1B;CAT;AGTR1;CYP1A1;TLR9;TLR4;IL17A
gallbladder neoplasm	1945-10-01	6.95985e-12	7.05169e-11	0	0	24.5549	630.838	TGFB1;CDH1;EGF;MYC;IL1B;CYP1A1;VEGFC;CTNNB1;TNF;EGFR
Infectious Otitis Media	1945-10-01	6.95985e-12	7.04443e-11	0	0	24.5549	630.838	IL6;IL1B;SERPINE1;TLR9;CCL2;CD14;LGALS9;TNF;TLR4;TLR2
Tumor Initiation	27/234	3.39447e-22	6.61922e-21	0	0	12.7497	630.277	TGFA;AHR;PTGS2;TNF;AGER;EGFR;IGF1R;CCND1;MIR210;CDH1;MYC;KDR;MAPK3;TGFB1;MMP1;EGF;MMP3;STAT3;FN1;MIR21;IGF1;SIRT1;NFKB1;VEGFA;NFKBIA;MIR143;CYP1A1
HIV Encephalopathy	2020-08-31	2.54381e-10	2.16268e-09	0	0	28.5154	629.968	APP;IL6;CSF2;NOS2;SPP1;CCL2;ADRB2;TNF
Intervertebral disc disorder	2020-08-31	2.54381e-10	2.16081e-09	0	0	28.5154	629.968	IL6;IFNG;VDR;CASP3;IL1B;TIMP1;TNF;IL17A
Invasive aspergillosis	2020-08-31	2.54381e-10	2.15894e-09	0	0	28.5154	629.968	IL1A;CXCL10;IFNG;IL1B;TLR9;CYBB;TLR4;TLR2
Transitional cell carcinoma of bladder	22/167	1.62776e-19	2.7822e-18	0	0	14.5565	629.743	CSF2;TGFB1;FLT1;MMP1;EGF;STAT3;IGF1;PTGS2;MMP9;IL2;NFKB1;EGFR;VEGFA;CREB1;CCND1;IFNG;CDH1;KDR;CYP1A1;CTNNB1;EZH2;MAPK3
Progressive Neoplastic Disease	22/167	1.62776e-19	2.77737e-18	0	0	14.5565	629.743	IL10;CRP;CSF2;TGFB1;STAT3;IL18;TGFA;PTGS2;TNF;MMP9;IL2;NFKB1;EGFR;IGF1R;VEGFA;CXCL10;IL6;PTPRC;IFNG;MYC;CRH;CCL2
Biliary cirrhosis	21/155	6.23248e-19	1.03818e-17	0	0	14.9706	627.557	CDKN1A;CXCL9;ACE;TGFB1;NOS2;STAT1;CD80;MMP2;MMP3;STAT3;FN1;IGF1;MMP9;NFKB1;ICAM1;CXCL10;CCL5;LEP;TNFSF10;IL12B;TLR4
Other specified transient cerebral ischemias	21/155	6.23248e-19	1.03643e-17	0	0	14.9706	627.557	IL10;CX3CR1;CCL20;MMP2;SERPINE1;RPS6;STAT3;PLAT;IGF1;TNF;AGER;MMP9;NFKB1;CX3CL1;ICAM1;CREB1;CASP3;IL1B;CCL2;BAX;CCR6
Myeloproliferative disease	29/264	3.55453e-23	7.40126e-22	0	0	12.138	627.426	CRP;CSF3;CALCA;CSF2;CXCL8;FLT1;NCF1;PLAT;ALOX12;TNF;IGF1R;SOCS3;CASP3;JAK3;STAT3;FN1;LIF;OSM;TNFRSF1B;VEGFA;NFKBIA;NR4A1;CREB1;IFNG;MIR143;KIT;RARA;CTNNB1;EZH2
Neoplasms	74/1236	6.52341e-42	3.41022e-40	0	0	6.61553	627.372	IL22;CSF2;CXCL8;CD80;AHR;TNF;CX3CL1;CXCL5;IGF1R;TNFSF13B;PTTG1;MYC;BSG;KDR;TNFSF10;CASP1;LGALS9;TIMP1;CTSD;IL10;EDN1;CHUK;IL15;MMP3;IL18;MIR21;MMP9;SIRT1;CREB1;IFNG;IL1B;CAT;KIT;TLR9;TRIB3;TLR4;TLR2;DNMT1;PTGS2;AGER;FOXO1;EGFR;SOCS3;MIR210;ALOX5;CCL5;SPP1;CCL2;HES1;MAPK3;PRNP;SMAD3;TGFB1;NOS2;VDR;EGF;IFNB1;STAT1;RARRES2;STAT3;VEGFC;IGF1;IL2;VEGFA;CXCL10;NR4A1;IL6;MIR143;FGF19;LEP;CYP1A1;CTNNB1;EZ…
Malignant Neoplasms	81/1438	1.82808e-44	1.14435e-42	0	0	6.22411	626.834	IL22;NRP1;CD40;CDKN1A;CSF2;CXCL8;IL23R;AHR;FGF1;TNF;CTSS;IGF1R;TNFSF13B;CCND1;PTTG1;CDH1;MYC;CASP3;BSG;NAMPT;KDR;TNFSF10;LGALS9;MAP3K7;CTSD;JAK3;IL10;IL11;IL15;MMP1;MMP2;IL18;MIR21;MMP9;SIRT1;PGF;CREB1;IFNG;IL1B;CAT;KIT;RARA;TRIB3;TLR4;CRP;DNMT1;PTH;RETN;PTGS2;AGER;EGFR;SOCS3;MIR210;ALOX5;CCL5;SPP1;MAPK3;ACE;TGFB1;NOS2;VDR;CCL20;EGF;IFNB1;STAT1;STAT3;FN1;OSM;IGF1;IL2;VEGFA;FOSL1;IL6;MIR143;FGF19;…
Myocardial Diseases, Secondary	15/89	2.64902e-15	3.3855e-14	0	0	18.6231	625.078	EDN1;STAT3;ADRB2;PTGS2;TNF;IGF1R;IL1A;IL6;ADORA2A;IFNG;IL1B;CAT;CCL2;TLR2;MAPK3
Hypotension	15/89	2.64902e-15	3.38111e-14	0	0	18.6231	625.078	EDN1;ACE;PLAT;FGF1;TNF;IL2;IL1A;IL6;ADORA2A;IFNG;IL1B;CAT;AGTR1;CRH;SAA1
Arthritis, Reactive	1938-09-01	4.33608e-11	4.02407e-10	0	0	26.1704	624.464	IL10;IFNG;FN1;CYP1A1;PTGS2;TNF;TLR4;IL17A;TLR2
Lichen Planus	1938-09-01	4.33608e-11	4.02028e-10	0	0	26.1704	624.464	CXCL9;IL6;IFNG;MMP2;MMP3;CASP1;PTGS2;TNF;MMP9
Lipoid nephrosis	1938-09-01	4.33608e-11	4.01649e-10	0	0	26.1704	624.464	IL1A;CDKN1A;CXCL8;CD80;IL1B;RARA;TLR4;VEGFA;IL17A
Pelvic Inflammatory Disease	1938-09-01	4.33608e-11	4.01271e-10	0	0	26.1704	624.464	CRP;IL1A;CXCL8;IFNG;STAT3;PTGS2;MMP9;TLR4;TLR2
Breast adenocarcinoma	22/168	1.85872e-19	3.16595e-18	0	0	14.4699	624.075	EGR1;CDKN1A;TGFB1;FLT1;VDR;EGF;SERPINE1;STAT3;MIR21;IGF1;PTGS2;TNF;MMP9;IL2;VEGFA;CDH1;KDR;TNFSF10;CYP1A1;BIRC5;BAX;CD36
Congenital infectious disease	2020-07-25	1.85381e-09	1.45173e-08	0	0	30.9392	622.065	IL6;CXCL8;MMP2;IL1B;TLR9;MMP9;TLR4
Diabetic foot ulcer	2020-07-25	1.85381e-09	1.45058e-08	0	0	30.9392	622.065	EGF;LEP;CCL2;TIMP1;MMP9;TLR4;VEGFA
Enterocolitis	2020-07-25	1.85381e-09	1.44942e-08	0	0	30.9392	622.065	IL10;CSF3;CXCL8;STAT1;ALOX5;IGF1;VEGFA
Uveal melanoma	27/236	4.26592e-22	8.28567e-21	0	0	12.6416	622.047	CXCL8;CD80;SERPINE1;TNF;EGFR;ICAM1;CCND1;MYC;TNFSF10;SPP1;CCL2;MAPK3;IL10;TGFB1;EGF;IGF1;PGF;IL2;NFKB1;VEGFA;P2RX7;IL1A;IFNG;IL1B;KIT;BAX;EZH2
Adenocarcinoma of lung (disorder)	72/1187	5.09088e-41	2.5658e-39	0	0	6.70244	621.843	CD40;CDKN1A;CSF2;CXCL8;FLT1;CD80;AHR;TNF;ICAM1;IGF1R;CCND1;CDH1;MYC;CASP3;BSG;KDR;TNFSF10;CCR6;TIMP1;CTSD;IL10;IL11;MMP1;MMP2;RPS6;MIR21;MMP9;SIRT1;RHOB;IL1A;ADORA2A;IFNG;IL1B;CAT;KIT;TLR9;BIRC5;TLR4;NOTCH4;TGFA;ADRB2;PTGS2;FOXO1;EGFR;RELA;MIR210;CCL5;EIF4EBP1;SPP1;CCL2;EGR1;JUN;SMAD3;TGFB1;VDR;EGF;STAT3;FN1;OSM;VEGFC;IGF1;CFLAR;IL2;NFKB1;VEGFA;FOSL1;IL6;MIR143;CYP1A1;CTNNB1;EZH2;IL17A
Abortion, Tubal	17/110	1.58848e-16	2.22705e-15	0	0	17.0768	621.231	IL11;CSF3;TGFB1;FN1;LIF;AHR;IGF1;PGF;MMP12;CXCL10;RBP4;IL6;IL1B;TNFSF10;AGTR1;CYP1A1;IL12B
Carcinogenesis	146/4065	1.62262e-68	3.79693e-66	0	0	3.96866	619.475	APP;CSF2;CD80;IL23R;SERPINE1;PLAT;RORA;AHR;FGF1;TNF;CXCL16;ICAM1;IGF1R;CCND1;PTTG1;CDH1;MYC;BSG;NAMPT;KDR;TNFSF10;LGALS9;ADIPOQ;WNT5A;PGF;RBP4;AGTR1;TRIB3;IL6ST;CALCA;DNMT1;NOTCH4;TGFA;ALOX12;TNFRSF11B;ADRB2;AGER;FOXO1;SOCS3;MIR210;EIF4EBP1;S100A12;CD14;EGR1;PRNP;WNT10B;JUN;ACE;SMAD3;TGFB1;TNFSF14;VDR;RARRES2;FN1;LIF;NFATC1;IGF1;IL2;NFKB1;FOSL1;NFKBIA;SELP;CXCL10;NR4A1;CXCL11;IL6;PTPRC;FGF19;CYP1…
Progressive cGVHD	22/169	2.12056e-19	3.58707e-18	0	0	14.3843	618.486	IL10;CRP;CSF2;TGFB1;STAT3;IL18;TGFA;PTGS2;TNF;MMP9;IL2;NFKB1;EGFR;IGF1R;VEGFA;CXCL10;IL6;PTPRC;IFNG;MYC;CRH;CCL2
Primary Myelofibrosis	23/182	6.11198e-20	1.06316e-18	0	0	13.9639	617.785	CRP;CSF3;CSF2;TGFB1;CXCL8;FLT1;IL15;PTH;STAT3;HP;FN1;TNFRSF11B;VEGFA;SELP;SOCS3;IL1A;IL6;IFNG;MIR143;IL1B;KIT;JAK3;EZH2
Recurrent Staphylococcus aureus infections	2020-03-06	1.42909e-05	6.91536e-05	0	0	55.2486	616.347	NCF1;STAT3;CYBB
Brain Infarction, Posterior Circulation	2020-03-06	1.42909e-05	6.91196e-05	0	0	55.2486	616.347	CYBB;PLAT;SIRT1
Subarachnoid Hemorrhage, Aneurysmal	2020-03-06	1.42909e-05	6.90856e-05	0	0	55.2486	616.347	EDN1;NOS2;CASP3
Subarachnoid Hemorrhage, Intracranial	2020-03-06	1.42909e-05	6.90516e-05	0	0	55.2486	616.347	EDN1;NOS2;CASP3
Subarachnoid Hemorrhage, Spontaneous	2020-03-06	1.42909e-05	6.90177e-05	0	0	55.2486	616.347	EDN1;NOS2;CASP3
Thickening of pleura	2020-03-06	1.42909e-05	6.89838e-05	0	0	55.2486	616.347	TGFB1;SERPINE1;TGFA
Thymic alymphoplasia	2020-03-06	1.42909e-05	6.89499e-05	0	0	55.2486	616.347	IL21;IL15;IL2
Uveitis, Intermediate	2020-03-06	1.42909e-05	6.89161e-05	0	0	55.2486	616.347	IL10;IL6;IL17A
Venous Infarction, Brain	2020-03-06	1.42909e-05	6.88823e-05	0	0	55.2486	616.347	CYBB;PLAT;SIRT1
Triple vessel disease	2020-03-06	1.42909e-05	6.88485e-05	0	0	55.2486	616.347	IL6;MMP2;TNFRSF11B
Valvular disease	2020-03-06	1.42909e-05	6.88148e-05	0	0	55.2486	616.347	MMP2;TIMP1;MMP9
Adiponectin Deficiency	2020-03-06	1.42909e-05	6.87811e-05	0	0	55.2486	616.347	LEP;ADIPOQ;IL17A
Anterior Cerebral Circulation Infarction	2020-03-06	1.42909e-05	6.87474e-05	0	0	55.2486	616.347	CYBB;PLAT;SIRT1
Anterior Circulation Brain Infarction	2020-03-06	1.42909e-05	6.87138e-05	0	0	55.2486	616.347	CYBB;PLAT;SIRT1
Bursitis	2020-03-06	1.42909e-05	6.86802e-05	0	0	55.2486	616.347	IL6;IL1B;PTGS2
Chronic Alcoholic Hepatitis	2020-03-06	1.42909e-05	6.86466e-05	0	0	55.2486	616.347	CXCL8;CCL5;TNF
Embryopathies	2020-03-06	1.42909e-05	6.86131e-05	0	0	55.2486	616.347	EGR1;CHUK;CAT
Exudative age-related macular degeneration	2020-03-06	1.42909e-05	6.85796e-05	0	0	55.2486	616.347	FLT1;KDR;VEGFA
Giant cell carcinoma of lung	2020-03-06	1.42909e-05	6.85461e-05	0	0	55.2486	616.347	DNMT1;MYC;EGFR
Hemodynamic instability	2020-03-06	1.42909e-05	6.85127e-05	0	0	55.2486	616.347	IL6;IFNG;TNF
Lesion of stomach	2020-03-06	1.42909e-05	6.84793e-05	0	0	55.2486	616.347	CXCL8;TLR4;TNF
Nephrogenic Systemic Fibrosis	2020-03-06	1.42909e-05	6.84459e-05	0	0	55.2486	616.347	FN1;TLR7;TLR4
Perinatal Subarachnoid Hemorrhage	2020-03-06	1.42909e-05	6.84126e-05	0	0	55.2486	616.347	EDN1;NOS2;CASP3
PACHYONYCHIA CONGENITA 3	19/133	1.1301e-17	1.72196e-16	0	0	15.7853	615.969	DNMT1;CDKN1A;TGFB1;CXCL8;VDR;EGF;MMP2;STAT3;RORC;IGF1;TNF;MMP9;FOXO1;VEGFA;IL6;CASP3;KDR;SPP1;CCL2
Hypertriglyceridemia	21/157	8.18698e-19	1.35003e-17	0	0	14.7799	615.532	IL10;CRP;ACE;TNFSF14;SERPINE1;ADIPOQ;STAT3;OSM;ADRB2;TNF;FOXO1;IL2;ICAM1;SOCS3;RBP4;IL6;FGF19;LEP;CAT;CD36;TLR2
Adenocarcinoma, Oxyphilic	18/122	4.65257e-17	6.74416e-16	0	0	16.3029	613.094	DNMT1;ACE;TGFB1;CXCL8;EGF;STAT3;PTGS2;TNF;NFKB1;EGFR;VEGFA;CCND1;MYC;IL1B;KDR;SPP1;BIRC5;CTNNB1
Plasmacytoma	17/111	1.8612e-16	2.59092e-15	0	0	16.923	612.953	IL10;CSF3;STAT1;IGF1;TNF;NFKB1;ICAM1;IL1A;IL6;CCND1;MYC;IL1B;CAT;KIT;TLR9;IL6ST;MAPK3
Pancreatitis	29/269	6.08535e-23	1.25644e-21	0	0	11.9123	609.359	CRP;IL22;CALCA;CXCL8;PTGS2;TNF;ICAM1;MIR210;CASP3;CCL5;CASP1;CCL2;CD14;IL10;EGR1;EDN1;TGFB1;IL15;STAT3;IL18;VEGFA;SELP;IL6;CD4;IFNG;IL1B;CYP1A1;TLR4;TLR2
Skin Carcinogenesis	19/134	1.30665e-17	1.98788e-16	0	0	15.6675	609.098	CD40;SMAD3;STAT1;SUV39H1;STAT3;TGFA;PLAT;AHR;PTGS2;TNF;MMP9;PGF;NFKB1;EGFR;VEGFA;IL1A;CCND1;LEP;KIT
Tumor Immunity	19/134	1.30665e-17	1.98481e-16	0	0	15.6675	609.098	IL10;JUN;CSF2;TNFSF14;IL15;CD80;STAT3;IL18;AHR;TNF;IL2;ICAM1;IGF1R;IFNG;CCL5;KDR;BIRC5;TLR7;IL17A
Keloid	22/171	2.75285e-19	4.64066e-18	0	0	14.216	607.543	SMAD3;TGFB1;VDR;MMP1;SERPINE1;MMP3;STAT3;FN1;CYBB;CXCL1;MIR21;IGF1;FGF1;MMP9;EGFR;IGF1R;VEGFA;IL6;CASP3;IL1B;CCL2;TIMP1
Hypertension, Portal	16/101	8.47023e-16	1.12494e-14	0	0	17.5045	607.491	CX3CR1;EDN1;ACE;RARRES2;RETN;PTGS2;TNF;CX3CL1;VEGFA;RBP4;IL6;IL1B;ALOX5;AGTR1;SPP1;TIMP1
Cutaneous Melanoma	31/301	7.0127e-24	1.54185e-22	0	0	11.3801	606.723	IL22;CSF2;CXCL8;TGFA;ADRB2;PTGS2;TNF;ICAM1;SOCS3;CCND1;CDH1;MYC;JAK3;MAPK3;IL10;NOS2;VDR;MMP1;EGF;STAT3;LIF;VEGFC;MIR21;IGF1;VEGFA;MMP12;CREB1;IFNG;KIT;CTNNB1;EZH2
Vascular lesions	14/81	1.59887e-14	1.96176e-13	0	0	19.0983	606.693	IL10;APP;EGR1;TGFB1;CXCL1;TNF;MMP9;IL1A;IL6;MYC;IL1B;CRH;CYP1A1;CCL2
Insulin Resistance	14/81	1.59887e-14	1.95932e-13	0	0	19.0983	606.693	ADIPOQ;AHR;ADRB2;RETN;IGF1;TNF;SIRT1;EGFR;NR4A1;LEP;FGF19;CASP1;TRIB3;CD36
Glomerulosclerosis (disorder)	17/112	2.17723e-16	3.01378e-15	0	0	16.7719	604.85	EDN1;ACE;TGFB1;MMP1;MMP2;SERPINE1;FN1;TNF;MMP9;ICAM1;VEGFA;IL6;IL1B;KDR;AGTR1;SPP1;CCL2
Peritoneal Fibrosis	1932-08-01	3.36571e-10	2.80086e-09	0	0	27.6243	602.547	TGFB1;LEP;FN1;AGTR1;MIR21;MAP3K7;MAPK3;VEGFA
Hormone refractory prostate cancer	19/135	1.50892e-17	2.27799e-16	0	0	15.5515	602.348	DNMT1;TGFB1;CXCL8;STAT3;FN1;MIR21;AHR;PTGS2;TNF;AGER;SIRT1;IL2;EGFR;IL6;IFNG;CASP3;KDR;BAX;EZH2
Monocytic leukemia	1963-12-01	3.73195e-13	4.19172e-12	0	0	21.0471	602.298	EGR1;CDKN1A;IL6;CSF2;IFNG;VDR;IL1B;CCL3;CD14;TNF;NFKB1;MAPK3
Meningioma, benign, no ICD-O subtype	27/241	7.48182e-22	1.42503e-20	0	0	12.3794	602.186	CSF3;DNMT1;PTGS2;CXCL16;IGF1R;CCND1;CDH1;MYC;CASP3;ALOX5;SPP1;CCL2;HES1;CCR6;TIMP1;MAPK3;EDN1;TGFB1;EGF;MMP2;STAT3;MIR21;MMP9;NFKB1;VEGFA;IL6;TLR4
Depressive Symptoms	20/147	4.075e-18	6.34692e-17	0	0	15.0336	601.972	IL10;CRP;ACE;TGFB1;VDR;SERPINE1;RORA;ADRB2;TNF;MMP9;IL2;EGFR;P2RX7;IL6;IL1B;LEP;KDR;CYP1A1;CRH;TIMP1
Streptococcal pneumonia	1939-09-01	5.59333e-11	5.12791e-10	0	0	25.4994	601.96	CRP;IL6;CXCL8;CCL5;SERPINE1;PTGS2;SIRT1;MAPK3;TLR2
Breast Carcinoma	160/4963	9.29002e-74	3.51163e-71	0	0	3.56227	599.04	APP;CSF3;CSF2;CD80;IL23R;SERPINE1;HP;RORC;PLAT;RORA;AHR;FGF1;TNF;CXCL16;ICAM1;IGF1R;CCND1;PTTG1;CDH1;MYC;BSG;NAMPT;KDR;TNFSF10;LGALS9;MAP3K7;ADIPOQ;RPS6;WNT5A;CYBB;PGF;PAPPA;AGTR1;TRIB3;IL6ST;CALCA;DNMT1;NOTCH4;TGFA;ALOX12;TNFRSF11B;ADRB2;AGER;CD1A;FOXO1;SOCS3;MIR210;EIF4EBP1;S100A12;CD14;EGR1;PRNP;WNT10B;JUN;ACE;SMAD3;TGFB1;TNFSF14;VDR;FN1;LIF;IGF1;IL2;NFKB1;FOSL1;NFKBIA;SELP;CXCL10;NR4A1;IL6;PT…
Tuberculosis, Spinal	2020-04-10	1.3059e-06	7.27984e-06	0	0	44.1989	598.834	IFNG;MMP1;VDR;CCL2
Vaso-Occlusive Crisis	2020-04-10	1.3059e-06	7.27571e-06	0	0	44.1989	598.834	SELP;CSF3;EDN1;CXCL1
Anterior myocardial infarction	2020-04-10	1.3059e-06	7.27159e-06	0	0	44.1989	598.834	ACE;SERPINE1;TNF;IL17A
Asymptomatic bacteriuria	2020-04-10	1.3059e-06	7.26747e-06	0	0	44.1989	598.834	CXCL8;CCL2;TLR4;TLR2
cervical cancer metastasis	2020-04-10	1.3059e-06	7.26336e-06	0	0	44.1989	598.834	TGFB1;VEGFC;EGFR;MAPK3
Chronic idiopathic neutropenia	2020-04-10	1.3059e-06	7.25925e-06	0	0	44.1989	598.834	IL10;CSF3;TLR4;TNF
Denys-Drash Syndrome	2020-04-10	1.3059e-06	7.25515e-06	0	0	44.1989	598.834	EGF;VDR;EGFR;VEGFA
Distemper	2020-04-10	1.3059e-06	7.25105e-06	0	0	44.1989	598.834	CALCA;EDN1;EGF;STAT1
Genital infection	2020-04-10	1.3059e-06	7.24696e-06	0	0	44.1989	598.834	IFNG;IL12B;MMP9;IL2
Invasive meningococcal disease	2020-04-10	1.3059e-06	7.24287e-06	0	0	44.1989	598.834	IL6;CSF2;CD14;TLR4
Leukostasis	2020-04-10	1.3059e-06	7.23878e-06	0	0	44.1989	598.834	ACE;TNF;ICAM1;VEGFA
Molluscum Contagiosum	2020-04-10	1.3059e-06	7.2347e-06	0	0	44.1989	598.834	EGF;IFNB1;TLR9;CFLAR
Urothelial Carcinoma	28/257	2.6703e-22	5.21745e-21	0	0	12.0386	598.014	DNMT1;CDKN1A;CSF2;CXCL8;AHR;PTGS2;TNF;EGFR;CCND1;MIR210;MYC;CASP3;BSG;KDR;TNFSF10;SMAD3;CCL20;EGF;MMP2;WNT5A;CYBB;MIR21;IGF1;MMP9;NFKB1;VEGFA;IL6;EZH2
Obesity, Morbid	17/113	2.54289e-16	3.50512e-15	0	0	16.6235	596.917	CRP;ACE;SERPINE1;ADIPOQ;STAT3;IL18;ADRB2;RETN;TNFRSF1B;TNF;SIRT1;MC3R;IL6;LEP;NAMPT;SPP1;CD36
Adenocarcinoma of lung, stage I	2020-06-20	1.76368e-08	1.23195e-07	0	0	33.1492	591.821	MYC;CCL5;EIF4EBP1;MIR21;EGFR;VEGFA
Cerebral Vasospasm	2020-06-20	1.76368e-08	1.23107e-07	0	0	33.1492	591.821	CALCA;CSF2;S100A12;PLAT;TIMP1;MMP9
Adenocarcinoma, Tubular	18/125	7.27651e-17	1.03944e-15	0	0	15.9116	591.264	DNMT1;ACE;TGFB1;CXCL8;EGF;STAT3;PTGS2;TNF;NFKB1;EGFR;VEGFA;CCND1;MYC;IL1B;KDR;SPP1;BIRC5;CTNNB1
Arthritis, Gouty	2020-07-26	2.51752e-09	1.93601e-08	0	0	29.7493	589.035	CRP;IL6;CXCL8;IL1B;IL18;MMP9;TLR4
Small cell carcinoma of lung	50/673	8.71979e-32	2.93487e-30	0	0	8.2093	587.106	NRP1;CSF3;CDKN1A;CSF2;CXCL8;SERPINE1;AHR;FGF1;TNF;ICAM1;IGF1R;CCND1;CDH1;MYC;CASP3;KDR;TNFSF10;IL15;MMP1;MMP2;MMP9;PGF;CREB1;IFNG;CAT;KIT;CRH;BIRC5;CRP;CALCA;PTH;PTGS2;EGFR;SPP1;CCL2;HES1;MAPK3;TGFB1;EGF;STAT3;FN1;VEGFC;IGF1;IL2;NFKB1;VEGFA;IL6;CYP1A1;BAX;EZH2
T-Cell Lymphoma	32/324	4.57353e-24	1.01008e-22	0	0	10.9133	586.5	CSF2;TNF;EGFR;IGF1R;TNFSF13B;SOCS3;MYC;TBX21;KDR;EIF4EBP1;JAK3;IL10;EGR1;PRNP;TGFB1;NOS2;VDR;IL15;STAT3;IGF1;IL2;NFKB1;VEGFA;IL1A;IL6;IL1B;KIT;CYP1A1;RARA;SAA1;CTNNB1;EZH2
Depressive disorder	53/741	5.91225e-33	2.15206e-31	0	0	7.90331	586.491	APP;NRP1;CSF3;CSF2;CXCL8;SERPINE1;HP;RORA;TNF;KDR;CASP1;PROK2;CD36;IL10;EDN1;ADIPOQ;IL18;TNFRSF1B;SIRT1;MMP12;IL1A;CREB1;ADORA2A;IFNG;IL1B;CAT;KIT;AGTR1;CRH;RARA;TLR4;CRP;CX3CR1;DNMT1;ADRB2;PTGS2;CD1A;EGFR;MAPK3;PRNP;ACE;TGFB1;NOS2;VDR;STAT3;LIF;IGF1;VEGFA;SELP;P2RX7;IL6;LEP;IL17A
Psoriasis vulgaris	19/138	2.30723e-17	3.40473e-16	0	0	15.2134	582.793	IL10;IL22;TGFB1;CXCL8;NOS2;VDR;IL15;IL23R;TNF;NFKB1;IL6;PTTG1;MIR210;IFNG;TNIP1;IL12B;TRIB3;LGALS9;IL17A
synovial sarcoma	25/217	1.35935e-20	2.45133e-19	0	0	12.7301	582.334	CDKN1A;TNF;CX3CL1;EGFR;IGF1R;TNFSF13B;CCND1;CDH1;CASP3;TNFSF10;MAPK3;EGR1;MMP2;STAT3;IGF1;MMP9;SIRT1;NFKB1;VEGFA;IL6;IL1B;KIT;BIRC5;CTNNB1;EZH2
Hyperinsulinism	35/377	2.23652e-25	5.32215e-24	0	0	10.2584	582.262	CRP;CXCL8;SERPINE1;RETN;TNF;FOXO1;IGF1R;CCND1;TNFSF10;EIF4EBP1;CCL3;CCL2;CD14;CD36;ACE;SMAD3;AHSG;STAT1;ADIPOQ;STAT3;IL18;CYBB;IGF1;VEGFA;NFKBIA;P2RX7;IL1A;MC3R;RBP4;IL6;IFNG;LEP;AGTR1;TLR4;TLR2
Enterovirus Infections	16/104	1.37307e-15	1.79448e-14	0	0	16.9996	581.755	EGR1;CSF2;CXCL8;PTGS2;TNF;NFKB1;ICAM1;CXCL10;IL6;IFNG;TLR9;SPP1;CCL2;IL17F;MAPK3;IL17A
Metastatic malignant neoplasm to brain	21/163	1.81346e-18	2.93619e-17	0	0	14.2358	581.553	CSF2;CXCL8;MMP1;EGF;MMP2;MMP3;STAT3;TGFA;MIR21;IGF1;PTGS2;TNF;MMP9;NFKB1;EGFR;VEGFA;CDH1;KIT;KDR;CCL2;EZH2
Essential Hypertension	29/278	1.55762e-22	3.10514e-21	0	0	11.5267	578.798	CRP;CALCA;PTH;SERPINE1;HP;ALOX12;ADRB2;TNF;IGF1R;SPP1;S100A12;CCL2;EDN1;ACE;TGFB1;NOS2;VDR;ADIPOQ;STAT3;IGF1;TNFRSF1B;MMP9;VEGFA;SELP;IL6;ADORA2A;LEP;CAT;AGTR1
Gastritis, Atrophic	18/127	9.73856e-17	1.38711e-15	0	0	15.661	577.388	IL10;DNMT1;CXCL8;TGFA;AHR;PTGS2;TNF;IL2;EGFR;VEGFA;IL1A;CDH1;IL1B;LEP;SPP1;CCL2;TLR4;TLR2
Corneal Ulcer	1933-08-01	4.40863e-10	3.64714e-09	0	0	26.7872	577.058	IL10;IL1A;IL6;IFNG;MMP2;IL1B;TNF;MMP9
Intrahepatic Cholangiocarcinoma	22/177	5.90169e-19	9.84751e-18	0	0	13.7341	576.474	IL10;CRP;DNMT1;CDKN1A;NOS2;VDR;STAT3;VEGFC;MIR21;PTGS2;MMP9;CXCL5;EGFR;VEGFA;IL6;CCND1;CDH1;CAT;KDR;TNFSF10;SPP1;BAX
Reproductive tract infection	2020-05-15	1.60258e-07	1.01811e-06	0	0	36.8324	576.298	BSG;CAT;TNF;TLR4;TLR2
Peroxisome Biogenesis Disorder, Complementation Group D	2020-05-15	1.60258e-07	1.01745e-06	0	0	36.8324	576.298	IL1A;IL1B;CAT;CYBB;TNFSF13B
Septicaemia due to gram-negative organism, unspecified	2020-05-15	1.60258e-07	1.01679e-06	0	0	36.8324	576.298	IL1B;CD14;PGLYRP1;TLR4;TLR2
Familial cold urticaria	2020-05-15	1.60258e-07	1.01614e-06	0	0	36.8324	576.298	IL1A;IL6;IL1B;CASP1;TNF
Granulocytosis	2020-05-15	1.60258e-07	1.01548e-06	0	0	36.8324	576.298	CSF3;CSF2;IL1B;TNF;IL17A
Helicobacter Infections	2020-05-15	1.60258e-07	1.01483e-06	0	0	36.8324	576.298	CCL20;CDH1;IL1B;CCR6;TIMP1
Mast-Cell Sarcoma	2020-05-15	1.60258e-07	1.01418e-06	0	0	36.8324	576.298	CXCL9;CXCL11;NOS2;CAT;KIT
Meningococcal meningitis	2020-05-15	1.60258e-07	1.01352e-06	0	0	36.8324	576.298	CASP1;TLR9;MMP9;TLR4;TLR2
Patent ductus arteriosus - persisting type	2020-05-15	1.60258e-07	1.01287e-06	0	0	36.8324	576.298	ACE;AGTR1;NFATC1;CD14;VEGFA
FRIEDREICH ATAXIA 1	1965-12-01	5.54561e-13	6.16541e-12	0	0	20.3995	575.686	SELP;DNMT1;IFNG;CASP3;IL1B;CAT;RORC;AGTR1;RETN;PTGS2;NFKB1;ICAM1
Chronic sinusitis	14/84	2.71849e-14	3.28626e-13	0	0	18.4162	575.251	CXCL8;MMP1;MMP2;TGFA;AHR;PTGS2;TNF;MMP9;AGER;SOCS3;IL6;IFNG;SPP1;IL17A
Down Syndrome	40/475	2.29227e-27	6.13853e-26	0	0	9.30503	570.773	APP;CALCA;CDKN1A;CXCL9;CXCL8;FLT1;ADRB2;PTGS2;TNF;RELA;CCND1;CASP3;TNFSF10;CCL2;JAK3;IL10;PRNP;TGFB1;NOS2;AHSG;IL15;STAT1;STAT3;FN1;NFATC1;SIRT1;PGF;VEGFA;IL1A;RBP4;IL6;CREB1;IFNG;PAPPA;IL1B;LEP;CAT;KIT;AGTR1;EZH2
Plaque, Amyloid	26/235	6.24107e-21	1.14222e-19	0	0	12.2252	568.756	APP;CALCA;CSF2;SERPINE1;PTGS2;TNF;AGER;CASP3;CCL5;S100A12;CCL2;CTSD;PRNP;ACE;TGFB1;NOS2;MMP2;WNT5A;MMP9;IL1A;IL6;PTPRC;IFNG;IL1B;SAA1;TLR4
Breast Fibrocystic Disease	13/75	1.37321e-13	1.57295e-12	0	0	19.1529	567.24	IL10;MMP1;MMP2;IGF1;PTGS2;MMP9;EGFR;FOSL1;CCND1;MYC;RARA;CYP1A1;TIMP1
Metabolic Diseases	37/421	5.7345e-26	1.41605e-24	0	0	9.71116	564.419	CRP;CSF2;PTH;SERPINE1;RORA;AHR;ADRB2;RETN;TNF;FOXO1;NRIP1;CASP1;S100A12;CCL2;CD36;IL10;EDN1;TGFB1;ADIPOQ;STAT3;OSM;CYBB;MIR21;TNFRSF1B;SIRT1;NFKB1;NR4A1;IL1A;RBP4;IL6;FGF19;IL1B;LEP;CAT;AGTR1;CTNNB1;TLR4
Nephrotic Syndrome, Minimal Change	1941-09-01	9.10463e-11	8.19416e-10	0	0	24.2555	560.779	IL6;ACE;EGF;IL1B;SPP1;IL18;TIMP1;TNF;IL17A
Intestinal Polyps	1941-09-01	9.10463e-11	8.18667e-10	0	0	24.2555	560.779	JUN;CCND1;EGF;CASP3;SPP1;CTNNB1;PTGS2;EGFR;VEGFA
Erectile dysfunction	17/118	5.4023e-16	7.22365e-15	0	0	15.9191	559.628	CD40;EDN1;ACE;TGFB1;NOS2;IGF1;TNF;AGER;SIRT1;VEGFA;IL6;FABP4;CCND1;CASP3;KDR;PROK2;BAX
Cryoglobulinemia	2020-07-27	3.37283e-09	2.57361e-08	0	0	28.6474	558.84	CXCL10;IFNG;NOTCH4;MYC;CCL2;TNF;TNFSF13B
Leg Ulcer	2020-07-27	3.37283e-09	2.57162e-08	0	0	28.6474	558.84	NRP1;IL6;IL1B;SERPINE1;MMP9;ICAM1;VEGFA
Alzheimer Disease, Late Onset	27/253	2.73491e-21	5.10031e-20	0	0	11.7922	558.339	APP;DNMT1;CSF2;TNF;IGF1R;CASP3;ALOX5;CTSD;IL10;EGR1;PRNP;ACE;TGFB1;VDR;IL18;IGF1;SIRT1;VEGFA;RBP4;IL6;IL1B;LEP;CAT;CRH;BAX;TLR4;TLR2
Huntington Disease	47/627	5.51732e-30	1.70516e-28	0	0	8.28289	558.015	CRP;APP;CD40;CDKN1A;CSF2;CXCL8;PTH;HP;CXCL3;PTGS2;TNF;AGER;FOXO1;CASP3;ALOX5;CCL5;CASP1;S100A12;CCL2;IL10;EGR1;PRNP;ACE;TGFB1;VDR;AHSG;EGF;MMP2;STAT3;CYBB;MIR21;IGF1;TNFRSF1B;MMP9;SIRT1;NFKB1;VEGFA;P2RX7;IL1A;IL6;CREB1;ADORA2A;IL1B;LEP;CAT;CRH;BAX
Nephroblastoma	34/370	1.63779e-24	3.6918e-23	0	0	10.1538	556.11	CSF3;CALCA;CSF2;PTH;TGFA;PTGS2;EGFR;IGF1R;CCND1;IFI16;CDH1;CD14;TIMP1;MAP3K7;MAPK3;EGR1;TGFB1;CHUK;VDR;IL15;IFNB1;STAT1;WNT5A;STAT3;FN1;MIR21;IL2;VEGFA;IFNG;CAT;KIT;RARA;CTNNB1;EZH2
Myocardial Reperfusion Injury	14/86	3.82695e-14	4.57002e-13	0	0	17.9879	555.721	EDN1;NOS2;ADIPOQ;CYBB;MIR21;SIRT1;ICAM1;VEGFA;SELP;CASP3;CAT;CASP1;CCL2;BAX
Respiratory Hypersensitivity	2020-06-21	2.45068e-08	1.69614e-07	0	0	31.5706	553.254	IL6;IL15;SERPINE1;CXCL1;TNF;TLR4
Leukomalacia, Periventricular	2020-06-21	2.45068e-08	1.69495e-07	0	0	31.5706	553.254	CRP;IL6;IL18;TNF;IL2;VEGFA
Periapical Granuloma	2020-06-21	2.45068e-08	1.69376e-07	0	0	31.5706	553.254	CXCL11;NOS2;IFNG;IL1B;TNFRSF11B;TNF
Polymyalgia Rheumatica	2020-06-21	2.45068e-08	1.69257e-07	0	0	31.5706	553.254	IL6;IFNG;CCL5;TNF;NFKB1;ICAM1
Joint swelling	1967-12-01	8.1285e-13	8.9359e-12	0	0	19.7906	550.934	IL10;CRP;SOCS3;IL6;IFNG;IFNB1;CCL20;CCL5;RORC;TNFSF10;CCL2;TNF
Metastatic Renal Cell Cancer	1967-12-01	8.1285e-13	8.92592e-12	0	0	19.7906	550.934	CRP;CSF2;FLT1;IL15;CD80;MMP2;STAT3;KDR;PGF;IL2;ICAM1;VEGFA
Malnutrition	25/225	3.33513e-20	5.87413e-19	0	0	12.2775	550.61	IL21;CRP;IL22;SERPINE1;TNF;ICAM1;IGF1R;CD36;IL10;ACE;AHSG;STAT1;ADIPOQ;IL18;IGF1;SIRT1;IL2;IL1A;IL6;IFNG;IL1B;LEP;CAT;SAA1;TLR2
stage, prostate cancer	1950-10-01	2.15537e-11	2.06663e-10	0	0	22.0994	542.773	EGR1;IL6;TGFB1;IL15;EGF;MYC;IGF1;PTGS2;VEGFA;EZH2
Calcinosis	1950-10-01	2.15537e-11	2.06462e-10	0	0	22.0994	542.773	TGFB1;AHSG;CASP3;MMP2;IL1B;IL18;SPP1;CCL2;TIMP1;MMP9
Amyotrophic Lateral Sclerosis	48/660	4.78044e-30	1.48678e-28	0	0	8.03616	542.546	CRP;CX3CR1;APP;CSF3;DNMT1;CSF2;PTGS2;TNF;EGFR;RELA;IGF1R;CASP3;ALOX5;KDR;CASP1;CCL2;HES1;CD14;TIMP1;CTSD;MAPK3;IL10;PRNP;EDN1;TGFB1;TNFSF14;NOS2;VDR;EGF;LIF;CYBB;IGF1;TNFRSF1B;MMP9;SIRT1;NFKB1;VEGFA;P2RX7;CXCL10;IFNG;TNIP1;IL1B;CAT;RARA;BAX;TLR4;TLR2;IL17A
Mixed cryoglobulinemia	1942-09-01	1.14981e-10	1.02266e-09	0	0	23.678	541.9	IL10;CXCL10;IL6;IFNG;FN1;MIR21;TNF;TNFSF13B;TLR2
Optic Neuritis	1942-09-01	1.14981e-10	1.02173e-09	0	0	23.678	541.9	IL10;IL6;CSF2;IFNG;MMP2;CAT;CD14;TNF;MMP9
Leukemogenesis	51/730	3.67209e-31	1.19898e-29	0	0	7.71967	540.99	IL21;APP;IL22;CSF3;CD40;CDKN1A;CSF2;TNF;CCND1;CDH1;MYC;KDR;TNFSF10;TIMP1;JAK3;IL10;IL15;WNT5A;MIR21;SIRT1;IL1A;CREB1;IL1B;KIT;RARA;BIRC5;CX3CR1;DNMT1;FOXO1;EGFR;RELA;CCL3;SPP1;HES1;MAPK3;EGR1;JUN;SMAD3;NOS2;STAT3;LIF;NFATC1;IL2;NFKB1;VEGFA;NR4A1;IL6;PTPRC;BAX;CTNNB1;EZH2
Primary malignant neoplasm	63/1032	1.49244e-35	5.96247e-34	0	0	6.74547	540.92	IL22;NRP1;CD40;CSF2;CXCL8;AHR;FGF1;TNF;CTSS;IGF1R;TNFSF13B;PTTG1;CDH1;MYC;CASP3;BSG;NAMPT;TNFSF10;MAP3K7;CTSD;JAK3;IL10;IL11;IL15;MMP2;IL18;MIR21;MMP9;SIRT1;CREB1;IFNG;KIT;TRIB3;CRP;DNMT1;PTH;RETN;PTGS2;AGER;EGFR;SOCS3;MIR210;ALOX5;CCL5;SPP1;TGFB1;VDR;CCL20;EGF;IFNB1;STAT3;FN1;OSM;IGF1;IL2;VEGFA;IL6;MIR143;LEP;KRT14;CYP1A1;EZH2;IL17A
Lymphoid leukemia	24/213	1.41985e-19	2.43956e-18	0	0	12.4504	540.329	IL10;NRP1;IL11;CSF3;CD40;CXCL8;IL15;IFNB1;SERPINE1;STAT3;PLAT;CFLAR;PTGS2;TNF;SIRT1;IL6;PTPRC;IFNG;MYC;IL1B;RARA;TLR9;SPP1;TLR4
Intestinal Neoplasms	20/158	1.74893e-17	2.61223e-16	0	0	13.987	539.687	CDKN1A;CXCL8;WNT5A;PTGS2;EGFR;VEGFA;SELP;CCND1;IFNG;MYC;CASP3;LEP;KIT;KDR;SPP1;BAX;CTNNB1;HES1;TLR4;MAPK3
Malignant neoplasm of breast	157/5054	1.48623e-68	3.56259e-66	0	0	3.43254	536.093	APP;CSF3;CSF2;CD80;IL23R;SERPINE1;HP;RORC;PLAT;RORA;AHR;FGF1;TNF;CXCL16;ICAM1;IGF1R;CCND1;PTTG1;CDH1;MYC;BSG;NAMPT;KDR;TNFSF10;LGALS9;MAP3K7;ADIPOQ;RPS6;WNT5A;CYBB;PGF;PAPPA;AGTR1;TRIB3;IL6ST;CALCA;DNMT1;NOTCH4;TGFA;ALOX12;TNFRSF11B;ADRB2;AGER;CD1A;FOXO1;SOCS3;MIR210;EIF4EBP1;S100A12;CD14;EGR1;PRNP;WNT10B;JUN;ACE;SMAD3;TGFB1;TNFSF14;VDR;FN1;LIF;IGF1;IL2;NFKB1;FOSL1;NFKBIA;SELP;CXCL10;NR4A1;IL6;PT…
Giant Cell Glioblastoma	13/78	2.33613e-13	2.64815e-12	0	0	18.4162	535.637	CXCL8;EGF;MMP2;FN1;MMP9;EGFR;IL2;VEGFA;NFKBIA;MYC;IL1B;TNFSF10;HES1
Luminal A Breast Carcinoma	16/110	3.4466e-15	4.35948e-14	0	0	16.0723	535.231	DNMT1;CXCL8;EGF;STAT3;AHR;MMP9;EGFR;RELA;IGF1R;FABP4;CCND1;MYC;CCL5;LEP;CCL2;IL6ST
Sporadic Breast Carcinoma	20/159	1.98517e-17	2.96058e-16	0	0	13.899	534.532	DNMT1;CD40;VDR;IL23R;WNT5A;IGF1;TNFRSF1B;TNF;NFKB1;IGF1R;VEGFA;NFKBIA;MMP12;CCND1;CDH1;MYC;LEP;TNFSF10;IL17F;IL17A
Dementia	37/436	1.99273e-25	4.78839e-24	0	0	9.37706	533.321	CRP;APP;DNMT1;CDKN1A;CSF2;CXCL8;NOTCH4;SERPINE1;AHR;PTGS2;TNF;AGER;ICAM1;IGF1R;CASP1;SPP1;IL12B;CCL2;TIMP1;PRNP;ACE;TGFB1;NOS2;EGF;STAT1;MMP3;FN1;IL18;MIR21;IGF1;CXCL10;IL1A;IL6;CD4;IL1B;LEP;BAX
Thyroid Gland Follicular Adenoma	18/134	2.59615e-16	3.57353e-15	0	0	14.8429	532.673	CDKN1A;CSF2;CXCL8;MMP1;ADRB2;IGF1;PTGS2;TNF;MMP9;VEGFA;NR4A1;CXCL10;IL6;CCND1;IL1B;BSG;CAT;CCL2
Sarcopenia	2020-07-28	4.46293e-09	3.35848e-08	0	0	27.6243	531.145	ACE;LEP;RPS6;IGF1;TNF;FOXO1;NFKB1
Hyperemia	2020-07-28	4.46293e-09	3.35591e-08	0	0	27.6243	531.145	NOS2;PTH;IL1B;SERPINE1;ADIPOQ;CAT;PTGS2
Incontinentia Pigmenti Achromians	2020-07-28	4.46293e-09	3.35334e-08	0	0	27.6243	531.145	CRP;IL10;IL1A;IL6;IL1B;KRT14;CCL2
Malignant Bone Neoplasm	2020-07-28	4.46293e-09	3.35078e-08	0	0	27.6243	531.145	P2RX7;CASP3;MMP2;SPP1;CRH;PTGS2;MMP9
Rat Insulinoma	2020-07-28	4.46293e-09	3.34822e-08	0	0	27.6243	531.145	IL1A;IFNG;CASP3;IL1B;IL18;TNF;VEGFA
HTLV-I Infections	1935-08-01	7.35903e-10	5.92339e-09	0	0	25.2565	531.142	IL10;IL6;MMP2;CCL2;TNFRSF11B;TNF;MMP9;IL2
Kidney Neoplasm	26/246	2.01665e-20	3.61671e-19	0	0	11.6786	529.626	CDKN1A;CSF2;TGFA;PTGS2;TNF;EGFR;IGF1R;CCND1;MIR210;CDH1;ALOX5;KDR;TNFSF10;EIF4EBP1;MAPK3;SMAD3;VDR;EGF;MMP2;RPS6;MMP9;IL2;VEGFA;KIT;CYP1A1;CTNNB1
Cerebral Palsy	14/89	6.28676e-14	7.3907e-13	0	0	17.3816	528.361	IL10;CXCL8;NOS2;SERPINE1;IL18;TNFRSF11B;ADRB2;IGF1;PTGS2;TNF;IL1A;IL6;IL1B;CTNNB1
Simple Partial Status Epilepticus	1969-12-01	1.17626e-12	1.27457e-11	0	0	19.2169	527.863	CD40;JUN;NOS2;CASP3;CAT;CASP1;CRH;CCL3;CCL2;PTGS2;TNF;VEGFA
Status Epilepticus, Subclinical	1969-12-01	1.17626e-12	1.27316e-11	0	0	19.2169	527.863	CD40;JUN;NOS2;CASP3;CAT;CASP1;CRH;CCL3;CCL2;PTGS2;TNF;VEGFA
Complex Partial Status Epilepticus	1969-12-01	1.17626e-12	1.27176e-11	0	0	19.2169	527.863	CD40;JUN;NOS2;CASP3;CAT;CASP1;CRH;CCL3;CCL2;PTGS2;TNF;VEGFA
Grand Mal Status Epilepticus	1969-12-01	1.17626e-12	1.27037e-11	0	0	19.2169	527.863	CD40;JUN;NOS2;CASP3;CAT;CASP1;CRH;CCL3;CCL2;PTGS2;TNF;VEGFA
Mucoepidermoid Carcinoma	1969-12-01	1.17626e-12	1.26897e-11	0	0	19.2169	527.863	DNMT1;FLT1;CREB1;CCND1;CDH1;KIT;STAT3;CTNNB1;HES1;EGFR;MAPK3;VEGFA
Non-Convulsive Status Epilepticus	1969-12-01	1.17626e-12	1.26758e-11	0	0	19.2169	527.863	CD40;JUN;NOS2;CASP3;CAT;CASP1;CRH;CCL3;CCL2;PTGS2;TNF;VEGFA
Reoviridae Infections	2020-05-16	2.31397e-07	1.433e-06	0	0	34.5304	527.594	IFNB1;STAT1;CASP3;TNFSF10;MAPK3
Malignant melanoma, metastatic	2020-05-16	2.31397e-07	1.43209e-06	0	0	34.5304	527.594	IL15;KIT;CYP1A1;TNF;IL2
Common Cold	2020-05-16	2.31397e-07	1.43119e-06	0	0	34.5304	527.594	SELP;CXCL10;IL6;NOS2;ICAM1
Diverticulitis	2020-05-16	2.31397e-07	1.43029e-06	0	0	34.5304	527.594	CD40;MMP1;MMP2;LEP;VEGFA
Empyema	2020-05-16	2.31397e-07	1.42939e-06	0	0	34.5304	527.594	NFKBIA;CSF3;CSF2;CAT;VEGFA
infertility tubal factor	2020-05-16	2.31397e-07	1.4285e-06	0	0	34.5304	527.594	IL10;IL6;IL12B;TLR4;TLR2
premalignant lesion	2020-05-16	2.31397e-07	1.4276e-06	0	0	34.5304	527.594	CCND1;TGFA;TNF;NFKB1;IGF1R
Lymphohistiocytosis, Hemophagocytic	1951-10-01	2.66025e-11	2.52365e-10	0	0	21.6661	527.57	IL10;P2RX7;IL1A;CXCL8;PTPRC;IFNG;IL18;CCL2;TNF;IL2
Metaplasia	1951-10-01	2.66025e-11	2.52121e-10	0	0	21.6661	527.57	IL10;CDH1;EGF;CASP3;CTNNB1;PTGS2;MMP9;CD1A;EGFR;VEGFA
Colitis, Ischemic	2020-04-11	2.03763e-06	1.10823e-05	0	0	40.1808	526.518	MMP2;SERPINE1;MMP9;VEGFA
Rotator cuff syndrome	2020-04-11	2.03763e-06	1.10762e-05	0	0	40.1808	526.518	IL6;MMP1;MMP3;VEGFA
FUNDUS DYSTROPHY, PSEUDOINFLAMMATORY, OF SORSBY	2020-04-11	2.03763e-06	1.10701e-05	0	0	40.1808	526.518	MMP2;KDR;TIMP1;VEGFA
Sturge-Weber Syndrome	2020-04-11	2.03763e-06	1.1064e-05	0	0	40.1808	526.518	EDN1;FN1;KDR;VEGFA
Sleep Apnea, Mixed Central and Obstructive	2020-04-11	2.03763e-06	1.10579e-05	0	0	40.1808	526.518	IL10;EDN1;ACE;IL1B
Vascular System Injuries	2020-04-11	2.03763e-06	1.10518e-05	0	0	40.1808	526.518	ACE;AGTR1;SPP1;TNF
AROMATASE EXCESS SYNDROME	2020-04-11	2.03763e-06	1.10457e-05	0	0	40.1808	526.518	IL6;CREB1;EGF;IGF1
Burn scar	2020-04-11	2.03763e-06	1.10396e-05	0	0	40.1808	526.518	CALCA;TGFB1;S100A12;VEGFA
Chills	2020-04-11	2.03763e-06	1.10335e-05	0	0	40.1808	526.518	CRP;IL6;IFNG;TNF
Ectromelia	2020-04-11	2.03763e-06	1.10274e-05	0	0	40.1808	526.518	IL18;TLR9;TLR7;TLR4
Eosinophilia-Myalgia Syndrome	2020-04-11	2.03763e-06	1.10213e-05	0	0	40.1808	526.518	TGFB1;IFNG;CAT;FN1
HIV-Associated Lipodystrophy Syndrome	2020-04-11	2.03763e-06	1.10153e-05	0	0	40.1808	526.518	IL6;CXCL8;ADIPOQ;TNF
Hypersomnia with Periodic Respiration	2020-04-11	2.03763e-06	1.10092e-05	0	0	40.1808	526.518	IL10;EDN1;ACE;IL1B
Muscle fibrosis	2020-04-11	2.03763e-06	1.10032e-05	0	0	40.1808	526.518	TGFB1;SERPINE1;MIR21;TIMP1
Pigmented villonodular synovitis	2020-04-11	2.03763e-06	1.09971e-05	0	0	40.1808	526.518	MMP1;SPP1;MMP9;TNF
Pityriasis Rubra Pilaris	2020-04-11	2.03763e-06	1.09911e-05	0	0	40.1808	526.518	APP;PRNP;RELA;MAPK3
Prehypertension	2020-04-11	2.03763e-06	1.09851e-05	0	0	40.1808	526.518	CRP;ACE;AGTR1;ADRB2
Polyendocrinopathies, Autoimmune	13/79	2.77446e-13	3.1414e-12	0	0	18.1831	525.73	APP;EDN1;DNMT1;ACE;EGF;MMP2;SERPINE1;TNF;CCL2;TLR7;TLR4;TLR2;IL17A
AURAL ATRESIA, CONGENITAL	1960-11-01	5.72789e-12	5.8275e-11	0	0	20.2578	524.388	APP;PRNP;IL6;CSF2;ACE;TGFB1;PTPRC;IL1B;ALOX5;TNF;MMP9
High Grade Lymphoma (neoplasm)	1943-09-01	1.44294e-10	1.26392e-09	0	0	23.1273	524.046	IL10;CSF3;CSF2;CCND1;CDH1;MYC;TIMP1;MMP9;NFKB1
Pheochromocytoma	28/280	2.82103e-21	5.25097e-20	0	0	11.0497	522.842	APP;NRP1;CALCA;FLT1;PTH;TGFA;TNF;IGF1R;CCND1;MIR210;MYC;CCL5;KDR;S100A12;TGFB1;EGF;STAT3;FN1;IGF1;VEGFA;CXCL10;IL1A;IFNG;CAT;KIT;AGTR1;CRH;BIRC5
Promyelocytic leukemia	25/233	7.89777e-20	1.36895e-18	0	0	11.8559	521.484	APP;CSF3;CDKN1A;CSF2;CXCL8;TGFA;PLAT;TNF;EGFR;TNFSF13B;CCND1;MYC;CASP3;ALOX5;TNFSF10;HES1;IL10;ACE;EGF;WNT5A;NFATC1;NFKB1;CXCL10;IFNG;RARA
Skin carcinoma	14/90	7.38677e-14	8.63225e-13	0	0	17.1885	519.719	IL10;CSF3;CSF2;VDR;SERPINE1;IGF1;TNFRSF1B;PTGS2;TNF;EGFR;CCND1;CYP1A1;BIRC5;CTNNB1
Hyperthyroidism	17/124	1.27385e-15	1.66926e-14	0	0	15.1488	519.555	IL10;APP;CD40;EDN1;ACE;VDR;SERPINE1;ADIPOQ;FN1;ADRB2;IGF1;TNF;RELA;IGF1R;IL6;LEP;CAT
Disorder of Achilles tendon	2020-06-22	3.34446e-08	2.27943e-07	0	0	30.1356	518.736	IL6;NOS2;IL1B;MMP3;TLR4;TLR2
Chromosome 8, trisomy	1970-12-01	1.40856e-12	1.50963e-11	0	0	18.9424	516.908	IL10;CD40;CSF3;PTPRC;CCND1;CASP3;MYC;KIT;RARA;CD14;TNF;CD1A
Dermatologic disorders	35/406	2.73453e-24	6.0941e-23	0	0	9.52562	516.823	IL22;CD40;CXCL8;RORA;ALOX12;CXCL1;AHR;CXCL3;PTGS2;TNF;AGER;EGFR;PTTG1;IL10;JUN;TGFB1;VDR;MMP1;CCL20;IL18;MMP9;IL2;NFKB1;VEGFA;SELP;MMP12;CXCL10;IL1A;CXCL11;IL6;IFNG;IL1B;KRT14;TLR2;IL17A
Brain Diseases	26/250	3.04431e-20	5.41039e-19	0	0	11.4917	516.42	APP;CSF2;CXCL8;SERPINE1;TNF;AGER;CASP3;CCL2;IL10;PRNP;EDN1;ACE;TGFB1;NOS2;IFNB1;MMP3;LIF;OSM;SIRT1;VEGFA;P2RX7;IL6;PTPRC;ADORA2A;IFNG;TLR4
Intestinal Diseases	13/80	3.28694e-13	3.70035e-12	0	0	17.9558	516.115	IL10;TGFB1;NOS2;IL15;SERPINE1;STAT3;TNFRSF1B;TNF;IL2;IL6;CASP3;BAX;TLR4
Prion Diseases	13/80	3.28694e-13	3.69611e-12	0	0	17.9558	516.115	CX3CR1;APP;PRNP;CD40;CYBB;PTGS2;CX3CL1;NFKB1;IL1A;IL6;IL1B;CD14;CTSD
Hepatoblastoma	25/235	9.74606e-20	1.68338e-18	0	0	11.755	514.574	CALCA;CDKN1A;SERPINE1;TGFA;AHR;TNF;EGFR;ICAM1;IGF1R;CCND1;MYC;EIF4EBP1;HES1;FN1;MIR21;IGF1;VEGFA;IL6;IFNG;IL1B;CAT;BIRC5;BAX;CTNNB1;TLR4
Carcinomatosis of peritoneal cavity	1952-10-01	3.26807e-11	3.07945e-10	0	0	21.2495	513.052	IFNG;CD80;HP;KDR;AGTR1;CFLAR;EGFR;NFKB1;HBEGF;VEGFA
Parasitic Diseases	1952-10-01	3.26807e-11	3.0765e-10	0	0	21.2495	513.052	IL10;CRP;NCF1;IFNG;NOS2;ADRB2;TNF;MMP9;TLR4;NFKB1
Endometriosis of ovary	1936-08-01	9.38898e-10	7.52037e-09	0	0	24.5549	510.407	NR4A1;TGFB1;CDH1;MMP1;MMP2;BSG;CYP1A1;IL12B
Peripheral arterial occlusive disease	1936-08-01	9.38898e-10	7.51424e-09	0	0	24.5549	510.407	CRP;IL6;SERPINE1;MMP3;HP;TNFRSF11B;AGER;VEGFA
Hamartoma Syndrome, Multiple	18/138	4.43096e-16	6.02317e-15	0	0	14.4127	509.528	IL10;APP;CD40;TGFB1;NCF1;IL15;EGF;IL23R;MIR21;TNF;EGFR;VEGFA;IFNG;IL1B;IL17F;TLR4;TLR2;IL17A
Nodule	17/126	1.67795e-15	2.18133e-14	0	0	14.9084	507.2	IL22;CALCA;TGFB1;MMP1;MMP2;MMP3;PTGS2;EGFR;VEGFA;CDH1;CAT;KIT;SPP1;CTSD;TLR4;TLR2;IL17A
Strawberry nevus of skin	1944-09-01	1.79996e-10	1.56687e-09	0	0	22.6017	507.139	IL6;FLT1;ACE;CASP3;KDR;CCL2;ADRB2;NFKB1;VEGFA
Toxic Shock Syndrome	1944-09-01	1.79996e-10	1.56548e-09	0	0	22.6017	507.139	IL10;IL6;CXCL8;NOS2;IFNG;IL1B;TNF;IL2;TLR2
Brittle diabetes	1944-09-01	1.79996e-10	1.5641e-09	0	0	22.6017	507.139	CRP;IL10;IFNG;CCL20;STAT3;CAT;HP;IGF1;TNF
Muscle damage	1944-09-01	1.79996e-10	1.56272e-09	0	0	22.6017	507.139	IL10;IL6;CXCL8;IL15;SPP1;TNFSF10;CCL2;IGF1;VEGFA
Adenomatous Polyposis Coli	34/392	1.08854e-23	2.37209e-22	0	0	9.58394	506.747	DNMT1;CDKN1A;CSF2;CXCL8;SERPINE1;PTGS2;TNF;AGER;FOXO1;EGFR;RELA;ICAM1;CCND1;CDH1;MYC;CASP3;CASP1;MAPK3;IL10;FZD2;SMAD3;TGFB1;NOS2;STAT3;MIR21;MMP9;NFKB1;VEGFA;FOSL1;RBP4;LEP;KIT;BAX;CTNNB1
Lymphoid hyperplasia	2020-07-29	5.83826e-09	4.31417e-08	0	0	26.6717	505.665	IL10;CXCL10;CCND1;IFNG;CCL5;BAX;NFKB1
Microvascular Angina	2020-07-29	5.83826e-09	4.31093e-08	0	0	26.6717	505.665	CRP;IL10;IL6;ACE;IFNG;RETN;TNF
Senile sclerosis of aortic cusp	2020-03-07	2.48425e-05	0.000115931	0	0	47.356	502.113	CRP;CAT;SPP1
Tularemia	2020-03-07	2.48425e-05	0.000115876	0	0	47.356	502.113	IL18;IL2;TLR2
Acute glaucoma	2020-03-07	2.48425e-05	0.000115821	0	0	47.356	502.113	IL1B;CASP1;TLR4
Vulvar Neoplasms	2020-03-07	2.48425e-05	0.000115767	0	0	47.356	502.113	CRP;CASP3;PTGS2
Acute Motor Axonal Neuropathy	2020-03-07	2.48425e-05	0.000115712	0	0	47.356	502.113	TNFRSF1B;TLR4;TNF
Acute peritonitis	2020-03-07	2.48425e-05	0.000115657	0	0	47.356	502.113	CRP;IL1B;ICAM1
Bacterial keratitis	2020-03-07	2.48425e-05	0.000115602	0	0	47.356	502.113	IL6;CXCL8;IL1B
Bronchial Diseases	2020-03-07	2.48425e-05	0.000115547	0	0	47.356	502.113	CXCL8;NOS2;IL18
Bronchiolitis Obliterans Organizing Pneumonia	2020-03-07	2.48425e-05	0.000115493	0	0	47.356	502.113	CXCL8;TNFRSF1B;TNF
Complicated malaria	2020-03-07	2.48425e-05	0.000115438	0	0	47.356	502.113	IL23R;TLR9;TLR4
Cytokine release syndrome	2020-03-07	2.48425e-05	0.000115384	0	0	47.356	502.113	CRP;IL6;IFNG
Fat redistribution	2020-03-07	2.48425e-05	0.000115329	0	0	47.356	502.113	CRP;IL6;RBP4
Hemangioma of retina	2020-03-07	2.48425e-05	0.000115275	0	0	47.356	502.113	MMP1;MMP3;VEGFA
Hepatorenal Syndrome	2020-03-07	2.48425e-05	0.00011522	0	0	47.356	502.113	EDN1;TLR4;TNF
LEPTIN DEFICIENCY OR DYSFUNCTION	2020-03-07	2.48425e-05	0.000115166	0	0	47.356	502.113	LEP;WNT5A;VEGFA
Lymphangiectasis	2020-03-07	2.48425e-05	0.000115112	0	0	47.356	502.113	KDR;VEGFC;VEGFA
Moderate obesity	2020-03-07	2.48425e-05	0.000115057	0	0	47.356	502.113	IL6;ACE;TNF
Nose symptoms	2020-03-07	2.48425e-05	0.000115003	0	0	47.356	502.113	IL6;CXCL8;LEP
Papillary cystic tumor	2020-03-07	2.48425e-05	0.000114949	0	0	47.356	502.113	CCND1;CDH1;CTNNB1
Peritoneal infections	2020-03-07	2.48425e-05	0.000114895	0	0	47.356	502.113	IFNG;IL1B;TLR2
Low grade glioma	1962-11-01	8.36345e-12	8.34477e-11	0	0	19.6043	500.051	CSF2;FLT1;CDH1;CASP3;MYC;CCL5;STAT3;KDR;EGFR;ICAM1;VEGFA
Hyperparathyroidism, Primary	1953-10-01	3.99681e-11	3.72682e-10	0	0	20.8485	499.175	IL11;WNT10B;CALCA;IL6;CCND1;PTH;VDR;CTNNB1;TNFRSF11B;IGF1
granulosa cell tumor	1953-10-01	3.99681e-11	3.72329e-10	0	0	20.8485	499.175	SMAD3;NOTCH4;KDR;TNFSF10;TGFA;CTNNB1;EGFR;FOXO1;MAPK3;VEGFA
Cervical Squamous Cell Carcinoma	19/153	1.66622e-16	2.33271e-15	0	0	13.7219	498.527	DNMT1;CXCL8;STAT3;OSM;MIR21;MMP9;NFKB1;EGFR;VEGFA;IL6;CCND1;CDH1;MYC;KRT14;TLR9;IL12B;TLR7;CTSD;TLR4
West Nile viral infection	1972-12-01	2.00245e-12	2.12528e-11	0	0	18.4162	496.071	IL10;IL1A;SOCS3;CSF2;IFNB1;STAT1;CASP3;IL1B;CCL5;CD14;TNF;MMP9
Irritable Bowel Syndrome	20/167	5.30106e-17	7.63912e-16	0	0	13.2332	495.928	IL10;EGR1;TGFB1;CXCL8;CCL20;IL23R;FN1;TNF;NFKBIA;IL1A;IL6;IFNG;CDH1;FGF19;IL1B;TBX21;CRH;PROK2;TLR4;TLR2
Retinoblastoma	41/539	2.49082e-26	6.39159e-25	0	0	8.40517	495.523	DNMT1;CD40;CDKN1A;CSF2;SUV39H1;FGF1;PTGS2;TNF;FOXO1;EGFR;ICAM1;CCND1;MYC;CASP3;KDR;TNFSF10;CCL2;SMAD3;TGFB1;NOS2;VDR;IFNB1;MMP3;STAT3;MIR21;IGF1;TNFRSF1B;MMP9;NFKB1;VEGFA;IL1A;IL6;IL1B;LEP;KIT;CRH;RARA;BIRC5;BAX;CTNNB1;EZH2
Ischemic cardiomyopathy	16/116	8.18632e-15	1.01585e-13	0	0	15.241	494.362	CSF3;ACE;SMAD3;TGFB1;FLT1;SERPINE1;MMP3;IL18;IGF1;TNF;VEGFA;IL6;CASP3;BSG;SPP1;TIMP1
Obesity, Visceral	1945-09-01	2.23255e-10	1.91462e-09	0	0	22.0994	491.11	RBP4;LEP;SERPINE1;NAMPT;ADIPOQ;IGF1;MMP9;SIRT1;HBEGF
Delirium	1945-09-01	2.23255e-10	1.91295e-09	0	0	22.0994	491.11	IL10;IL6;CXCL8;IL1B;LIF;CCL2;IGF1;TNF;IL17A
Mixed Salivary Gland Tumor	15/105	3.40907e-14	4.08092e-13	0	0	15.7853	489.499	FLT1;STAT3;PTGS2;MMP9;NFKB1;EGFR;VEGFA;IL6;CCND1;IFNG;CASP3;LEP;KDR;BAX;CTNNB1
Lymphoma, Large-Cell, Follicular	13/83	5.38897e-13	5.99805e-12	0	0	17.3068	488.904	IL10;CD40;TNF;IL2;VEGFA;CCND1;MYC;LEP;KIT;TLR9;CD14;TLR2;EZH2
Inclusion Body Myopathy, Sporadic	1963-11-01	1.00537e-11	1.00211e-10	0	0	19.2932	488.562	APP;PRNP;CXCL10;CXCL9;CXCL11;NOS2;IL1B;NOTCH4;TLR9;TIMP1;TLR4
Viral hepatitis	1963-11-01	1.00537e-11	1.0011e-10	0	0	19.2932	488.562	IL22;CXCL10;CDKN1A;TGFB1;IFNG;PTH;VDR;CASP3;LEP;TNFRSF11B;TNF
Congenital contractural arachnodactyly	23/212	2.01004e-18	3.22789e-17	0	0	11.9879	488.488	DNMT1;VDR;SERPINE1;STAT3;MIR21;IGF1;PTGS2;TNF;NFKB1;EGFR;RELA;ICAM1;IL6;CDH1;CASP3;TNFSF10;EIF4EBP1;SPP1;BIRC5;BAX;HES1;CD14;MAPK3
Chronic arthritis	2020-06-23	4.49099e-08	3.01898e-07	0	0	28.8254	487.685	IL10;IL1A;CD80;IL1B;CXCL1;TLR4
Urinary tract infection	1973-12-01	2.37768e-12	2.51267e-11	0	0	18.1639	486.156	IL10;CRP;IL6;CXCL8;ACE;TGFB1;NOS2;CCL5;CCL2;TLR4;TLR2;VEGFA
Keratoconjunctivitis, Vernal	2020-05-17	3.25414e-07	1.97539e-06	0	0	32.4992	485.478	CSF2;TGFB1;SERPINE1;TLR9;TLR2
Zollinger-Ellison syndrome	2020-05-17	3.25414e-07	1.97418e-06	0	0	32.4992	485.478	CDKN1A;IL6;CXCL8;TNF;IGF1R
Ileal Diseases	2020-05-17	3.25414e-07	1.97296e-06	0	0	32.4992	485.478	CSF2;SERPINE1;STAT3;TNF;TLR4
Macroangiopathy	2020-05-17	3.25414e-07	1.97174e-06	0	0	32.4992	485.478	ACE;SERPINE1;ADIPOQ;CAT;RETN
Non-ST Elevated Myocardial Infarction	2020-05-17	3.25414e-07	1.97053e-06	0	0	32.4992	485.478	SELP;MMP1;MMP3;CD14;MMP9
Parainfluenza	2020-05-17	3.25414e-07	1.96931e-06	0	0	32.4992	485.478	IL6;CXCL8;IFNG;STAT1;ICAM1
Medulloblastoma	43/590	7.05357e-27	1.85354e-25	0	0	8.05319	484.933	CSF3;DNMT1;CSF2;AHR;TNF;EGFR;RELA;IGF1R;CCND1;PTTG1;CDH1;MYC;KDR;TNFSF10;EIF4EBP1;CCL2;HES1;MAPK3;FZD2;SMAD3;IFNB1;MMP2;WNT5A;STAT3;LIF;MIR21;IGF1;TNFRSF1B;MMP9;SIRT1;NFKB1;VEGFA;NFKBIA;NR4A1;IL6;FABP4;IFNG;KIT;CRH;BIRC5;CTNNB1;IL6ST;EZH2
Recurrent aphthous ulcer	2020-07-30	7.55727e-09	5.48544e-08	0	0	25.7827	482.156	IL10;IL6;IL23R;IL1B;IL17F;TNF;TLR4
Stage II Colon Cancer AJCC v7	2020-07-30	7.55727e-09	5.48139e-08	0	0	25.7827	482.156	IL6;MMP2;IL1B;STAT3;MIR21;PTGS2;VEGFA
gastritis h pylori	2020-07-30	7.55727e-09	5.47735e-08	0	0	25.7827	482.156	IL6;CXCL8;ACE;NOS2;EGF;PTGS2;TNF
Lymphadenitis	2020-07-30	7.55727e-09	5.47331e-08	0	0	25.7827	482.156	CX3CR1;SOCS3;CXCL10;CXCL9;NCF1;IFNG;CYBB
Diabetes Mellitus, Ketosis-Prone	1946-09-01	2.75415e-10	2.33142e-09	0	0	21.619	475.894	CRP;IL10;IFNG;CCL20;STAT3;CAT;HP;IGF1;TNF
Systemic candidiasis	1946-09-01	2.75415e-10	2.32942e-09	0	0	21.619	475.894	CX3CR1;IL10;IL6;CCL5;IL1B;CCL3;TLR9;TNF;IL17A
Adult Diffuse Large B-Cell Lymphoma	1946-09-01	2.75415e-10	2.32741e-09	0	0	21.619	475.894	CD40;CCND1;MYC;STAT3;TNFSF10;MIR21;NFKB1;VEGFA;EZH2
Childhood Diffuse Large B-Cell Lymphoma	1946-09-01	2.75415e-10	2.32541e-09	0	0	21.619	475.894	CD40;CCND1;MYC;STAT3;TNFSF10;MIR21;NFKB1;VEGFA;EZH2
Infiltrating Cervical Carcinoma	1946-09-01	2.75415e-10	2.32342e-09	0	0	21.619	475.894	IL10;MMP1;MIR143;CYP1A1;VEGFC;MIR21;TNF;EGFR;VEGFA
Chronic eosinophilic leukemia	1938-08-01	1.49414e-09	1.17475e-08	0	0	23.2626	472.735	CX3CR1;SELP;NOS2;IFNG;CASP3;STAT3;KIT;OSM
Thrombocythemia, Essential	18/145	1.08396e-15	1.43188e-14	0	0	13.7169	472.659	CRP;CSF2;TGFB1;FLT1;CXCL8;STAT1;STAT3;CXCL1;PGF;VEGFA;SELP;SOCS3;IL6;CCND1;IFNG;MIR143;MYC;CTNNB1
Werner Syndrome	14/96	1.86587e-13	2.12489e-12	0	0	16.1142	472.305	CDKN1A;CALCA;ACE;TGFB1;SERPINE1;ADIPOQ;FN1;ICAM1;IL1A;MYC;IL1B;CAT;CASP1;TIMP1
Demyelinating Diseases	13/85	7.40983e-13	8.19166e-12	0	0	16.8996	472.019	IL10;IL11;CSF2;IFNB1;NOTCH4;IGF1;TNF;SIRT1;EGFR;ICAM1;IFNG;CCL5;SPP1
Prostatic Hyperplasia	13/85	7.40983e-13	8.18246e-12	0	0	16.8996	472.019	EGR1;EDN1;TGFB1;EGF;VDR;MMP2;IGF1;MMP9;AGER;EGFR;VEGFA;CCL2;BAX
Severe Combined Immunodeficiency	23/217	3.40629e-18	5.33074e-17	0	0	11.7117	471.055	IL21;IL10;IL22;CSF3;CD40;CSF2;NCF1;IL15;STAT1;STAT3;CYBB;PTGS2;TNF;IL2;TNFSF13B;VEGFA;IL6;PTPRC;CCND1;IFNG;PAPPA;CASP3;JAK3
Major Depressive Disorder	39/513	4.99625e-25	1.16358e-23	0	0	8.40037	470.051	CRP;APP;NRP1;DNMT1;CSF2;SERPINE1;HP;PTGS2;TNF;EGFR;CCND1;TBX21;KDR;PROK2;CCL2;MAPK3;IL10;EGR1;IL11;JUN;ACE;VDR;EGF;TNFRSF1B;SIRT1;IL2;NFKB1;VEGFA;P2RX7;CXCL10;IL1A;IL6;CREB1;IFNG;IL1B;LEP;CAT;CRH;TLR7
Chronic myeloproliferative disorder	24/233	1.1843e-18	1.93344e-17	0	0	11.3817	469.806	EGR1;NRP1;CSF3;CALCA;CSF2;TGFB1;CXCL8;NCF1;NOS2;STAT3;FN1;OSM;PLAT;TNF;VEGFA;SOCS3;CXCL10;PTPRC;MIR143;CASP3;KIT;RARA;JAK3;EZH2
Liver Failure, Acute	16/120	1.4175e-14	1.74357e-13	0	0	14.733	469.794	IL10;CX3CR1;CSF3;NOS2;IL18;PTGS2;TNF;IL6;MIR210;IFNG;CASP3;IL1B;S100A12;CCL2;CD14;TLR2
Fever	20/173	1.06998e-16	1.51742e-15	0	0	12.7742	469.757	IL10;PRNP;CSF3;CXCL8;NCF1;IL23R;STAT3;CYBB;PTGS2;TNF;IL2;IL1A;IL6;CCND1;IFNG;IL1B;CRH;IL12B;CCL2;TLR4
Senile dementia	2020-04-12	3.03485e-06	1.60963e-05	0	0	36.8324	467.969	APP;IL1A;IL1B;AHR
Small Fiber Neuropathy	2020-04-12	3.03485e-06	1.60876e-05	0	0	36.8324	467.969	IL10;IL6;CXCL8;TNF
MYCOBACTERIUM TUBERCULOSIS, PROTECTION AGAINST	2020-04-12	3.03485e-06	1.6079e-05	0	0	36.8324	467.969	MC3R;IFNG;CCL2;TLR2
MYCOBACTERIUM TUBERCULOSIS, SUSCEPTIBILITY TO (finding)	2020-04-12	3.03485e-06	1.60703e-05	0	0	36.8324	467.969	MC3R;IFNG;CCL2;TLR2
Stage IV Colorectal Cancer	2020-04-12	3.03485e-06	1.60617e-05	0	0	36.8324	467.969	CCR6;PTGS2;MMP9;EGFR
Berylliosis	2020-04-12	3.03485e-06	1.6053e-05	0	0	36.8324	467.969	IL6;ACE;TGFB1;TNF
Congenital laryngeal adductor palsy	2020-04-12	3.03485e-06	1.60444e-05	0	0	36.8324	467.969	CXCL8;TGFB1;IL1B;TNF
Eye Infections	2020-04-12	3.03485e-06	1.60358e-05	0	0	36.8324	467.969	IL10;IFNG;IL17A;VEGFA
Female Genital Diseases	2020-04-12	3.03485e-06	1.60271e-05	0	0	36.8324	467.969	IL6;CXCL8;CYP1A1;LGALS9
Hyaline Membrane Disease	2020-04-12	3.03485e-06	1.60185e-05	0	0	36.8324	467.969	CXCL8;NFKB1;ICAM1;VEGFA
Immediate hypersensitivity	2020-04-12	3.03485e-06	1.60099e-05	0	0	36.8324	467.969	IL10;IL18;CD14;TNF
Intracranial Arteriovenous Malformation	2020-04-12	3.03485e-06	1.60013e-05	0	0	36.8324	467.969	EDN1;IL6;NOTCH4;VEGFA
Ocular Toxoplasmosis	2020-04-12	3.03485e-06	1.59928e-05	0	0	36.8324	467.969	IL10;IL6;IFNG;IL17A
Pseudorabies	2020-04-12	3.03485e-06	1.59842e-05	0	0	36.8324	467.969	IL1A;EGF;IL1B;TNF
Invasive Ductal Breast Carcinoma	23/218	3.77902e-18	5.89528e-17	0	0	11.658	467.683	DNMT1;CDKN1A;TGFB1;VDR;FN1;OSM;MIR21;PTGS2;MMP9;SIRT1;CD1A;EGFR;VEGFA;CCND1;PTTG1;CDH1;MYC;KIT;SPP1;CCL2;CD14;CTSD;IL17A
Familial Alzheimer Disease (FAD)	21/188	3.60585e-17	5.25791e-16	0	0	12.3428	467.315	APP;PRNP;CSF2;ACE;IGF1;PTGS2;TNF;IGF1R;VEGFA;IL1A;CREB1;CCND1;CASP3;IL1B;LEP;CAT;CASP1;CRH;CCL2;BAX;CTSD
Malignant Peripheral Nerve Sheath Tumor	21/188	3.60585e-17	5.25012e-16	0	0	12.3428	467.315	EGF;MMP2;RPS6;STAT3;FN1;TGFA;MIR21;TNF;EGFR;CXCL16;IGF1R;VEGFA;MMP12;CCND1;MIR210;KIT;KDR;SPP1;BIRC5;EZH2;MAPK3
Ovarian Cysts	1975-12-01	3.32593e-12	3.44076e-11	0	0	17.6796	467.258	IL6;FLT1;CXCL8;MMP1;EGF;MMP2;AHR;PTGS2;MMP9;EGFR;NFKB1;VEGFA
Malignant neoplasm of large intestine	39/516	6.19423e-25	1.43917e-23	0	0	8.35154	465.523	IL21;CXCL8;PTGS2;CXCL5;EGFR;ICAM1;IGF1R;SOCS3;CCND1;PTTG1;CDH1;MYC;TNFSF10;SPP1;CCL2;TIMP1;IL10;ACE;TGFB1;VDR;EGF;STAT1;MMP2;ADIPOQ;WNT5A;MMP3;STAT3;MIR21;IGF1;TNFRSF1B;MMP9;SIRT1;VEGFA;IL6;CREB1;MIR143;RARA;EZH2;HBEGF
Adult Glioblastoma	21/189	4.02543e-17	5.85236e-16	0	0	12.2775	463.491	CSF3;CSF2;TGFB1;FLT1;VDR;STAT1;STAT3;OSM;MIR21;AHR;PTGS2;TNF;SIRT1;EGFR;VEGFA;IL1B;KIT;TNFSF10;SPP1;TLR4;EZH2
Papilloma	22/204	1.31401e-17	1.99292e-16	0	0	11.9164	463.2	CDKN1A;TGFB1;CHUK;MMP1;CCL20;EGF;IFNB1;STAT3;TGFA;PLAT;IGF1;PTGS2;MMP9;PGF;EGFR;VEGFA;IL1A;CCND1;IFNG;MYC;KIT;KRT14
Glaucoma, Primary Open Angle	18/147	1.38717e-15	1.8105e-14	0	0	13.5303	462.891	EGR1;EDN1;TGFB1;NOS2;MMP1;IL20RB;VEGFC;ADRB2;PTGS2;TNF;MMP9;MMP12;IL1A;IL1B;CAT;SPP1;TIMP1;TLR4
Colonic Polyps	1947-09-01	3.38012e-10	2.81048e-09	0	0	21.159	461.435	PTTG1;NOS2;EGF;VDR;ALOX5;CTNNB1;IGF1;EGFR;VEGFA
Hemangioblastoma	1947-09-01	3.38012e-10	2.8081e-09	0	0	21.159	461.435	PTPRC;CCND1;MMP1;SERPINE1;MMP3;TGFA;EGFR;PGF;VEGFA
Post MI	1947-09-01	3.38012e-10	2.80573e-09	0	0	21.159	461.435	CRP;CSF3;ACE;CCL2;TIMP1;IGF1;TNF;MMP9;TLR4
Polycystic Kidney, Autosomal Dominant	19/161	4.38063e-16	5.963e-15	0	0	13.04	461.15	JUN;EDN1;ACE;EGF;SERPINE1;STAT3;HP;IL18;TGFA;IGF1;TNF;AGER;EGFR;VEGFA;P2RX7;CREB1;MIR143;MYC;TIMP1
Adenoviral infections	1956-10-01	7.12982e-11	6.49415e-10	0	0	19.7316	461.013	CD40;CDKN1A;CSF2;STAT3;TNFSF10;IL18;RORA;PTGS2;TNF;VEGFA
Parathyroid Neoplasms	1956-10-01	7.12982e-11	6.48814e-10	0	0	19.7316	461.013	SMAD3;CCND1;PTH;VDR;MYC;MMP2;CTNNB1;EGFR;VEGFA;EZH2
Ataxia Telangiectasia	33/396	1.87342e-22	3.70461e-21	0	0	9.2081	460.673	CD40;CDKN1A;CXCL8;PLAT;ADRB2;AGER;EGFR;CCND1;CASP3;ALOX5;CCL2;HES1;JAK3;MAPK3;EDN1;EGF;IFNB1;MMP3;STAT3;FN1;NFATC1;MIR21;MMP9;IL2;NFKB1;FOSL1;NFKBIA;CXCL10;IFNG;CAT;KIT;BAX;EZH2
Stage II Colon Cancer	2020-07-31	9.68732e-09	6.93423e-08	0	0	24.951	460.407	IL6;MMP2;IL1B;STAT3;MIR21;PTGS2;VEGFA
Chronic interstitial cystitis	2020-07-31	9.68732e-09	6.92918e-08	0	0	24.951	460.407	CXCL10;CXCL9;IL6;CXCL11;CXCL8;TNFSF14;ADRB2
Pericardial effusion	2020-07-31	9.68732e-09	6.92414e-08	0	0	24.951	460.407	PLAT;MIR21;TLR7;IGF1;PTGS2;EGFR;VEGFA
Plasma Cell Neoplasm	2020-07-31	9.68732e-09	6.91911e-08	0	0	24.951	460.407	CSF3;IL6;PTPRC;CCND1;MYC;KIT;IGF1
Squamous cell carcinoma of skin	22/205	1.46071e-17	2.2086e-16	0	0	11.8582	459.685	IL10;CDKN1A;TGFB1;MMP1;EGF;STAT1;STAT3;VEGFC;PLAT;MIR21;PTGS2;TNF;AGER;SIRT1;NFKB1;EGFR;VEGFA;IL6;CCND1;MIR143;MYC;HBEGF
Staphylococcal toxic shock syndrome	2020-06-24	5.94318e-08	3.95997e-07	0	0	27.6243	459.625	IL10;IL6;CXCL8;IFNG;IL1B;TNF
Asymptomatic human immunodeficiency virus infection	2020-06-24	5.94318e-08	3.95729e-07	0	0	27.6243	459.625	CXCL10;CSF3;CSF2;CD14;EGFR;IL2
Complications of Diabetes Mellitus	2020-06-24	5.94318e-08	3.95461e-07	0	0	27.6243	459.625	IL15;HP;IGF1;AGER;TNF;VEGFA
Elastosis perforans serpiginosa	2020-06-24	5.94318e-08	3.95194e-07	0	0	27.6243	459.625	RBP4;TGFB1;LEP;TLR4;NFKB1;VEGFA
Lyme Arthritis	2020-06-24	5.94318e-08	3.94926e-07	0	0	27.6243	459.625	IL10;IL11;CXCL8;ALOX5;IL17A;TLR2
Granulomatosis with polyangiitis	1976-12-01	3.91874e-12	4.03281e-11	0	0	17.4469	458.248	IL10;CRP;TGFB1;IFNG;MMP2;TLR9;CTNNB1;TIMP1;TNF;TLR4;TNFSF13B;IL17A
Petit mal status	1976-12-01	3.91874e-12	4.0286e-11	0	0	17.4469	458.248	CD40;JUN;NOS2;CASP3;CAT;CASP1;CRH;CCL3;CCL2;PTGS2;TNF;VEGFA
Lymphoma, Follicular	31/359	1.40525e-21	2.64068e-20	0	0	9.54154	458.128	IL21;CD40;CDKN1A;CSF2;TNF;FOXO1;TNFSF13B;SOCS3;CCND1;MYC;CASP3;CCL5;KDR;TNFSF10;EIF4EBP1;CCL2;MAPK3;IL10;TGFB1;NOS2;VDR;STAT1;STAT3;CFLAR;MMP9;IL2;VEGFA;NR4A1;LEP;KIT;EZH2
Anaplastic thyroid carcinoma	20/176	1.5046e-16	2.11245e-15	0	0	12.5565	457.469	IL10;CDKN1A;CSF2;CXCL8;MMP1;STAT3;MIR21;TNF;EGFR;IGF1R;VEGFA;SOCS3;CCND1;MYC;CASP3;KIT;KDR;CCL2;CTNNB1;EZH2
Undifferentiated carcinoma	24/237	1.7658e-18	2.86374e-17	0	0	11.1896	457.407	IL10;EGR1;CSF3;DNMT1;CDKN1A;CSF2;TGFB1;STAT3;FN1;IL18;PTGS2;EGFR;RELA;VEGFA;FOSL1;NFKBIA;RBP4;FABP4;CCND1;CDH1;MYC;CTNNB1;IL6ST;TLR4
Thyroid Nodule	1966-11-01	1.71296e-11	1.66189e-10	0	0	18.4162	456.542	FOSL1;APP;CALCA;IL6;TGFB1;LEP;KIT;BIRC5;IGF1;PTGS2;VEGFA
Congenital arteriovenous malformation	1966-11-01	1.71296e-11	1.66025e-10	0	0	18.4162	456.542	EDN1;IL6;IFNG;IL1B;MMP3;STAT3;FN1;TNF;TLR4;ICAM1;VEGFA
Metastatic Neoplasm	40/544	3.98469e-25	9.32417e-24	0	0	8.1248	456.469	CDKN1A;CXCL8;SERPINE1;PTGS2;TNF;AGER;FOXO1;CXCL5;EGFR;IGF1R;MIR210;MYC;CCL5;BSG;TNFSF10;SPP1;LGALS9;MAP3K7;MAPK3;WNT10B;EDN1;TGFB1;MMP1;EGF;MMP2;MMP3;STAT3;CYBB;MIR21;IGF1;MMP9;SIRT1;PGF;VEGFA;FOSL1;IL6;PTPRC;MIR143;KIT;EZH2
Atrial Fibrillation	27/288	8.32264e-20	1.44005e-18	0	0	10.3591	455.104	CRP;CD40;CXCL8;TNFRSF11B;TNF;ICAM1;CASP3;TNFSF10;CCL2;TIMP1;MAPK3;IL10;EDN1;ACE;SMAD3;TGFB1;MMP2;STAT3;FN1;IL18;MIR21;MMP9;VEGFA;IL6;IL1B;KIT;AGTR1
Retinal ischemia	2020-05-18	4.47276e-07	2.6465e-06	0	0	30.6937	448.744	FLT1;SERPINE1;MMP9;PGF;VEGFA
ECTODERMAL DYSPLASIA 10B, HYPOHIDROTIC/HAIR/TOOTH TYPE, AUTOSOMAL RECESSIVE	2020-05-18	4.47276e-07	2.6449e-06	0	0	30.6937	448.744	EGF;FN1;TNF;MAP3K7;NFKB1
ECTODERMAL DYSPLASIA 11B, HYPOHIDROTIC/HAIR/TOOTH TYPE, AUTOSOMAL RECESSIVE	2020-05-18	4.47276e-07	2.64331e-06	0	0	30.6937	448.744	EGF;FN1;TNF;MAP3K7;NFKB1
Tactile Amnesia	2020-05-18	4.47276e-07	2.64173e-06	0	0	30.6937	448.744	APP;IL1A;IL6;CSF2;IL2
Temporary Amnesia	2020-05-18	4.47276e-07	2.64014e-06	0	0	30.6937	448.744	APP;IL1A;IL6;CSF2;IL2
Amnestic State	2020-05-18	4.47276e-07	2.63855e-06	0	0	30.6937	448.744	APP;IL1A;IL6;CSF2;IL2
Cryptosporidiosis	2020-05-18	4.47276e-07	2.63697e-06	0	0	30.6937	448.744	IL10;IFNG;IL1B;TNF;ICAM1
Dissociative Amnesia	2020-05-18	4.47276e-07	2.63539e-06	0	0	30.6937	448.744	APP;IL1A;IL6;CSF2;IL2
Global Amnesia	2020-05-18	4.47276e-07	2.63381e-06	0	0	30.6937	448.744	APP;IL1A;IL6;CSF2;IL2
Hysterical amnesia	2020-05-18	4.47276e-07	2.63223e-06	0	0	30.6937	448.744	APP;IL1A;IL6;CSF2;IL2
Immunosuppression	2020-05-18	4.47276e-07	2.63066e-06	0	0	30.6937	448.744	IL10;CSF3;CSF2;TLR4;VEGFA
Invasive Fungal Infections	2020-05-18	4.47276e-07	2.62909e-06	0	0	30.6937	448.744	IL10;IL6;CSF2;IFNG;STAT3
Low Back Pain	2020-05-18	4.47276e-07	2.62751e-06	0	0	30.6937	448.744	IL1A;MMP1;IL1B;CASP1;PLAT
Meningococcemia	2020-05-18	4.47276e-07	2.62594e-06	0	0	30.6937	448.744	IL10;IL6;SERPINE1;TLR9;TNF
Gastric Adenocarcinoma	32/383	8.04787e-22	1.52987e-20	0	0	9.23215	448.419	CDKN1A;CXCL8;FLT1;ADRB2;PTGS2;TNF;EGFR;IGF1R;CCND1;MYC;KDR;TNFSF10;JAK3;IL10;NOS2;EGF;STAT1;STAT3;MMP9;NFKB1;VEGFA;IL6;CREB1;IL1B;LEP;KIT;CYP1A1;BIRC5;CTNNB1;IL17F;HBEGF;IL17A
CNS disorder	16/124	2.40502e-14	2.9145e-13	0	0	14.2577	447.102	APP;CSF3;CSF2;MMP2;MIR21;IGF1;TNF;ICAM1;SOCS3;IL6;ADORA2A;CRH;SPP1;CCL2;TIMP1;IL17A
Idiopathic Inflammatory Myopathies	1967-11-01	2.03347e-11	1.95356e-10	0	0	18.1413	446.616	IL1A;CXCL10;IFNG;CD80;IL1B;TLR9;CCL2;TNF;NFKB1;TNFSF13B;IL17A
Meningococcal Infections	1967-11-01	2.03347e-11	1.95166e-10	0	0	18.1413	446.616	IL10;IL1A;CXCL10;CXCL11;CSF2;ACE;IL1B;SERPINE1;TNF;TLR4;TLR2
Cholera	15/112	9.10157e-14	1.05608e-12	0	0	14.7987	444.373	CSF2;TGFB1;CXCL8;PTH;EGF;MMP9;EGFR;ICAM1;VEGFA;IL6;IL1B;LEP;KIT;CASP1;CTSD
Cardiac Hypertrophy	1978-12-01	5.40099e-12	5.52926e-11	0	0	16.9996	441.044	EDN1;IL1B;STAT3;IL18;AGTR1;LIF;CYP1A1;MIR21;AHR;IGF1;FGF1;TNF
Aortic valve calcification	1932-07-01	1.23056e-08	8.7447e-08	0	0	24.1713	440.237	CRP;ACE;BSG;TNFRSF11B;TNF;MMP9;CTSS
Chronic Persistent Hepatitis	1932-07-01	1.23056e-08	8.73838e-08	0	0	24.1713	440.237	CALCA;TGFB1;NOS2;IFNG;CASP3;STAT3;CAT
HIV encephalitis	1932-07-01	1.23056e-08	8.73207e-08	0	0	24.1713	440.237	APP;CD40;CSF2;NOS2;SPP1;CCL2;TNF
Idiopathic Hypereosinophilic Syndrome	1932-07-01	1.23056e-08	8.72577e-08	0	0	24.1713	440.237	TGFB1;NOS2;KIT;CCL3;TGFA;IL2;IL17A
Common Variable Immunodeficiency	18/152	2.52843e-15	3.2356e-14	0	0	13.0852	439.809	IL21;IL10;CD40;SMAD3;IL23R;TNFRSF1B;TNF;IL2;NFKB1;TNFSF13B;IL6;PTPRC;IFNG;TLR9;TLR7;CD14;TLR2;IL17A
Chemical Carcinogenesis	1940-08-01	2.31373e-09	1.80185e-08	0	0	22.0994	439.434	IL10;IL1A;IL1B;KRT14;CYP1A1;PLAT;MIR21;PTGS2
Adenocarcinoma, Clear Cell	15/113	1.04129e-13	1.20256e-12	0	0	14.6678	438.466	CRP;PTH;EGF;SERPINE1;MIR21;IGF1;PTGS2;NFKB1;EGFR;VEGFA;IL6;CREB1;SPP1;CTNNB1;LGALS9
Lipodystrophy	15/113	1.04129e-13	1.20115e-12	0	0	14.6678	438.466	CXCL8;EGF;SERPINE1;ADIPOQ;IL18;RETN;TNF;IGF1R;IL6;PTPRC;FABP4;FGF19;LEP;CCL3;CCL2
Heart valve disease	1958-10-01	1.02866e-10	9.19897e-10	0	0	19.0512	438.133	ACE;TGFB1;CASP3;IL1B;IL18;SPP1;CCL2;TIMP1;TNF;CXCL16
Inclusion Body Myositis (disorder)	1958-10-01	1.02866e-10	9.1906e-10	0	0	19.0512	438.133	APP;PRNP;IL6;PTPRC;IFNG;MMP1;CD36;TIMP1;MMP9;AGER
Carcinoma, Papillary	21/196	8.5431e-17	1.2186e-15	0	0	11.839	438.029	CRP;CSF2;FLT1;EGF;STAT3;FN1;TGFA;VEGFC;IGF1;PTGS2;TNF;CXCL16;VEGFA;FOSL1;IL6;CREB1;CCND1;CDH1;KIT;KDR;CYP1A1
Osteoarthritis of hip	1968-11-01	2.407e-11	2.29893e-10	0	0	17.8746	437.034	IL1A;SOCS3;IL6;CXCL8;SMAD3;TGFB1;IL1B;LEP;CCL3;MMP9;VEGFA
Sclerosis	2020-06-25	7.76147e-08	5.0921e-07	0	0	26.5193	434.162	PRNP;CXCL9;CREB1;IL1B;TIMP1;PTGS2
Tooth Attrition	2020-06-25	7.76147e-08	5.08871e-07	0	0	26.5193	434.162	CSF3;AHSG;IL1B;SAA1;SIRT1;EZH2
Aortic Diseases	2020-06-25	7.76147e-08	5.08531e-07	0	0	26.5193	434.162	MAT2A;MMP2;CAT;S100A12;AGER;MMP9
Dyspepsia	2020-06-25	7.76147e-08	5.08192e-07	0	0	26.5193	434.162	LEP;SERPINE1;CRH;IL17F;IL17A;TLR2
Hepatic Form of Wilson Disease	2020-06-25	7.76147e-08	5.07854e-07	0	0	26.5193	434.162	IL10;PRNP;IL6;CXCL8;TIMP1;TNF
Hepatic Veno-Occlusive Disease	2020-06-25	7.76147e-08	5.07516e-07	0	0	26.5193	434.162	CSF3;IL6;TGFB1;IL1B;TNF;MMP9
Glioblastoma, IDH-Wildtype	1979-12-01	6.31866e-12	6.41527e-11	0	0	16.7844	432.828	IFNB1;KIT;STAT3;KDR;TNFSF10;FN1;OSM;MIR21;PTGS2;MMP9;EGFR;EZH2
Acne	1959-10-01	1.22897e-10	1.0901e-09	0	0	18.7283	427.375	IL10;IL1A;IL23R;IL1B;CRH;IGF1;TNF;TLR4;TLR2;IL17A
AICARDI-GOUTIERES SYNDROME 1	1959-10-01	1.22897e-10	1.08912e-09	0	0	18.7283	427.375	IL6;CSF2;CXCL8;CCND1;EGF;IFNB1;CASP3;PTGS2;TNF;VEGFA
Alopecia Areata	1959-10-01	1.22897e-10	1.08814e-09	0	0	18.7283	427.375	IL1A;CXCL10;CD40;CXCL9;TGFB1;IFNG;IL1B;NOTCH4;TNF;ICAM1
Pancreatic intraepithelial neoplasia	15/115	1.3575e-13	1.55677e-12	0	0	14.4127	427.018	CX3CR1;CDKN1A;CSF2;STAT3;MIR21;CFLAR;PTGS2;CX3CL1;EGFR;SOCS3;IL6;CCND1;FGF19;ALOX5;IL17A
Hereditary Diffuse Gastric Cancer	27/300	2.41103e-19	4.07141e-18	0	0	9.94475	426.322	DNMT1;CDKN1A;CXCL8;SERPINE1;TGFA;RORA;AHR;ADRB2;PTGS2;TNF;EGFR;CCND1;CDH1;MYC;ALOX5;MAPK3;PRNP;JUN;ACE;RPS6;STAT3;RBP4;IL6;IL1B;BIRC5;CTNNB1;HBEGF
Arthralgia	16/128	4.00387e-14	4.77549e-13	0	0	13.8122	426.09	IL10;CRP;CSF3;CALCA;CXCL8;VDR;IL23R;MMP2;MMP3;TNFRSF11B;PTGS2;TNF;MMP9;IL6;CCR6;TLR4
Desmoplastic	1980-12-01	7.37573e-12	7.39681e-11	0	0	16.5746	424.853	IL11;TGFB1;IFNG;MMP2;WNT5A;FN1;CD36;TIMP1;TNF;MMP9;IL2;NFKB1
Rheumatic Heart Disease	1941-08-01	2.85257e-09	2.18853e-08	0	0	21.5604	424.203	CRP;IL10;IL6;ACE;TGFB1;IGF1;TNF;MMP9
Arterial Occlusive Diseases	1941-08-01	2.85257e-09	2.18682e-08	0	0	21.5604	424.203	CRP;PLAT;TNFRSF1B;MMP9;TLR4;ICAM1;VEGFA;TLR2
Laryngeal neoplasm	1941-08-01	2.85257e-09	2.18512e-08	0	0	21.5604	424.203	CXCL8;CCND1;CDH1;BSG;STAT3;BIRC5;AHR;PTGS2
Cardiomyopathies	36/480	6.60346e-23	1.35488e-21	0	0	8.28729	423.247	CSF3;ADRB2;PTGS2;TNF;EGFR;ICAM1;IGF1R;NAMPT;KDR;IL12B;CCL2;TIMP1;CTSD;MAPK3;IL10;EDN1;ACE;NOS2;IL15;MMP1;STAT3;IL18;MIR21;IGF1;SIRT1;VEGFA;IL1A;IL6;PTPRC;ADORA2A;IFNG;IL1B;CAT;AGTR1;BIRC5;TLR2
Drug-Induced Liver Disease	31/377	5.98394e-21	1.0972e-19	0	0	9.08598	423.091	IL22;CSF3;CXCL8;FLT1;PLAT;CXCL1;AHR;PTGS2;TNF;MIR210;SPP1;CCL2;IL10;IL11;MMP2;ADIPOQ;STAT3;IL18;MIR21;IGF1;NFKB1;CXCL10;IL1A;IL6;IFNG;IL1B;CAT;CYP1A1;BAX;CTNNB1;IL17A
Moyamoya Disease	1950-09-01	6.07187e-10	4.94812e-09	0	0	19.8895	422.099	IL10;APP;TGFB1;CASP3;IL1B;MMP3;KDR;TIMP1;VEGFA
Nephrosis	1950-09-01	6.07187e-10	4.94402e-09	0	0	19.8895	422.099	CX3CR1;EDN1;ACE;IL1B;TNFSF10;CD36;CX3CL1;ICAM1;HBEGF
Superinfection	1933-07-01	1.55e-08	1.0881e-07	0	0	23.4388	421.487	CDKN1A;CD4;CXCL8;IL1B;CAT;CASP1;CCL2
Fulminant hepatitis	1933-07-01	1.55e-08	1.08732e-07	0	0	23.4388	421.487	IL10;CXCL10;IFNG;IL18;TNF;RELA;NFKB1
Metabolic Bone Disorder	1933-07-01	1.55e-08	1.08655e-07	0	0	23.4388	421.487	IL6;PTH;MMP2;LEP;IGF1;TNF;VEGFA
Primary Lesion	1933-07-01	1.55e-08	1.08577e-07	0	0	23.4388	421.487	IL10;SERPINE1;STAT3;KIT;FN1;MIR21;EGFR
Cleft palate, isolated	16/129	4.53521e-14	5.3896e-13	0	0	13.7051	421.079	IL10;APP;TGFB1;CHUK;EGF;IL18;TGFA;TNFRSF11B;AHR;IL1A;RBP4;MYC;IL1B;RARA;SPP1;CTNNB1
Schizotypal Personality Disorder	2020-03-08	3.94832e-05	0.000178738	0	0	41.4365	420.151	CD40;CSF2;NFKB1
PIGMENTARY DISORDER, RETICULATE, WITH SYSTEMIC MANIFESTATIONS	2020-03-08	3.94832e-05	0.000178656	0	0	41.4365	420.151	ACE;CCL2;TNF
Vasogenic Brain Edema	2020-03-08	3.94832e-05	0.000178574	0	0	41.4365	420.151	NOS2;MMP9;TNF
Vasogenic Cerebral Edema	2020-03-08	3.94832e-05	0.000178492	0	0	41.4365	420.151	NOS2;MMP9;TNF
Very Low Birth Weight	2020-03-08	3.94832e-05	0.00017841	0	0	41.4365	420.151	IL6;AGTR1;CD14
acute aortic dissection	2020-03-08	3.94832e-05	0.000178328	0	0	41.4365	420.151	CSF3;IL6;CXCL1
Acute respiratory infections	2020-03-08	3.94832e-05	0.000178246	0	0	41.4365	420.151	IL10;IL6;CXCL8
Aseptic Meningitis	2020-03-08	3.94832e-05	0.000178164	0	0	41.4365	420.151	IL6;CSF2;CXCL8
Bacteremia due to Staphylococcus aureus	2020-03-08	3.94832e-05	0.000178082	0	0	41.4365	420.151	CRP;IL10;IL1B
Chronic pelvic pain of female	2020-03-08	3.94832e-05	0.000178	0	0	41.4365	420.151	IL10;IL6;TNF
Cytomegalovirus encephalitis	2020-03-08	3.94832e-05	0.000177919	0	0	41.4365	420.151	CXCL10;CSF2;CCL2
Cytotoxic Brain Edema	2020-03-08	3.94832e-05	0.000177837	0	0	41.4365	420.151	NOS2;MMP9;TNF
Cytotoxic Cerebral Edema	2020-03-08	3.94832e-05	0.000177756	0	0	41.4365	420.151	NOS2;MMP9;TNF
Deficiency of testosterone biosynthesis	2020-03-08	3.94832e-05	0.000177674	0	0	41.4365	420.151	IL6;PTH;IGF1
Drug Hypersensitivity Syndrome	2020-03-08	3.94832e-05	0.000177593	0	0	41.4365	420.151	IL10;IL1A;IL1B
Gram-Positive Bacterial Infections	2020-03-08	3.94832e-05	0.000177512	0	0	41.4365	420.151	CXCL8;SIRT1;TLR2
Infection - suppurative	2020-03-08	3.94832e-05	0.000177431	0	0	41.4365	420.151	CXCL8;IL1B;IL12B
Melanoma recurrent	2020-03-08	3.94832e-05	0.00017735	0	0	41.4365	420.151	IFNG;EGFR;VEGFA
Metastases to adrenals	2020-03-08	3.94832e-05	0.000177269	0	0	41.4365	420.151	CX3CR1;CCR6;EGFR
Myocardial Stunning	2020-03-08	3.94832e-05	0.000177188	0	0	41.4365	420.151	NOS2;CAT;TNF
Nephropathia Epidemica	2020-03-08	3.94832e-05	0.000177107	0	0	41.4365	420.151	IL1A;IL1B;TNF
Peritonsillar Abscess	2020-03-08	3.94832e-05	0.000177026	0	0	41.4365	420.151	CXCL8;CXCL1;CXCL5
Cerebral Amyloid Angiopathy, Hereditary	2020-04-13	4.35271e-06	2.26102e-05	0	0	33.9992	419.71	APP;PRNP;PTPRC;CTSD
Secondary Trigeminal Neuralgia	2020-04-13	4.35271e-06	2.25982e-05	0	0	33.9992	419.71	CALCA;IL1B;TNF;MAPK3
Stage IV Colorectal Cancer AJCC v7	2020-04-13	4.35271e-06	2.25863e-05	0	0	33.9992	419.71	CCR6;PTGS2;MMP9;EGFR
Pemphigoid, Benign Mucous Membrane	2020-04-13	4.35271e-06	2.25744e-05	0	0	33.9992	419.71	IL1A;TGFB1;IFNG;IL1B
Tendinosis	2020-04-13	4.35271e-06	2.25625e-05	0	0	33.9992	419.71	MMP2;MMP3;FN1;VEGFA
Trigeminal Neuralgia, Idiopathic	2020-04-13	4.35271e-06	2.25506e-05	0	0	33.9992	419.71	CALCA;IL1B;TNF;MAPK3
Urolithiasis	2020-04-13	4.35271e-06	2.25387e-05	0	0	33.9992	419.71	CALCA;IL6;VDR;SPP1
American cutaneous leishmaniasis	2020-04-13	4.35271e-06	2.25268e-05	0	0	33.9992	419.71	CXCL8;IFNG;MMP1;TNF
Bacteroides fragilis infection in conditions classified elsewhere and of unspecified site	2020-04-13	4.35271e-06	2.2515e-05	0	0	33.9992	419.71	IL10;IL1B;TLR4;TLR2
Chronic superficial gastritis	2020-04-13	4.35271e-06	2.25031e-05	0	0	33.9992	419.71	LEP;CCL2;AHR;PTGS2
Macular retinal edema	2020-04-13	4.35271e-06	2.24913e-05	0	0	33.9992	419.71	IL10;FLT1;KDR;VEGFA
MILES-CARPENTER X-LINKED MENTAL RETARDATION SYNDROME	2020-04-13	4.35271e-06	2.24795e-05	0	0	33.9992	419.71	CXCL9;CXCL11;NOS2;CAT
Morphea	2020-04-13	4.35271e-06	2.24677e-05	0	0	33.9992	419.71	CSF3;CXCL9;TGFB1;TNF
Musculoskeletal Diseases	2020-04-13	4.35271e-06	2.24559e-05	0	0	33.9992	419.71	P2RX7;ACE;VDR;TNF
Polymorphous light eruption	2020-04-13	4.35271e-06	2.24441e-05	0	0	33.9992	419.71	IL1A;IL1B;TNF;ICAM1
Subfertility, Male	1960-10-01	1.46332e-10	1.28063e-09	0	0	18.4162	417.038	IL10;IL11;IL6;CXCL8;ACE;IFNG;CYP1A1;BAX;AHR;TNF
Aortic Rupture	2020-05-19	6.02578e-07	3.48977e-06	0	0	29.0782	416.46	CSF3;STAT1;MMP2;CXCL1;MMP9
Eosinophilic leukemia	2020-05-19	6.02578e-07	3.48771e-06	0	0	29.0782	416.46	CX3CR1;NOS2;IFNG;TNF;ICAM1
Filariasis	2020-05-19	6.02578e-07	3.48566e-06	0	0	29.0782	416.46	IL10;EDN1;IFNG;TNF;IL2
Childhood Glioblastoma	20/187	4.97474e-16	6.69749e-15	0	0	11.8179	416.427	CSF3;CSF2;TGFB1;FLT1;VDR;STAT1;STAT3;OSM;MIR21;AHR;TNF;SIRT1;EGFR;VEGFA;IL1B;KIT;TNFSF10;SPP1;TLR4;EZH2
Leukoencephalopathy, Progressive Multifocal	14/105	6.66701e-13	7.40377e-12	0	0	14.733	413.06	EGR1;CSF2;EGF;IFNB1;STAT1;NFATC1;TNF;CXCL10;CCND1;IFNG;CAT;TNFSF10;RARA;CCL2
Pregnancy Complications	13/93	2.44513e-12	2.5784e-11	0	0	15.4459	412.975	IL10;CRP;MMP2;SERPINE1;MMP3;IL18;IGF1;TNF;PGF;EGFR;IL6;LEP;CRH
Malaria, Vivax	2020-06-26	1.00144e-07	6.49648e-07	0	0	25.4994	410.964	IL10;IL6;IFNG;VDR;IL1B;TNF
Generalized pustular psoriasis	2020-06-26	1.00144e-07	6.49219e-07	0	0	25.4994	410.964	IL22;IL1A;IL6;IL1B;TNF;IL17A
Rabies (disorder)	1951-09-01	7.316e-10	5.89358e-09	0	0	19.4995	410.188	IL1A;CXCL10;IL6;CSF2;STAT1;CCL5;IGF1;TNF;ICAM1
Vascular Neoplasms	1942-08-01	3.49672e-09	2.66401e-08	0	0	21.0471	409.817	FLT1;CXCL8;IFNG;MYC;RPS6;VEGFC;TIMP1;VEGFA
Cervical intraepithelial neoplasia grade 2	1942-08-01	3.49672e-09	2.66195e-08	0	0	21.0471	409.817	IL10;DNMT1;CCND1;IFNG;MMP2;CCL2;MIR21;VEGFA
Diffuse Scleroderma	1942-08-01	3.49672e-09	2.65989e-08	0	0	21.0471	409.817	IL10;IL6;IFI16;CAT;FN1;CCR6;TIMP1;EGFR
Epiretinal Membrane	1942-08-01	3.49672e-09	2.65783e-08	0	0	21.0471	409.817	EDN1;PTPRC;FN1;TNFRSF1B;RELA;NFKB1;IGF1R;VEGFA
Leukemia, Large Granular Lymphocytic	1961-10-01	1.73665e-10	1.5131e-09	0	0	18.1143	407.099	CSF3;IFNG;IL15;CCL5;TBX21;STAT3;IL18;TNFRSF1B;TNF;IL2
Autoimmune thyroid disease	16/132	6.54853e-14	7.68924e-13	0	0	13.3936	406.589	IL21;IL10;IL22;SMAD3;VDR;IL15;IL23R;IL18;TNF;CXCL10;IL6;IFNG;CCL3;IL12B;LGALS9;IL17A
Acute leukemia	36/492	1.52327e-22	3.04902e-21	0	0	8.08516	406.166	APP;NRP1;CSF3;CALCA;DNMT1;CSF2;FLT1;IL23R;TNF;MYC;TNFSF10;CD14;MAP3K7;JAK3;SMAD3;IFNB1;STAT1;MMP2;STAT3;IL18;TNFRSF1B;IL2;NFKB1;VEGFA;NR4A1;IL6;PTPRC;CREB1;LEP;KIT;CYP1A1;RARA;TLR9;TLR4;EZH2;TLR2
Von Hippel-Lindau Syndrome	15/119	2.2721e-13	2.57854e-12	0	0	13.9282	405.491	CALCA;FLT1;MMP1;SERPINE1;MMP3;FN1;TGFA;IGF1;PTGS2;EGFR;IGF1R;VEGFA;CCND1;MYC;SPP1
Precursor B-cell lymphoblastic leukemia	30/367	3.21972e-20	5.68105e-19	0	0	9.03247	405.399	CRP;CSF3;CSF2;CXCL8;CD80;IL23R;PLAT;PTGS2;TNF;MYC;ALOX5;NAMPT;CD14;CCR6;JAK3;IL10;SMAD3;IL15;MMP1;VEGFA;IL6;PTPRC;IFNG;IL1B;KIT;CYP1A1;RARA;BIRC5;BAX;EZH2
Sarcoma, Spindle Cell	1934-07-01	1.93702e-08	1.34823e-07	0	0	22.7494	404.019	IL6;CSF2;NOS2;IFNG;CDH1;TNF;VEGFA
Unipolar Depression	37/517	7.84458e-23	1.59951e-21	0	0	7.90793	402.511	CRP;APP;CSF3;CSF2;SERPINE1;HP;RORA;PTGS2;TNF;EGFR;CCND1;TBX21;KDR;PROK2;CCL2;MAPK3;IL10;IL11;ACE;VDR;EGF;RARRES2;TNFRSF1B;SIRT1;VEGFA;SELP;P2RX7;CXCL10;IL1A;IL6;CREB1;ADORA2A;IFNG;IL1B;CAT;CRH;TLR7
Alcohol abuse	14/107	8.70054e-13	9.53277e-12	0	0	14.4576	401.49	MMP2;FN1;IGF1;TNF;MMP9;SIRT1;EGFR;CCND1;LEP;CRH;CD14;TLR4;TLR2;IL17A
Hematological Disease	17/147	2.3158e-14	2.81331e-13	0	0	12.7786	401.202	EGR1;CSF3;CSF2;SERPINE1;CYBB;AHR;EGFR;IGF1R;VEGFA;NFKBIA;TNIP1;IL1B;KIT;TLR9;CCL3;CTNNB1;JAK3
Monosomy	17/147	2.3158e-14	2.80984e-13	0	0	12.7786	401.202	IL10;EGR1;CSF3;CDKN1A;VDR;EGF;STAT1;STAT3;IL2;EGFR;IGF1R;IL1A;CCND1;MYC;IL1B;KIT;CTNNB1
Rheumatism	13/95	3.2363e-12	3.36575e-11	0	0	15.1207	400.041	CRP;NRP1;CXCL8;IL18;PTGS2;TNF;CX3CL1;IL2;TNFSF13B;VEGFA;IL1A;IL6;IL1B
Membranous glomerulonephritis	13/95	3.2363e-12	3.36219e-11	0	0	15.1207	400.041	CD40;ACE;SERPINE1;FN1;TNF;MMP9;VEGFA;CXCL10;IFNG;IL1B;CCL2;CCR6;JAK3
Allergic sensitization	1952-09-01	8.77889e-10	7.04317e-09	0	0	19.1245	398.813	IL10;TGFB1;IL15;CCL5;STAT3;ADRB2;CD14;TNF;TLR4
Phyllodes Tumor	1962-10-01	2.05454e-10	1.76504e-09	0	0	17.8221	397.537	CCND1;MYC;MMP2;KIT;RARA;MIR21;MMP9;EGFR;NFKB1;IGF1R
Macular dystrophy, corneal type 1	1943-08-01	4.263e-09	3.22283e-08	0	0	20.5576	396.213	IL6;CD80;STAT3;KDR;PLAT;TNF;TLR4;VEGFA
Sarcoma, Epithelioid	1943-08-01	4.263e-09	3.22035e-08	0	0	20.5576	396.213	CSF2;CCND1;IFNG;FN1;TNF;EGFR;IL2;EZH2
Retinal Detachment	13/96	3.71398e-12	3.8261e-11	0	0	14.9632	393.814	IL10;EDN1;ACE;HP;FN1;CXCL1;TNF;VEGFA;IL6;CASP3;TNFSF10;CCL2;CTNNB1
Marfan Syndrome	1973-11-01	5.3729e-11	4.93042e-10	0	0	16.6503	393.73	MMP12;SMAD3;TGFB1;MAT2A;NOS2;EGF;MMP2;CAT;AGTR1;MMP9;VEGFA
Neurilemmoma	16/135	9.3678e-14	1.08569e-12	0	0	13.096	392.865	FLT1;EGF;STAT3;IGF1;TNFRSF1B;NFKB1;EGFR;IGF1R;CXCL16;VEGFA;CREB1;CCND1;KIT;CASP1;SPP1;MAPK3
Impaired cognition	43/671	1.23024e-24	2.8053e-23	0	0	7.08105	389.846	CRP;CX3CR1;APP;CSF2;HP;PTGS2;TNF;CX3CL1;CASP3;ALOX5;KDR;CASP1;SPP1;CCL2;CD14;CD36;IL10;EGR1;PRNP;ACE;TGFB1;NOS2;EGF;IFNB1;STAT3;IL18;CYBB;IGF1;SIRT1;NFKB1;VEGFA;SELP;IL1A;IL6;CREB1;IFNG;IL1B;LEP;CAT;AGTR1;CRH;TLR4;TLR2
Chronic Infantile Neurological, Cutaneous, and Articular Syndrome	2020-06-27	1.27794e-07	8.17679e-07	0	0	24.5549	389.757	IL1A;CREB1;IL1B;CASP1;IL18;CD14
Corneal Diseases	2020-06-27	1.27794e-07	8.17147e-07	0	0	24.5549	389.757	SMAD3;TGFB1;IGF1;ICAM1;VEGFA;IL17A
Fluid overload	2020-06-27	1.27794e-07	8.16616e-07	0	0	24.5549	389.757	CDKN1A;ACE;MMP2;AGTR1;ADRB2;TNF
Mild cognitive disorder	17/150	3.25372e-14	3.90924e-13	0	0	12.523	388.92	CRP;APP;PRNP;CSF2;ACE;SERPINE1;IGF1;TNF;SIRT1;VEGFA;ADORA2A;CASP3;IL1B;KRT14;CASP1;CCL2;CD36
Alzheimer's Disease, Focal Onset	1985-12-01	1.54887e-11	1.51768e-10	0	0	15.5996	388.288	APP;PRNP;ACE;CASP3;IL1B;LEP;CRH;BAX;IGF1;TNF;IGF1R;VEGFA
Acute Confusional Senile Dementia	1985-12-01	1.54887e-11	1.51617e-10	0	0	15.5996	388.288	APP;PRNP;ACE;CASP3;IL1B;LEP;CRH;BAX;IGF1;TNF;IGF1R;VEGFA
Tumor-Associated Vasculature	1953-09-01	1.04928e-09	8.34334e-09	0	0	18.7637	387.942	IL6;KDR;FN1;IL6ST;TNF;MAP3K7;EGFR;CXCL16;VEGFA
Endophthalmitis	2020-05-20	7.9756e-07	4.5335e-06	0	0	27.6243	387.892	IFNG;IL1B;TNF;TLR4;TLR2
Intrinsic asthma	2020-05-20	7.9756e-07	4.53088e-06	0	0	27.6243	387.892	IL10;CSF2;IFNG;TBX21;BIRC5
Peyronie Disease	2020-05-20	7.9756e-07	4.52826e-06	0	0	27.6243	387.892	SMAD3;TGFB1;CCND1;SERPINE1;CCL2
Pre-renal acute kidney injury	1935-07-01	2.40289e-08	1.66424e-07	0	0	22.0994	387.713	EDN1;IL6;MMP2;CAT;IGF1;IGF1R;IL17A
Gastroesophageal reflux disease	23/246	5.65768e-17	8.14109e-16	0	0	10.331	386.494	CALCA;ACE;CXCL8;FLT1;NOS2;MMP1;EGF;MMP3;IL18;MIR21;ADRB2;PTGS2;EGFR;IGF1R;VEGFA;MMP12;P2RX7;IL6;CCND1;IL1B;CCR6;MAP3K7;TLR4
Epilepsy, Temporal Lobe	19/181	3.93839e-15	4.95602e-14	0	0	11.5992	384.721	PRNP;ACE;VDR;PTGS2;TNF;IL2;NFKB1;ICAM1;VEGFA;P2RX7;IL1A;CASP3;IL1B;KDR;TNFSF10;CASP1;CRH;CCL3;CTSD
Ductal Carcinoma	22/230	1.72793e-16	2.4088e-15	0	0	10.5693	383.607	CALCA;DNMT1;CXCL8;FLT1;MMP1;MMP2;SERPINE1;WNT5A;STAT3;FN1;TGFA;MIR21;PTGS2;EGFR;VEGFA;CCND1;CDH1;MYC;CASP3;LEP;CAT;AGTR1
Thyroiditis	1944-08-01	5.17035e-09	3.85833e-08	0	0	20.0904	383.331	CXCL10;EDN1;STAT1;CD80;CCL2;BAX;ICAM1;VEGFA
Neuromyelitis Optica	1944-08-01	5.17035e-09	3.8554e-08	0	0	20.0904	383.331	IL10;CD40;IL6;CSF2;IFNB1;SPP1;MMP9;NFKB1
Blast Phase	21/214	5.18311e-16	6.94947e-15	0	0	10.8432	381.636	CALCA;CSF2;NCF1;MMP2;LIF;MIR21;IGF1;MMP9;IL2;ICAM1;SOCS3;IL6;CCND1;CDH1;MYC;IL1B;ALOX5;KIT;BIRC5;BAX;HES1
Craniosynostosis	21/214	5.18311e-16	6.94e-15	0	0	10.8432	381.636	CRP;CXCL8;STAT3;OSM;TNFRSF11B;CXCL1;PTGS2;TNF;MMP9;SIRT1;CXCL5;EGFR;IGF1R;IL1A;IL6;IFNG;TLR9;SPP1;IL6ST;CTSD;EZH2
Recurrent urinary tract infection	1986-12-01	1.786e-11	1.72255e-10	0	0	15.4182	381.577	IL10;CRP;IL6;CXCL8;ACE;TGFB1;EGF;CCL5;CCL2;TLR4;TLR2;VEGFA
Herpes NOS	1986-12-01	1.786e-11	1.72086e-10	0	0	15.4182	381.577	IL6;CSF2;TNFSF14;IFNB1;STAT1;CASP1;IL18;PTGS2;TNF;IL2;ICAM1;VEGFA
Chronic Fatigue Syndrome	1964-10-01	2.84968e-10	2.40194e-09	0	0	17.2652	379.466	IL10;IL6;ACE;NOS2;IFNB1;IL17F;CD14;PTGS2;TNF;IL2
Diaphragmatic Hernia	1964-10-01	2.84968e-10	2.39989e-09	0	0	17.2652	379.466	EDN1;IL6;ACE;TGFB1;NOS2;MMP1;AGTR1;IGF1;TNF;ICAM1
Esophagitis	1964-10-01	2.84968e-10	2.39783e-09	0	0	17.2652	379.466	IL10;CDKN1A;IL6;CXCL8;TGFB1;CASP3;IL1B;PTGS2;TNF;TLR2
Polyp of large intestine	1964-10-01	2.84968e-10	2.39578e-09	0	0	17.2652	379.466	IL10;CRP;DNMT1;CXCL8;ALOX5;CYP1A1;AHR;IGF1;PTGS2;TNF
ECTODERMAL DYSPLASIA 10A, HYPOHIDROTIC/HAIR/NAIL TYPE, AUTOSOMAL DOMINANT	2020-04-14	6.05077e-06	3.08278e-05	0	0	31.5706	379.332	EGF;TNF;MAP3K7;NFKB1
ECTODERMAL DYSPLASIA 11A, HYPOHIDROTIC/HAIR/TOOTH TYPE, AUTOSOMAL DOMINANT	2020-04-14	6.05077e-06	3.08119e-05	0	0	31.5706	379.332	EGF;TNF;MAP3K7;NFKB1
Skin callus	2020-04-14	6.05077e-06	3.07959e-05	0	0	31.5706	379.332	PTH;VDR;ALOX5;IGF1
Lymphoma, Extranodal NK-T-Cell	2020-04-14	6.05077e-06	3.078e-05	0	0	31.5706	379.332	CFLAR;CD14;JAK3;IL17A
Testicular Hydrocele	2020-04-14	6.05077e-06	3.07641e-05	0	0	31.5706	379.332	EDN1;VEGFC;TNFRSF1B;EZH2
Toxoplasmosis, Congenital	2020-04-14	6.05077e-06	3.07481e-05	0	0	31.5706	379.332	CSF2;TLR9;ALOX12;TLR4
Cardiopulmonary Arrest	2020-04-14	6.05077e-06	3.07323e-05	0	0	31.5706	379.332	IFNG;CCL5;IL18;TNF
Chronic active hepatitis C	2020-04-14	6.05077e-06	3.07164e-05	0	0	31.5706	379.332	CXCL8;IFNG;IFNB1;IL1B
Deficiency of mevalonate kinase	2020-04-14	6.05077e-06	3.07005e-05	0	0	31.5706	379.332	CASP3;IL1B;CASP1;TNF
Enterovirus 71 infection	2020-04-14	6.05077e-06	3.06847e-05	0	0	31.5706	379.332	IL10;CXCL10;CXCL8;FN1
Hemophagocytic Syndrome	2020-04-14	6.05077e-06	3.06689e-05	0	0	31.5706	379.332	IL10;P2RX7;TNF;IL2
Inflammatory neuropathy	2020-04-14	6.05077e-06	3.06531e-05	0	0	31.5706	379.332	IL10;CXCL10;IL6;CSF2
Manganese Poisoning	2020-04-14	6.05077e-06	3.06373e-05	0	0	31.5706	379.332	NOS2;IFNG;IL1B;TNF
Other specified iron deficiency anemias	2020-04-14	6.05077e-06	3.06215e-05	0	0	31.5706	379.332	CRP;APP;IL6;FN1
Pigmented lesions	2020-04-14	6.05077e-06	3.06057e-05	0	0	31.5706	379.332	EGF;KIT;TGFA;BIRC5
Radiation Damage	2020-04-14	6.05077e-06	3.059e-05	0	0	31.5706	379.332	EGF;IL1B;TNF;SIRT1
Lymphoproliferative Disorders	21/215	5.70001e-16	7.61138e-15	0	0	10.7928	378.835	IL10;DNMT1;TGFB1;STAT3;IL18;TNF;IL2;NFKB1;ICAM1;TNFSF13B;IL1A;IL6;PTPRC;CCND1;IFNG;MYC;IL1B;KIT;TNFSF10;SPP1;IL17A
Bronchiectasis	14/112	1.65272e-12	1.76171e-11	0	0	13.8122	374.704	TGFB1;CXCL8;NOS2;MMP1;STAT1;STAT3;TNF;MMP9;NFKB1;ICAM1;IL1A;IL1B;TLR2;IL17A
Lichen Sclerosus et Atrophicus	1936-07-01	2.96024e-08	2.02458e-07	0	0	21.4856	372.461	IL1A;CXCL10;SMAD3;CCND1;IL1B;TNF;MMP9
Precursor T-Cell Lymphoblastic Leukemia-Lymphoma	31/408	6.08219e-20	1.05985e-18	0	0	8.39562	371.476	CD40;CDKN1A;CSF2;CXCL8;TNF;CD1A;IGF1R;CCND1;MYC;CASP3;TNFSF10;SPP1;HES1;JAK3;SMAD3;IL15;MMP1;STAT1;MMP2;FN1;MIR21;IGF1;MMP9;IL2;NFKB1;IL1A;PTPRC;IFNG;KIT;BAX;EZH2
Granulomatous Disease, Chronic, X-Linked	1945-08-01	6.24001e-09	4.59722e-08	0	0	19.644	371.119	IL1A;NCF1;IFNG;IL1B;CAT;CYBB;BAX;TNFSF13B
Enteritis	1945-08-01	6.24001e-09	4.59377e-08	0	0	19.644	371.119	IL10;JUN;CXCL8;MMP1;SERPINE1;TIMP1;TLR4;TLR2
Varicosity	1976-11-01	8.44687e-11	7.63013e-10	0	0	15.993	370.952	JUN;FLT1;MMP1;MMP3;KDR;SPP1;CCL2;TIMP1;MMP9;ICAM1;VEGFA
Acromegaly	1976-11-01	8.44687e-11	7.62312e-10	0	0	15.993	370.952	CRP;CDKN1A;MYC;NAMPT;RORC;CCL2;BAX;AHR;IGF1;IGF1R;VEGFA
Hepatic methionine adenosyltransferase deficiency	1965-10-01	3.34166e-10	2.7832e-09	0	0	16.9996	370.92	NRP1;CXCL8;TGFB1;MAT2A;VDR;STAT3;TGFA;TIMP1;PTGS2;EGFR
Neuralgia	13/100	6.34081e-12	6.43111e-11	0	0	14.3646	370.378	IL10;CX3CR1;APP;RARRES2;WNT5A;TNF;AGER;IL2;CX3CL1;P2RX7;CCL3;CCL2;TLR4
Viral myocarditis	2020-06-28	1.6143e-07	1.01962e-06	0	0	23.678	370.305	IL6;IL18;CCL2;TNF;MAPK3;IL17A
Aphthous Stomatitis	2020-06-28	1.6143e-07	1.01897e-06	0	0	23.678	370.305	IL10;IL6;IL23R;IL1B;TNF;TLR4
Childhood Burkitt Lymphoma	2020-06-28	1.6143e-07	1.01831e-06	0	0	23.678	370.305	IL10;CSF3;MYC;KIT;TLR9;ICAM1
Hepatitis C Virus Infection	2020-06-28	1.6143e-07	1.01766e-06	0	0	23.678	370.305	IL10;IFNG;IL15;VDR;TLR9;LGALS9
Hantavirus Infections	1955-09-01	1.48232e-09	1.16639e-08	0	0	18.0814	367.588	IL10;CXCL10;IL6;IFNG;KDR;TNF;RELA;IL2;VEGFA
Diarrhea	27/329	2.61043e-18	4.11143e-17	0	0	9.06816	367.143	IL22;CSF3;CDKN1A;CXCL8;SERPINE1;TNFRSF11B;PTGS2;TNF;EGFR;CD14;MAP3K7;JAK3;IL10;PRNP;IL11;ACE;NOS2;STAT1;STAT3;VEGFA;IL1A;IL6;PTPRC;FGF19;IL1B;KIT;SAA1
Parkinson Disease	56/1064	5.09867e-28	1.41954e-26	0	0	5.81564	365.475	APP;PGLYRP3;CDKN1A;CSF2;CXCL8;HP;TNF;CX3CL1;ICAM1;IGF1R;CASP3;PGLYRP1;CTSD;IL10;EDN1;WNT5A;MMP3;IL18;MMP9;SIRT1;IL1A;ADORA2A;IFNG;IL1B;CAT;TLR4;TLR2;CX3CR1;CALCA;DNMT1;ADRB2;PTGS2;AGER;FOXO1;CCL5;EIF4EBP1;CCL3;SPP1;CCL2;CD14;MAPK3;EGR1;PRNP;ACE;TGFB1;NOS2;VDR;EGF;LIF;IGF1;NFKB1;VEGFA;IL6;LEP;CYP1A1;BAX
Hemangioma	13/101	7.22072e-12	7.25616e-11	0	0	14.2224	364.863	TGFB1;FLT1;MMP2;VEGFC;ADRB2;NFKB1;VEGFA;PTPRC;CCND1;MIR143;LEP;KDR;CD14
Neuroectodermal Tumor, Primitive	14/114	2.11711e-12	2.24455e-11	0	0	13.5698	364.77	LIF;IGF1;TNFRSF1B;PTGS2;EGFR;IGF1R;CCND1;IFNG;MYC;IL1B;KIT;KDR;CTNNB1;HES1
Head and Neck Carcinoma	14/114	2.11711e-12	2.24213e-11	0	0	13.5698	364.77	IL10;CSF3;EGF;SERPINE1;IL18;MIR21;TNF;MMP9;IL2;EGFR;P2RX7;PTPRC;CCND1;BAX
Nodular Goiter	2020-05-21	1.03914e-06	5.8559e-06	0	0	26.3089	362.46	CALCA;CCND1;IGF1;PTGS2;VEGFA
Ewings sarcoma	28/352	1.33659e-18	2.17484e-17	0	0	8.78955	361.746	CSF3;TNF;FOXO1;IGF1R;CCND1;MYC;TNFSF10;HES1;IL15;MMP1;IFNB1;STAT1;WNT5A;STAT3;FN1;LIF;IGF1;SIRT1;IL2;VEGFA;NFKBIA;IL6;PTPRC;IFNG;KIT;BIRC5;IL6ST;EZH2
Embryonal Carcinoma	20/205	2.99252e-15	3.80472e-14	0	0	10.7802	360.519	APP;CALCA;DNMT1;EGF;IFNB1;MMP2;WNT5A;LIF;IGF1;FOXO1;EGFR;IL6;CCND1;IFNG;CASP3;BSG;KIT;NRIP1;SPP1;TLR4
Sleep Apnea, Central	1946-08-01	7.49574e-09	5.45286e-08	0	0	19.2169	359.528	IL10;CXCL8;IFNG;SERPINE1;IL18;CYBB;IL2;IL17A
Malonic aciduria	1946-08-01	7.49574e-09	5.44883e-08	0	0	19.2169	359.528	IL6;CD80;STAT3;KDR;PLAT;TNF;TLR4;VEGFA
Moyamoya disease 1	1946-08-01	7.49574e-09	5.4448e-08	0	0	19.2169	359.528	IL10;APP;CASP3;IL1B;MMP3;KDR;TIMP1;VEGFA
Arthritis, Bacterial	2020-03-09	5.88304e-05	0.00025858	0	0	36.8324	358.779	CXCL10;IFNG;TNF
Renal vascular disorder	2020-03-09	5.88304e-05	0.000258465	0	0	36.8324	358.779	EDN1;ACE;VEGFA
Rhegmatogenous retinal detachment	2020-03-09	5.88304e-05	0.000258349	0	0	36.8324	358.779	BAX;CXCL1;TNF
Seronegative rheumatoid arthritis	2020-03-09	5.88304e-05	0.000258234	0	0	36.8324	358.779	CXCL8;CCL2;TNF
Hyper-Immunoglobulin E Syndrome, Autosomal Dominant	2020-03-09	5.88304e-05	0.000258119	0	0	36.8324	358.779	IFNG;STAT3;IL17A
Spinal Cord Contusion	2020-03-09	5.88304e-05	0.000258003	0	0	36.8324	358.779	P2RX7;CASP3;VEGFA
Spinal Cord Injuries	2020-03-09	5.88304e-05	0.000257888	0	0	36.8324	358.779	P2RX7;CASP3;VEGFA
Spinal Cord Laceration	2020-03-09	5.88304e-05	0.000257773	0	0	36.8324	358.779	P2RX7;CASP3;VEGFA
Spinal Cord transection injury	2020-03-09	5.88304e-05	0.000257658	0	0	36.8324	358.779	P2RX7;CASP3;VEGFA
Status Asthmaticus	2020-03-09	5.88304e-05	0.000257544	0	0	36.8324	358.779	CSF2;ADRB2;CD14
Atypical polypoid adenomyoma	2020-03-09	5.88304e-05	0.000257429	0	0	36.8324	358.779	CDKN1A;CCND1;CTNNB1
Bone Resorption	2020-03-09	5.88304e-05	0.000257314	0	0	36.8324	358.779	PTH;TNFRSF11B;AHR
Bronchial carcinoid	2020-03-09	5.88304e-05	0.0002572	0	0	36.8324	358.779	PTH;EGFR;VEGFA
Capillary Leak Syndrome	2020-03-09	5.88304e-05	0.000257086	0	0	36.8324	358.779	CXCL10;EDN1;VEGFA
Collagen-vascular disease	2020-03-09	5.88304e-05	0.000256971	0	0	36.8324	358.779	CCL5;TNF;VEGFA
Cytomegalovirus Retinitis	2020-03-09	5.88304e-05	0.000256857	0	0	36.8324	358.779	IL10;CSF3;TNF
Disturbance in mood	2020-03-09	5.88304e-05	0.000256743	0	0	36.8324	358.779	IL10;IL6;IFNG
Hypoalgesia	2020-03-09	5.88304e-05	0.000256629	0	0	36.8324	358.779	NRP1;CALCA;PGF
Ileal Pouches	2020-03-09	5.88304e-05	0.000256515	0	0	36.8324	358.779	NOS2;PTGS2;TNF
Lung cancer stage I	2020-03-09	5.88304e-05	0.000256402	0	0	36.8324	358.779	MIR21;EGFR;VEGFA
Majeed syndrome	2020-03-09	5.88304e-05	0.000256288	0	0	36.8324	358.779	IL1A;IL1B;TNF
Monogenic Obesity	2020-03-09	5.88304e-05	0.000256174	0	0	36.8324	358.779	MC3R;WNT10B;LEP
Myocardial hypoxia	2020-03-09	5.88304e-05	0.000256061	0	0	36.8324	358.779	MIR21;PGF;VEGFA
neurological disability	2020-03-09	5.88304e-05	0.000255948	0	0	36.8324	358.779	IL10;IL6;IL17A
Nonproliferative fibrocystic disease	2020-03-09	5.88304e-05	0.000255834	0	0	36.8324	358.779	MMP1;MMP2;RARA
Post-Traumatic Myelopathy	2020-03-09	5.88304e-05	0.000255721	0	0	36.8324	358.779	P2RX7;CASP3;VEGFA
Preterm Premature Rupture of Fetal Membranes	2020-03-09	5.88304e-05	0.000255608	0	0	36.8324	358.779	MMP3;TNFRSF11B;TNF
psychosocial stressor	2020-03-09	5.88304e-05	0.000255495	0	0	36.8324	358.779	IL6;CXCL8;CCND1
tumor vasculature	15/129	7.59148e-13	8.37363e-12	0	0	12.8485	358.558	FLT1;IFNB1;MMP2;SERPINE1;STAT3;IGF1;TNF;MMP9;VEGFA;SELP;CXCL10;IL6;PAPPA;KDR;TNFSF10
ACTH-Secreting Pituitary Adenoma	1937-07-01	3.62324e-08	2.46772e-07	0	0	20.9049	358.17	IL6;CCND1;IFNG;CDH1;CRH;EGFR;MAPK3
Cervical intraepithelial neoplasia grade 1	1937-07-01	3.62324e-08	2.46601e-07	0	0	20.9049	358.17	IL10;DNMT1;CCND1;IFNG;MMP1;MMP2;CCL2
Venous Thrombosis	1990-12-01	3.10065e-11	2.92449e-10	0	0	14.733	356.491	IL10;SELP;CSF2;ACE;IL23R;LEP;SERPINE1;KDR;SAA1;PLAT;TNFRSF11B;TLR4
Alzheimer Disease, Early Onset	14/116	2.69881e-12	2.82771e-11	0	0	13.3359	355.244	APP;PRNP;CSF2;ACE;IGF1;TNF;IGF1R;VEGFA;IL1A;CASP3;IL1B;LEP;CRH;BAX
neurofibroma	1967-10-01	4.55772e-10	3.75153e-09	0	0	16.4921	354.73	MIR210;EGF;KIT;STAT3;FN1;TGFA;MIR21;EGFR;VEGFA;EZH2
Hyalinosis, Segmental Glomerular	2020-06-29	2.02019e-07	1.26381e-06	0	0	22.8615	352.408	EDN1;TGFB1;NOS2;SERPINE1;SPP1;FN1
Angiofibroma	2020-06-29	2.02019e-07	1.26301e-06	0	0	22.8615	352.408	CDKN1A;RPS6;CCL2;AHR;TIMP1;MMP9
Cardiac Lymphoma	2020-06-29	2.02019e-07	1.2622e-06	0	0	22.8615	352.408	CRP;CD40;IL6;CCND1;MYC;VEGFA
Chronic Kidney Insufficiency	2020-06-29	2.02019e-07	1.2614e-06	0	0	22.8615	352.408	AGTR1;TNFRSF11B;RETN;IGF1;TLR4;VEGFA
Keratosis Follicularis	2020-06-29	2.02019e-07	1.2606e-06	0	0	22.8615	352.408	IL6;CXCL8;ACE;PTH;KRT14;PTGS2
Muckle-Wells Syndrome	2020-06-29	2.02019e-07	1.2598e-06	0	0	22.8615	352.408	CRP;IL1A;IL1B;CASP1;IL18;TNF
Leukemia, B-Cell	14/117	3.04172e-12	3.16674e-11	0	0	13.2219	350.626	CSF3;CD40;CDKN1A;CXCL8;MIR21;TNF;NFKB1;TNFSF13B;NR4A1;IL6;CCND1;MYC;CASP3;BAX
Mammary Tumorigenesis	18/176	3.40429e-14	4.08016e-13	0	0	11.3009	350.453	DNMT1;CXCL8;AHSG;STAT3;TGFA;AHR;IGF1;PTGS2;FOXO1;EGFR;VEGFA;CCND1;PTTG1;MYC;ALOX5;LEP;RARA;CTNNB1
Osteitis Deformans	1979-11-01	1.30195e-10	1.14862e-09	0	0	15.3857	350.209	APP;IL1A;IL6;CSF2;CXCL8;PTH;VDR;IL1B;TNFRSF11B;TNF;NFKB1
Sentinel node (disorder)	1957-09-01	2.06503e-09	1.612e-08	0	0	17.4469	348.906	IL10;FLT1;EGF;KDR;RARA;VEGFC;MIR21;ICAM1;VEGFA
Atrophic	1957-09-01	2.06503e-09	1.61072e-08	0	0	17.4469	348.906	TGFB1;IFNG;STAT3;AHR;PTGS2;TLR4;FOXO1;IL2;MAPK3
Chronic Lymphocytic Leukemia/Small Lymphocytic Lymphoma	1957-09-01	2.06503e-09	1.60945e-08	0	0	17.4469	348.906	IL10;IL1A;IL6;CCND1;IL1B;CCL5;TNF;IL2;NFKB1
Hypertension, Renovascular	1947-08-01	8.96402e-09	6.43523e-08	0	0	18.808	348.514	CXCL10;ACE;STAT1;SPP1;FN1;AGTR1;PTGS2;RELA
Antiphospholipid Syndrome	1947-08-01	8.96402e-09	6.43054e-08	0	0	18.808	348.514	CRP;EDN1;SERPINE1;CCL2;PLAT;IGF1;TNF;TLR4
Refractory cancer	18/177	3.76029e-14	4.49588e-13	0	0	11.237	347.355	WNT5A;STAT3;MIR21;CFLAR;TNF;SIRT1;EGFR;IL6;LEP;BSG;KIT;TNFSF10;RARA;SPP1;BIRC5;CTSD;TLR4;EZH2
Human papilloma virus infection	1968-10-01	5.30205e-10	4.32795e-09	0	0	16.2496	347.055	IL10;CDKN1A;TGFB1;CCND1;MMP2;STAT3;TLR9;CYP1A1;MIR21;EGFR
Persistent infection	1968-10-01	5.30205e-10	4.32436e-09	0	0	16.2496	347.055	IL10;SOCS3;CALCA;IL6;CXCL8;CREB1;CCND1;IL18;IL12B;TNF
Selective immunoglobulin A deficiency	2020-04-15	8.19279e-06	4.06455e-05	0	0	29.4659	345.113	IL10;IL21;CD40;TNF
Heart Failure, Diastolic	2020-04-15	8.19279e-06	4.0625e-05	0	0	29.4659	345.113	IL6;ACE;AGTR1;TNF
Smoker's lung	2020-04-15	8.19279e-06	4.06045e-05	0	0	29.4659	345.113	BSG;CYP1A1;MIR21;EGFR
Genital Herpes	2020-04-15	8.19279e-06	4.05841e-05	0	0	29.4659	345.113	IFI16;IFNB1;TBX21;TLR2
Group B streptococcal pneumonia	2020-04-15	8.19279e-06	4.05636e-05	0	0	29.4659	345.113	IL10;CCND1;IFNG;RETN
Leptospirosis	2020-04-15	8.19279e-06	4.05432e-05	0	0	29.4659	345.113	IL1B;TNF;ICAM1;TLR2
Neurogenic Inflammation	2020-04-15	8.19279e-06	4.05228e-05	0	0	29.4659	345.113	APP;CALCA;PTGS2;TNF
Plasmacytosis	2020-04-15	8.19279e-06	4.05024e-05	0	0	29.4659	345.113	CRP;IL6;MYC;STAT3
Rapidly progressive glomerulonephritis	2020-04-15	8.19279e-06	4.0482e-05	0	0	29.4659	345.113	EGF;EGFR;ICAM1;HBEGF
Eczema, Infantile	1938-07-01	4.40766e-08	2.97313e-07	0	0	20.3548	344.755	IL10;CXCL10;IL6;IFNG;VNN2;CCL5;IL1B
Vitamin D Deficiency	1938-07-01	4.40766e-08	2.97109e-07	0	0	20.3548	344.755	CRP;SMAD3;TGFB1;PTH;VDR;TNFRSF11B;TIMP1
Arteriovenous hemangioma	1938-07-01	4.40766e-08	2.96905e-07	0	0	20.3548	344.755	IL6;IFNG;IL1B;MMP3;TNF;ICAM1;VEGFA
Milroy Disease	1938-07-01	4.40766e-08	2.96702e-07	0	0	20.3548	344.755	CRP;CD40;IL6;CCND1;MYC;VEGFC;VEGFA
Luminal B Breast Carcinoma	1980-11-01	1.49775e-10	1.3096e-09	0	0	15.1934	343.703	APP;CCND1;CDH1;MYC;STAT3;CCL2;TNF;MMP9;EGFR;NFKB1;IGF1R
Carcinoma, Lobular	1958-09-01	2.42544e-09	1.87105e-08	0	0	17.1461	340.132	CDH1;MMP1;CASP3;MMP2;WNT5A;AGTR1;PTGS2;MMP9;VEGFA
Amnesia	1958-09-01	2.42544e-09	1.86958e-08	0	0	17.1461	340.132	CX3CR1;APP;IL1A;IL6;CSF2;CREB1;STAT3;EGFR;IL2
Cutis Laxa	1958-09-01	2.42544e-09	1.86812e-08	0	0	17.1461	340.132	MMP12;MMP1;EGF;MMP2;MMP3;CAT;MMP9;CTSS;EZH2
Nerve Sheath Tumors	1958-09-01	2.42544e-09	1.86665e-08	0	0	17.1461	340.132	MIR210;EGF;KIT;STAT3;FN1;TGFA;EGFR;IGF1R;VEGFA
Aspergillosis, Allergic Bronchopulmonary	2020-05-22	1.33494e-06	7.39143e-06	0	0	25.113	339.694	IL10;CXCL8;IFNG;TLR9;MMP9
Squamous cell carcinoma of tonsil	2020-05-22	1.33494e-06	7.38727e-06	0	0	25.113	339.694	CCND1;IFI16;MIR21;EGFR;VEGFA
Pneumoconiosis	2020-05-22	1.33494e-06	7.38311e-06	0	0	25.113	339.694	CX3CR1;IL6;MMP3;IL18;TNF
Adenomatous Polyps	1969-10-01	6.15256e-10	5.00557e-09	0	0	16.0141	339.643	CXCL8;TGFB1;ALOX5;TLR9;TIMP1;CFLAR;PTGS2;MMP9;SIRT1;VEGFA
Diphtheria	1969-10-01	6.15256e-10	5.00143e-09	0	0	16.0141	339.643	CSF3;CSF2;EGF;TNF;EGFR;FOXO1;IL2;NFKB1;HBEGF;VEGFA
Hepatolenticular Degeneration	1969-10-01	6.15256e-10	4.9973e-09	0	0	16.0141	339.643	IL10;CRP;PRNP;IL6;CXCL8;IL1B;CAT;TIMP1;TNF;IL2
Hepatitis, Toxic	26/325	2.17832e-17	3.23881e-16	0	0	8.83978	339.142	IL22;CSF3;FLT1;PLAT;CXCL1;AHR;PTGS2;TNF;MIR210;SPP1;CCL2;IL11;MMP2;ADIPOQ;IL18;MIR21;IGF1;CXCL10;IL1A;IL6;IFNG;IL1B;CAT;BAX;CTNNB1;IL17A
Chemical and Drug Induced Liver Injury	26/325	2.17832e-17	3.23391e-16	0	0	8.83978	339.142	IL22;CSF3;FLT1;PLAT;CXCL1;AHR;PTGS2;TNF;MIR210;SPP1;CCL2;IL11;MMP2;ADIPOQ;IL18;MIR21;IGF1;CXCL10;IL1A;IL6;IFNG;IL1B;CAT;BAX;CTNNB1;IL17A
Chemically-Induced Liver Toxicity	26/325	2.17832e-17	3.22904e-16	0	0	8.83978	339.142	IL22;CSF3;FLT1;PLAT;CXCL1;AHR;PTGS2;TNF;MIR210;SPP1;CCL2;IL11;MMP2;ADIPOQ;IL18;MIR21;IGF1;CXCL10;IL1A;IL6;IFNG;IL1B;CAT;BAX;CTNNB1;IL17A
Drug-Induced Acute Liver Injury	26/325	2.17832e-17	3.22417e-16	0	0	8.83978	339.142	IL22;CSF3;FLT1;PLAT;CXCL1;AHR;PTGS2;TNF;MIR210;SPP1;CCL2;IL11;MMP2;ADIPOQ;IL18;MIR21;IGF1;CXCL10;IL1A;IL6;IFNG;IL1B;CAT;BAX;CTNNB1;IL17A
Synovial Cyst	1948-08-01	1.06743e-08	7.60746e-08	0	0	18.4162	338.037	CALCA;NOS2;KDR;FN1;BAX;PTGS2;TNFSF13B;VEGFA
Fabry Disease	1948-08-01	1.06743e-08	7.60195e-08	0	0	18.4162	338.037	CRP;IL10;IL1A;IL6;NOS2;VDR;ICAM1;VEGFA
Noninfiltrating Intraductal Carcinoma	24/287	1.47977e-16	2.08058e-15	0	0	9.24019	336.8	NRP1;CDKN1A;FLT1;MMP1;STAT1;SERPINE1;ADIPOQ;WNT5A;MIR21;PTGS2;MMP9;EGFR;ICAM1;VEGFA;CCND1;CDH1;MYC;KIT;NRIP1;KRT14;AGTR1;EIF4EBP1;CTNNB1;EZH2
Thymic Carcinoma	2020-06-30	2.50635e-07	1.54049e-06	0	0	22.0994	335.895	EGR1;CCND1;KIT;PTGS2;EGFR;IGF1R
TUBEROUS SCLEROSIS 2 (disorder)	2020-06-30	2.50635e-07	1.53953e-06	0	0	22.0994	335.895	APP;CCND1;IFNG;RPS6;EIF4EBP1;TNFRSF11B
Generalized osteoarthritis	2020-06-30	2.50635e-07	1.53857e-06	0	0	22.0994	335.895	IL1A;SMAD3;VDR;IL1B;NAMPT;IGF1
TARSAL-CARPAL COALITION SYNDROME	17/165	1.59863e-13	1.82266e-12	0	0	11.3846	335.44	DNMT1;CDKN1A;CSF2;TGFB1;CXCL8;CD80;FN1;IGF1;PTGS2;MMP9;EGFR;VEGFA;IL6;CXCL11;CCND1;BSG;EZH2
Myelodysplasia	1994-12-01	5.2393e-11	4.81232e-10	0	0	14.106	333.921	CSF3;DNMT1;IL6;CSF2;KIT;IL18;CD36;CD14;IGF1;TNF;NFKB1;EZH2
Respiratory Tract Infections	1970-10-01	7.12226e-10	5.74692e-09	0	0	15.7853	332.48	IL10;IL11;IL6;STAT1;VDR;IL1B;SERPINE1;IL18;CD14;IL2
Neck Neoplasms	1970-10-01	7.12226e-10	5.74221e-09	0	0	15.7853	332.48	CSF3;CSF2;CCND1;MMP1;STAT3;TGFA;EGFR;IL2;MAPK3;VEGFA
Hepatitis, Drug-Induced	26/329	2.94203e-17	4.32848e-16	0	0	8.7323	332.394	IL22;CSF3;FLT1;PLAT;CXCL1;AHR;PTGS2;TNF;MIR210;SPP1;CCL2;IL11;MMP2;ADIPOQ;IL18;MIR21;IGF1;CXCL10;IL1A;IL6;IFNG;IL1B;CAT;BAX;CTNNB1;IL17A
Pyelonephritis	1939-07-01	5.33105e-08	3.56661e-07	0	0	19.8328	332.143	CRP;CXCL8;CCL5;SERPINE1;CAT;TIMP1;MMP9
Libman-Sacks Disease	1959-09-01	2.8399e-09	2.18051e-08	0	0	16.8555	331.708	IL21;IL10;CRP;IL6;NCF1;TNIP1;CAT;IL12B;PTGS2
Hyperlipidemia, Familial Combined	1982-11-01	1.97057e-10	1.70633e-09	0	0	14.8228	331.253	SELP;EGR1;IL6;LEP;SERPINE1;ADIPOQ;EIF4EBP1;FN1;CD36;TNFRSF1B;TNF
Migraine Disorders	24/290	1.87584e-16	2.60761e-15	0	0	9.1446	331.147	IL10;CX3CR1;APP;PRNP;CALCA;EDN1;ACE;TGFB1;NOS2;IL23R;NOTCH4;MMP3;PTGS2;TNF;MMP9;VEGFA;IL1A;PTPRC;ADORA2A;AGTR1;IL12B;S100A12;CCL2;TLR4
Acute Megakaryocytic Leukemias	14/122	5.43908e-12	5.56246e-11	0	0	12.68	328.887	IL11;CXCL9;CSF2;TGFB1;VDR;TNFRSF11B;AHR;IL2;IL1A;IL6;IL1B;BIRC5;CD36;JAK3
Neurofibromatoses	1971-10-01	8.22548e-10	6.60998e-09	0	0	15.563	325.556	MIR210;EGF;KIT;STAT3;FN1;TGFA;EGFR;IGF1R;VEGFA;EZH2
Childhood Acute Lymphoblastic Leukemia	31/443	6.6132e-19	1.09603e-17	0	0	7.73231	323.675	CSF3;CDKN1A;CXCL8;PTH;PTGS2;TNF;RELA;ICAM1;CCND1;MIR210;MYC;CASP3;TNFSF10;TIMP1;JAK3;IL10;VDR;IL15;MMP2;IGF1;MMP9;VEGFA;IL6;PTPRC;IFNG;MIR143;LEP;CYP1A1;RARA;BAX;EZH2
Autoimmune thyroiditis	1960-09-01	3.31524e-09	2.53164e-08	0	0	16.5746	323.614	IL1A;CXCL10;IL6;IFNG;IL1B;CCL2;PTGS2;TNF;ICAM1
Idiopathic pulmonary hypertension	1996-12-01	6.74698e-11	6.15685e-10	0	0	13.8122	323.472	IL21;IL22;EDN1;IL6;TGFB1;ADORA2A;ALOX5;SERPINE1;CCL2;TNF;MAPK3;VEGFA
Melanocytic nevus	19/203	3.27503e-14	3.93004e-13	0	0	10.3421	321.121	CDKN1A;TGFB1;CXCL8;NOS2;MMP1;EGF;MIR21;ADRB2;PTGS2;EGFR;IGF1R;CCND1;MIR210;MYC;KIT;LGALS9;CTSD;TLR4;EZH2
AIDS-Associated Nephropathy	1931-06-01	3.08464e-07	1.87947e-06	0	0	21.3866	320.62	ACE;KDR;AGTR1;RARA;NFKB1;VEGFA
Histiocytic sarcoma	1931-06-01	3.08464e-07	1.8783e-06	0	0	21.3866	320.62	IFNG;IFNB1;CASP3;PLAT;CD14;TNF
Deep Vein Thrombosis	13/110	2.18628e-11	2.09219e-10	0	0	13.0588	320.543	CRP;CD40;CSF2;ACE;SERPINE1;PLAT;MMP9;NFKB1;RELA;SELP;IL6;KDR;IL17A
X-Linked Lymphoproliferative Disorder	1940-07-01	6.41281e-08	4.24698e-07	0	0	19.337	320.267	IL10;IL1A;NCF1;IFNG;IL1B;CYBB;IL17A
Aspirin exacerbated respiratory disease	1940-07-01	6.41281e-08	4.24412e-07	0	0	19.337	320.267	IL10;IL1A;IL1B;ADRB2;PTGS2;TNF;IL17A
Malignant neoplasm of stomach stage IV	1940-07-01	6.41281e-08	4.24126e-07	0	0	19.337	320.267	CCL5;MMP2;IL1B;BIRC5;MMP9;EGFR;MAPK3
Polyglandular Type I Autoimmune Syndrome	1940-07-01	6.41281e-08	4.23841e-07	0	0	19.337	320.267	IL22;CXCL10;PTH;IL17F;TNF;ICAM1;IL17A
Hemochromatosis	1984-11-01	2.57339e-10	2.18216e-09	0	0	14.4699	319.504	IL10;IL6;IFNG;MMP2;MMP3;HP;CCL2;TIMP1;TNF;TLR4;PGF
Smallpox	2020-05-23	1.69329e-06	9.30739e-06	0	0	24.0211	319.213	IL1A;IFNG;IL15;IL1B;IL18
Stomatitis	2020-05-23	1.69329e-06	9.30219e-06	0	0	24.0211	319.213	IL1A;CSF3;IL1B;CAT;TNF
Superficial spreading malignant melanoma of skin	2020-05-23	1.69329e-06	9.29699e-06	0	0	24.0211	319.213	CXCL8;CCND1;IFNG;IL1B;CD14
Typhoid Fever	2020-05-23	1.69329e-06	9.2918e-06	0	0	24.0211	319.213	IL1A;IL1B;TLR9;TNF;TLR4
Decreased Concentration	2020-05-23	1.69329e-06	9.28662e-06	0	0	24.0211	319.213	IL10;IFNG;AHSG;TNFRSF11B;CD14
Listeriosis	2020-05-23	1.69329e-06	9.28144e-06	0	0	24.0211	319.213	IL6;IL15;CAT;CASP1;TNF
Hyperuricemia	1972-10-01	9.47801e-10	7.57933e-09	0	0	15.3468	318.859	P2RX7;IL6;MYC;MMP3;ADIPOQ;STAT3;SAA1;TNFRSF11B;TNF;VEGFA
Clostridium; difficile (disorder)	1950-08-01	1.49549e-08	1.05133e-07	0	0	17.6796	318.554	JUN;IL6;CXCL8;ACE;EGF;LIF;CCL2;NFKB1
Guillain-Barre Syndrome, Familial	2020-04-16	1.08466e-05	5.33003e-05	0	0	27.6243	315.792	IL1B;LEP;IL18;CXCL1
Skin Manifestations	2020-04-16	1.08466e-05	5.32737e-05	0	0	27.6243	315.792	CYP1A1;TNF;EGFR;VEGFA
Sore to touch	2020-04-16	1.08466e-05	5.3247e-05	0	0	27.6243	315.792	VDR;LEP;CCL2;IGF1
Group B Streptococcal Infection	2020-04-16	1.08466e-05	5.32205e-05	0	0	27.6243	315.792	IL1B;LEP;IL18;CXCL1
Hyperoxaluria	2020-04-16	1.08466e-05	5.31939e-05	0	0	27.6243	315.792	IL6;CCL5;CCL2;NFKB1
Lepidic Predominant Adenocarcinoma	2020-04-16	1.08466e-05	5.31674e-05	0	0	27.6243	315.792	CCND1;NFKB1;VEGFA;MAPK3
Nephropathic cystinosis	2020-04-16	1.08466e-05	5.31409e-05	0	0	27.6243	315.792	IL1B;IL18;CASP1;CTSD
Paracoccidioidomycosis	2020-04-16	1.08466e-05	5.31144e-05	0	0	27.6243	315.792	IL10;NOS2;IFNG;IL23R
Thrombosis	1998-12-01	8.6375e-11	7.78087e-10	0	0	13.5303	313.528	SELP;CRP;EGR1;IL6;TNFSF14;IL1B;LEP;SERPINE1;PLAT;PTGS2;TNF;SIRT1
Bone neoplasms	1973-10-01	1.08972e-09	8.65786e-09	0	0	15.1366	312.379	MMP12;IL6;MMP2;TNFSF10;TNFRSF11B;PTGS2;MMP9;EGFR;RELA;ICAM1
Aneurysm, Ruptured	2020-03-10	8.3484e-05	0.000355494	0	0	33.1492	311.299	ACE;FN1;TGFA
Retinal Drusen	2020-03-10	8.3484e-05	0.00035534	0	0	33.1492	311.299	CRP;CX3CR1;CCL2
Retinal Vasculitis	2020-03-10	8.3484e-05	0.000355187	0	0	33.1492	311.299	CX3CR1;IL22;IFNB1
Rickettsia Infections	2020-03-10	8.3484e-05	0.000355033	0	0	33.1492	311.299	CCL5;PTGS2;TLR4
Schistosomiasis japonica	2020-03-10	8.3484e-05	0.000354879	0	0	33.1492	311.299	IL10;TGFB1;IFNG
Neuropathy, Painful	2020-03-10	8.3484e-05	0.000354726	0	0	33.1492	311.299	IL10;TNF;IL2
Vascular degeneration	2020-03-10	8.3484e-05	0.000354573	0	0	33.1492	311.299	APP;EDN1;FLT1
Ventricular Dysfunction	2020-03-10	8.3484e-05	0.00035442	0	0	33.1492	311.299	EDN1;ADORA2A;TNF
Bile Duct Neoplasms	2020-03-10	8.3484e-05	0.000354266	0	0	33.1492	311.299	CDKN1A;PTGS2;EGFR
Childhood Soft Tissue Sarcoma	2020-03-10	8.3484e-05	0.000354114	0	0	33.1492	311.299	SIRT1;EGFR;FOXO1
Chronic skin ulcer	2020-03-10	8.3484e-05	0.000353961	0	0	33.1492	311.299	CSF2;MMP2;TNF
Congenital euryblepharon	2020-03-10	8.3484e-05	0.000353808	0	0	33.1492	311.299	FZD2;CDH1;WNT5A
Donohue Syndrome	2020-03-10	8.3484e-05	0.000353656	0	0	33.1492	311.299	EGF;IGF1;EGFR
Heroin Smoking	2020-03-10	8.3484e-05	0.000353503	0	0	33.1492	311.299	LEP;ADIPOQ;RETN
Humoral immune defect	2020-03-10	8.3484e-05	0.000353351	0	0	33.1492	311.299	IL10;CD40;JAK3
Hypoadiponectinemia	2020-03-10	8.3484e-05	0.000353199	0	0	33.1492	311.299	MC3R;ADIPOQ;TNF
Intrauterine infection	2020-03-10	8.3484e-05	0.000353047	0	0	33.1492	311.299	CXCL8;ALOX5;ICAM1
Kabuki syndrome eyelids	2020-03-10	8.3484e-05	0.000352895	0	0	33.1492	311.299	FZD2;CDH1;WNT5A
Left ventricular dilatation	2020-03-10	8.3484e-05	0.000352743	0	0	33.1492	311.299	CSF3;ACE;TLR2
Liver Dysplastic Nodule	2020-03-10	8.3484e-05	0.000352592	0	0	33.1492	311.299	IL15;VDR;IGF1
Liver mass	2020-03-10	8.3484e-05	0.00035244	0	0	33.1492	311.299	IL6;LEP;VEGFA
Lymphangioma	2020-03-10	8.3484e-05	0.000352289	0	0	33.1492	311.299	KDR;VEGFC;VEGFA
Pilomatrixoma	2020-03-10	8.3484e-05	0.000352138	0	0	33.1492	311.299	CCND1;SPP1;CTNNB1
Pressure Ulcer	2020-03-10	8.3484e-05	0.000351987	0	0	33.1492	311.299	IL10;VDR;VEGFA
Proliferative glomerulonephritis	2020-03-10	8.3484e-05	0.000351836	0	0	33.1492	311.299	CXCL10;IL6;IFNG
Pulmonary lymphangioleiomyomatosis	2020-03-10	8.3484e-05	0.000351685	0	0	33.1492	311.299	BSG;RPS6;STAT3
Pustular psoriasis	2020-03-10	8.3484e-05	0.000351534	0	0	33.1492	311.299	IL1A;IL1B;IL17A
Visual seizure	19/207	4.68013e-14	5.55511e-13	0	0	10.1423	311.295	EGR1;NOS2;IFNB1;TNFRSF1B;PTGS2;TNF;FOSL1;IL6;CCND1;ADORA2A;IFNG;IL1B;CCL5;LEP;CAT;CASP1;CRH;SPP1;IL6ST
Exanthema	20/225	1.80073e-14	2.19845e-13	0	0	9.82198	310.846	IL10;TGFB1;CXCL8;EGF;STAT1;MMP2;STAT3;TNFRSF11B;TNFRSF1B;PTGS2;TNF;MMP9;CD1A;EGFR;VEGFA;IL6;IFNG;IL1B;KDR;IL17F
Pauci-immune Glomerulonephritis associated with Granulomatosis with Polyangiitis	1951-08-01	1.76011e-08	1.23032e-07	0	0	17.3329	309.484	IL10;CRP;TGFB1;IFNG;MMP2;TIMP1;TNF;TLR4
Acquired Hypogammaglobulinemia	1986-11-01	3.33687e-10	2.78393e-09	0	0	14.1334	308.402	IL21;IL10;CD40;IL6;PTPRC;IFNG;TLR9;TNF;IL2;NFKB1;TNFSF13B
Chronic gastritis	1986-11-01	3.33687e-10	2.78157e-09	0	0	14.1334	308.402	IL10;IL1A;IL6;CXCL8;IL1B;CCL5;IL18;TNF;TLR4;TLR2;MAPK3
Reticulosarcoma	1962-09-01	4.47941e-09	3.35802e-08	0	0	16.0399	308.348	IL10;CSF3;CSF2;PTPRC;IFNG;IFNB1;CASP3;PLAT;TNF
Pemphigus Vulgaris	1962-09-01	4.47941e-09	3.35546e-08	0	0	16.0399	308.348	IL10;DNMT1;IL6;CDH1;SUV39H1;TNF;MMP9;EGFR;EZH2
Squamous cell carcinoma of lung	23/283	1.23298e-15	1.61786e-14	0	0	8.98034	308.289	CDKN1A;CSF2;CHUK;STAT1;SERPINE1;STAT3;MIR21;FGF1;TNF;AGER;MMP9;SIRT1;EGFR;IGF1R;VEGFA;NFKBIA;IL6;CCND1;MYC;FGF19;CASP3;TNFSF10;CYP1A1
Hyper-IgM Immunodeficiency Syndrome, Type 1	1932-06-01	3.76809e-07	2.2581e-06	0	0	20.7182	306.454	IL10;CD40;NCF1;CD80;CYBB;TNF
Verrucous carcinoma	1932-06-01	3.76809e-07	2.25672e-06	0	0	20.7182	306.454	CCND1;CDH1;MMP1;TGFA;MIR21;EGFR
African Trypanosomiasis	1932-06-01	3.76809e-07	2.25535e-06	0	0	20.7182	306.454	IL10;CXCL10;IL6;NOS2;HP;TNF
Bowen's Disease	1932-06-01	3.76809e-07	2.25397e-06	0	0	20.7182	306.454	MMP12;CDKN1A;PTTG1;EGF;STAT3;MAPK3
Hypereosinophilia	1932-06-01	3.76809e-07	2.2526e-06	0	0	20.7182	306.454	IL6;CSF2;IFNG;STAT3;KIT;IL2
Oropharyngeal disorders	1932-06-01	3.76809e-07	2.25123e-06	0	0	20.7182	306.454	IL10;JUN;BSG;TNF;EGFR;EZH2
Liver Cirrhosis, Experimental	44/801	1.56613e-22	3.11577e-21	0	0	6.06976	304.752	APP;CSF3;CDKN1A;CXCL9;PLAT;CXCL1;PTGS2;TNF;CTSS;RELA;CXCL16;IFI16;MYC;CCL5;CASP1;CCL2;CD36;TIMP1;IL10;PRNP;EDN1;TGFB1;NOS2;MMP1;EGF;MMP2;ADIPOQ;IL18;OSM;CYBB;IGF1;MMP9;SIRT1;VEGFA;NFKBIA;CXCL10;PTPRC;ADORA2A;IFNG;IL1B;LEP;AGTR1;TRIB3;TLR4
Neurodegenerative Disorders	42/745	6.40241e-22	1.22896e-20	0	0	6.22937	303.995	CRP;CX3CR1;APP;DNMT1;CD40;CSF2;FGF1;PTGS2;TNF;AGER;FOXO1;CX3CL1;EGFR;ICAM1;SOCS3;CASP3;CASP1;CCL2;CTSD;IL10;PRNP;JUN;ACE;AHSG;IL15;IFNB1;STAT3;MIR21;IGF1;SIRT1;NFKB1;VEGFA;P2RX7;IL1A;IL6;ADORA2A;IL1B;CAT;BAX;CTNNB1;EZH2;IL17A
leiomyosarcoma	13/114	3.46286e-11	3.24124e-10	0	0	12.6006	303.501	CSF3;CXCL8;MMP2;SERPINE1;STAT3;IGF1;PTGS2;VEGFA;SOCS3;CCND1;CDH1;MYC;KIT
Carcinomatosis	17/176	4.64392e-13	5.18642e-12	0	0	10.673	303.093	CSF3;DNMT1;CSF2;TGFB1;STAT3;FN1;PTGS2;EGFR;VEGFA;RBP4;FABP4;CCND1;CDH1;MYC;CCL5;IL6ST;TLR4
Malignant neoplasm of larynx	14/129	1.17456e-11	1.16133e-10	0	0	11.9919	301.808	CSF2;CXCL8;CD80;MMP3;STAT3;PTGS2;MMP9;EGFR;IGF1R;CCND1;IL1B;CYP1A1;IL12B;MAPK3
Brain Edema	1963-09-01	5.1856e-09	3.86384e-08	0	0	15.7853	301.143	CRP;EDN1;NOS2;IL18;PLAT;TNF;MMP9;ICAM1;VEGFA
Fibroadenoma	1963-09-01	5.1856e-09	3.86092e-08	0	0	15.7853	301.143	FOSL1;DNMT1;VDR;MYC;MMP2;KIT;RARA;CYP1A1;FGF1
gliosarcoma	1963-09-01	5.1856e-09	3.85799e-08	0	0	15.7853	301.143	NFKBIA;EGF;KIT;CCL2;PTGS2;MMP9;EGFR;IL2;VEGFA
Iron deficiency	1963-09-01	5.1856e-09	3.85507e-08	0	0	15.7853	301.143	CRP;IL1A;PRNP;IL1B;BSG;IGF1;TNF;MMP9;NFKB1
Kidney Calculi	1963-09-01	5.1856e-09	3.85216e-08	0	0	15.7853	301.143	IL1A;IL6;CDH1;PTH;VDR;IL1B;CAT;SPP1;MMP9
Lymphocytic infiltration	1952-08-01	2.06417e-08	1.43369e-07	0	0	16.9996	300.824	CXCL10;CD40;IL6;CXCL8;CCND1;CCL5;TNF;IL17A
CONSTRICTING BANDS, CONGENITAL	2020-05-24	2.12325e-06	1.14342e-05	0	0	23.0203	300.704	IL10;IL6;CXCL8;IL18;TNF
Stage III Colon Cancer	2020-05-24	2.12325e-06	1.14279e-05	0	0	23.0203	300.704	CXCL8;VEGFC;BAX;EGFR;VEGFA
Signs and Symptoms, Respiratory	2020-05-24	2.12325e-06	1.14216e-05	0	0	23.0203	300.704	CRP;AHR;CD14;TLR4;NFKB1
Uterine Neoplasms	2020-05-24	2.12325e-06	1.14154e-05	0	0	23.0203	300.704	CSF3;EDN1;SMAD3;LIF;EGFR
Acute Lung Injury	2020-05-24	2.12325e-06	1.14091e-05	0	0	23.0203	300.704	EDN1;TGFB1;IL1B;CAT;ICAM1
Asphyxia Neonatorum	2020-05-24	2.12325e-06	1.14029e-05	0	0	23.0203	300.704	FLT1;CAT;KDR;PTGS2;VEGFA
Bronchitis	2020-05-24	2.12325e-06	1.13967e-05	0	0	23.0203	300.704	CSF2;CXCL8;TGFB1;EGFR;VEGFA
Orchitis	2020-05-24	2.12325e-06	1.13905e-05	0	0	23.0203	300.704	IL10;IL23R;CCL5;CCL2;TLR4
FANCONI ANEMIA, COMPLEMENTATION GROUP A (disorder)	21/249	1.10267e-14	1.35973e-13	0	0	9.31904	299.5	EGR1;CDKN1A;CSF2;STAT1;RETN;PTGS2;TNF;MMP9;NFKB1;RELA;ICAM1;SELP;IL6;IFNG;CDH1;CASP3;IL1B;CAT;KIT;SPP1;HES1
Nerve Degeneration	15/145	4.26198e-12	4.37688e-11	0	0	11.4307	299.272	APP;TGFA;PLAT;IGF1;TNF;SIRT1;VEGFA;CD4;IFNG;CDH1;CASP3;LEP;BAX;CTNNB1;MAPK3
Anxiety Disorders	28/396	2.94476e-17	4.32603e-16	0	0	7.81294	297.391	CRP;APP;DNMT1;CXCL8;SERPINE1;ADRB2;PTGS2;TNF;CCND1;EIF4EBP1;CASP1;EGR1;EDN1;ACE;IGF1;SIRT1;MMP12;P2RX7;IL6;CREB1;ADORA2A;IFNG;IL1B;LEP;CAT;AGTR1;CRH;TLR9
Fanconi Anemia	23/290	2.09695e-15	2.69396e-14	0	0	8.76357	296.194	APP;EGR1;CDKN1A;CSF2;STAT1;RETN;PTGS2;TNF;MMP9;NFKB1;RELA;ICAM1;SELP;IL6;IFNG;CDH1;CASP3;IL1B;CAT;KIT;SPP1;SAA1;HES1
Liver Neoplasms, Experimental	13/116	4.32859e-11	4.02473e-10	0	0	12.3833	295.505	CXCL9;TGFB1;STAT3;TGFA;TNF;IL6;CCND1;CDH1;MYC;KDR;SPP1;CTNNB1;MAPK3
Experimental Hepatoma	13/116	4.32859e-11	4.02093e-10	0	0	12.3833	295.505	CXCL9;TGFB1;STAT3;TGFA;TNF;IL6;CCND1;CDH1;MYC;KDR;SPP1;CTNNB1;MAPK3
Febrile Convulsions	1964-09-01	5.98753e-09	4.41452e-08	0	0	15.5387	294.203	IL10;APP;IL6;CSF2;CXCL8;IL1B;TIMP1;TNF;MMP9
Chest Pain	1976-10-01	1.63542e-09	1.28481e-08	0	0	14.5391	294.146	CRP;CSF3;ACE;SMAD3;NOS2;ADIPOQ;CRH;IL12B;PLAT;VEGFA
Inflammatory pain	1976-10-01	1.63542e-09	1.28378e-08	0	0	14.5391	294.146	P2RX7;APP;CALCA;IL6;IL1B;CRH;PTGS2;TNF;TLR4;CTSS
Primary infection NOS	1976-10-01	1.63542e-09	1.28276e-08	0	0	14.5391	294.146	IL6;CXCL8;CREB1;IL1B;IL18;TIMP1;TNF;MMP9;TLR4;IL2
Pneumonia, Interstitial	1933-06-01	4.57101e-07	2.68202e-06	0	0	20.0904	293.287	CRP;IL6;ACE;IFNG;TLR9;TNF
Stickler syndrome, type 1	1933-06-01	4.57101e-07	2.68042e-06	0	0	20.0904	293.287	IL10;IL6;TGFB1;IFNG;PTGS2;TNF
X-Linked Combined Immunodeficiency Diseases	1933-06-01	4.57101e-07	2.67882e-06	0	0	20.0904	293.287	IL21;IL22;CD40;IL15;JAK3;IL2
CREST Syndrome	1933-06-01	4.57101e-07	2.67723e-06	0	0	20.0904	293.287	IL10;IL6;IFI16;CCR6;TIMP1;IL2
Echinococcosis	1933-06-01	4.57101e-07	2.67563e-06	0	0	20.0904	293.287	IL21;IL10;IL22;TGFB1;CYP1A1;IL2
Epithelial hyperplasia	1933-06-01	4.57101e-07	2.67404e-06	0	0	20.0904	293.287	IL10;NRP1;CCND1;TNFRSF1B;EZH2;IL17A
HIV Coinfection	12/103	1.56351e-10	1.36467e-09	0	0	12.8735	290.669	IL10;CX3CR1;CDKN1A;IFNG;HP;EIF4EBP1;CCL3;CCL2;BAX;ADRB2;SIRT1;IL2
Biliary stricture	2020-04-17	1.40839e-05	6.84555e-05	0	0	25.9994	290.425	IL10;TGFB1;IFNG;MMP2
Cervical Intraepithelial Neoplasia Grade 2/3	2020-04-17	1.40839e-05	6.84217e-05	0	0	25.9994	290.425	IL1A;IL6;IFNG;IL1B
Erythema Multiforme	2020-04-17	1.40839e-05	6.83879e-05	0	0	25.9994	290.425	IFNG;TNF;ICAM1;VEGFA
Lesch-Nyhan Syndrome	2020-04-17	1.40839e-05	6.83541e-05	0	0	25.9994	290.425	APP;CSF2;ADORA2A;IL2
Meningoencephalitis	2020-04-17	1.40839e-05	6.83204e-05	0	0	25.9994	290.425	IL10;CSF2;PLAT;TNF
Mesangial proliferative glomerulonephritis	2020-04-17	1.40839e-05	6.82867e-05	0	0	25.9994	290.425	IL6;NOS2;IL1B;FN1
Oral infection	2020-04-17	1.40839e-05	6.8253e-05	0	0	25.9994	290.425	IFNG;IL15;FN1;TLR2
Parasitic infection	2020-04-17	1.40839e-05	6.82193e-05	0	0	25.9994	290.425	NOS2;NCF1;IFNG;ADRB2
Pathologic Neovascularization	2020-04-17	1.40839e-05	6.81857e-05	0	0	25.9994	290.425	NRP1;KDR;TNFSF10;VEGFA
Cholestasis	24/315	1.22096e-15	1.60423e-14	0	0	8.41884	289.096	EGR1;CXCL8;NOS2;VDR;MMP2;SERPINE1;HP;IGF1;TNF;IL2;RELA;ICAM1;IL1A;IL6;PTPRC;FGF19;CAT;TNFSF10;RARA;SAA1;CTNNB1;CD14;TIMP1;TLR2
Aplasia Cutis Congenita	18/199	2.89024e-13	3.26873e-12	0	0	9.99473	288.57	JUN;IFNB1;STAT3;VEGFC;MIR21;MMP9;EGFR;IGF1R;VEGFA;CCND1;PTTG1;MIR210;KIT;EIF4EBP1;SPP1;CTNNB1;CD14;TLR4
Becker Muscular Dystrophy	1943-07-01	1.08336e-07	6.95898e-07	0	0	17.9879	288.491	CD4;TGFB1;CREB1;FN1;CCL2;ALOX12;TNF
Insulin resistance syndrome	1943-07-01	1.08336e-07	6.95444e-07	0	0	17.9879	288.491	ACE;LEP;SERPINE1;ADIPOQ;RETN;CD36;TNF
Pulmonary Cystic Fibrosis	1943-07-01	1.08336e-07	6.9499e-07	0	0	17.9879	288.491	CDKN1A;CXCL8;TGFB1;IL1B;TNF;CXCL5;TLR2
Niemann-Pick Disease, Type C	1977-10-01	1.86493e-09	1.45696e-08	0	0	14.3503	288.441	APP;IL1A;EGR1;IFNG;MMP1;KDR;FN1;PTGS2;TNF;VEGFA
Lewy Body Disease	14/133	1.78579e-11	1.72404e-10	0	0	11.6313	287.858	APP;PRNP;DNMT1;EDN1;CSF2;ACE;IGF1;PTGS2;AGER;MMP9;IGF1R;VEGFA;IL6;SPP1
Lymphocytosis	1965-09-01	6.89613e-09	5.06541e-08	0	0	15.2996	287.515	CSF2;CXCL8;PTPRC;CCND1;MYC;CCL5;STAT3;IL2;NFKB1
Cognition Disorders	20/237	4.85365e-14	5.75412e-13	0	0	9.32466	285.861	CRP;CX3CR1;APP;EGR1;PRNP;CSF2;NOS2;IGF1;PTGS2;TNF;SELP;IL6;CREB1;ALOX5;LEP;AGTR1;CRH;SPP1;CD36;TLR4
Anaplastic astrocytoma	16/166	2.40048e-12	2.53404e-11	0	0	10.6503	284.954	EGF;IFNB1;MMP2;SERPINE1;MMP3;STAT3;FN1;MMP9;EGFR;VEGFA;CCND1;ALOX5;KIT;SPP1;TIMP1;CTSD
Adenocarcinoma of large intestine	23/297	3.51489e-15	4.43445e-14	0	0	8.55703	284.793	CDKN1A;TGFB1;CXCL8;NOS2;MMP1;CCL20;EGF;FN1;TGFA;PTGS2;TNF;SIRT1;EGFR;VEGFA;CCND1;CDH1;MYC;CASP3;KIT;CYP1A1;BAX;CTNNB1;TIMP1
Diabetic Cardiomyopathies	1954-08-01	2.81033e-08	1.92473e-07	0	0	16.37	284.631	CRP;EDN1;LEP;SPP1;FN1;IGF1;FGF1;TNF
Hepatoma, Novikoff	13/119	6.00099e-11	5.4863e-10	0	0	12.0711	284.112	CXCL9;TGFB1;STAT3;TGFA;TNF;IL6;CCND1;CDH1;MYC;KDR;SPP1;CTNNB1;MAPK3
Premature Birth	13/119	6.00099e-11	5.4812e-10	0	0	12.0711	284.112	EDN1;TGFB1;PTGS2;TNF;MMP9;CXCL5;VEGFA;IL1A;IL6;IL1B;CAT;TLR4;TLR2
T-Cell Large Granular Lymphocyte Leukemia	2020-05-25	2.63467e-06	1.40573e-05	0	0	22.0994	283.906	CSF3;IL15;STAT3;IL2;NFKB1
Type II Mucolipidosis	2020-05-25	2.63467e-06	1.40497e-05	0	0	22.0994	283.906	IL1A;IL6;LIF;TNF;CTSD
Lymphomatoid Papulosis	2020-05-25	2.63467e-06	1.4042e-05	0	0	22.0994	283.906	IL10;IL1A;IL1B;KIT;IL2
Prolactinoma	1991-11-01	6.20761e-10	5.03785e-09	0	0	13.3568	283.165	CDKN1A;IL6;TGFB1;CCND1;PTTG1;CDH1;MYC;LIF;IL6ST;EGFR;VEGFA
Shigella Infections	1966-09-01	7.9233e-09	5.72575e-08	0	0	15.0678	281.067	IL10;IL6;IFNG;NOS2;PTGS2;TNF;RELA;NFKB1;TLR2
stage, non-small cell lung cancer	1966-09-01	7.9233e-09	5.72154e-08	0	0	15.0678	281.067	CSF2;CCND1;VDR;MYC;BIRC5;CD14;CXCL5;EGFR;VEGFA
Biliary Cirrhosis, Secondary	1934-06-01	5.50901e-07	3.20181e-06	0	0	19.4995	281.021	CXCL10;CXCL9;CD80;CCL5;IL12B;NFKB1
Anti-Neutrophil Cytoplasmic Antibody-Associated Vasculitis	1934-06-01	5.50901e-07	3.19992e-06	0	0	19.4995	281.021	IL1A;TGFB1;IL1B;LEP;IL18;TLR9
Cholangitis	1934-06-01	5.50901e-07	3.19803e-06	0	0	19.4995	281.021	EGR1;CDKN1A;IFNG;TNFSF10;TIMP1;TLR2
Idiopathic osteoarthritis	1934-06-01	5.50901e-07	3.19614e-06	0	0	19.4995	281.021	IL1A;SMAD3;VDR;IL1B;NAMPT;IGF1
Neuroectodermal Tumors	1934-06-01	5.50901e-07	3.19425e-06	0	0	19.4995	281.021	IL6;IFNG;MYC;TNFSF10;IGF1;EGFR
Malignant Squamous Cell Neoplasm	15/151	7.70406e-12	7.71034e-11	0	0	10.9765	280.882	IL10;CRP;CSF2;TGFB1;EGF;MMP2;PTGS2;MMP9;IL2;EGFR;IGF1R;MMP12;CCND1;IFNG;SPP1
AMYLOIDOSIS, HEREDITARY, TRANSTHYRETIN-RELATED	1944-07-01	1.27854e-07	8.1647e-07	0	0	17.5791	279.022	IL10;RBP4;CASP3;PTGS2;AGER;MMP9;VEGFA
HELLP Syndrome	1944-07-01	1.27854e-07	8.1594e-07	0	0	17.5791	279.022	FLT1;LEP;VEGFC;TNF;TLR4;VEGFA;TLR2
Neurocognitive Disorders	1944-07-01	1.27854e-07	8.1541e-07	0	0	17.5791	279.022	CSF2;IFNG;STAT1;CCL5;SPP1;CCL2;IGF1
Atrial Premature Complexes	12/106	2.19801e-10	1.88664e-09	0	0	12.5091	278.182	CSF2;CXCL8;CDH1;MYC;SERPINE1;CTNNB1;MIR21;PTGS2;TNF;AGER;FOXO1;ICAM1
Follicular adenoma	14/136	2.42255e-11	2.31153e-10	0	0	11.3747	278.039	CDKN1A;MMP1;MMP2;MIR21;IGF1;PTGS2;MMP9;FOSL1;NR4A1;CCND1;ALOX5;BSG;CAT;CTNNB1
Anaplastic carcinoma	18/204	4.43299e-13	4.96212e-12	0	0	9.74976	277.327	CSF3;DNMT1;CSF2;TGFB1;STAT3;FN1;PTGS2;EGFR;VEGFA;FOSL1;RBP4;FABP4;CCND1;CDH1;MYC;TNFSF10;IL6ST;TLR4
Fetal Alcohol Syndrome	1955-08-01	3.26345e-08	2.22731e-07	0	0	16.0723	277.053	IL1A;IL6;IFNG;CASP3;CAT;STAT3;TNF;NFKB1
Hepatoma, Morris	13/121	7.42293e-11	6.72994e-10	0	0	11.8716	276.892	CXCL9;TGFB1;STAT3;TGFA;TNF;IL6;CCND1;CDH1;MYC;KDR;SPP1;CTNNB1;MAPK3
Schistosomiasis	1967-09-01	9.08208e-09	6.51048e-08	0	0	14.8429	274.846	IL21;IL10;IL22;IFNG;NOS2;RARA;TNF;EGFR;VEGFA
Cervical Adenocarcinoma	1967-09-01	9.08208e-09	6.50573e-08	0	0	14.8429	274.846	SOCS3;IL6;CDH1;EGF;STAT3;FN1;CTNNB1;PTGS2;EGFR
Acute Erythroblastic Leukemia	19/224	1.96364e-13	2.23364e-12	0	0	9.37253	274.229	PRNP;IL11;CDKN1A;CXCL9;CSF2;TGFB1;STAT1;STAT3;PLAT;PTGS2;TNF;EGFR;RELA;VEGFA;IL6;KIT;RARA;BAX;EZH2
Basal cell carcinoma	12/107	2.45634e-10	2.09193e-09	0	0	12.3922	274.205	IL6;EDN1;TGFB1;CXCL8;CCL5;STAT3;CFLAR;PTGS2;TNF;EGFR;IGF1R;VEGFA
Hairy Cell Leukemia	12/107	2.45634e-10	2.09012e-09	0	0	12.3922	274.205	IL10;IL1A;IL6;CD40;TGFB1;CXCL8;CCND1;IFNG;IL1B;TBX21;TNF;IL2
Edema	1993-11-01	7.87239e-10	6.33141e-09	0	0	13.0696	273.971	IL11;CALCA;IL6;CXCL8;CASP3;CAT;TIMP1;PTGS2;TNF;MMP9;VEGFA
Arteriosclerotic cardiovascular disease, NOS	2020-03-11	0.000114027	0.000475256	0	0	30.1356	273.604	ADIPOQ;CCL2;CD36
Dendritic Cell Sarcoma, Follicular	2020-03-11	0.000114027	0.000475055	0	0	30.1356	273.604	TGFA;EGFR;NFKB1
Secondary Sj??gren's syndrome	2020-03-11	0.000114027	0.000474854	0	0	30.1356	273.604	IFI16;TNFRSF11B;IL17A
Sinonasal undifferentiated carcinoma	2020-03-11	0.000114027	0.000474653	0	0	30.1356	273.604	KIT;EGFR;VEGFA
Arterial aneurysm	2020-03-11	0.000114027	0.000474452	0	0	30.1356	273.604	IL6;SMAD3;STAT3
Erosive esophagitis	2020-03-11	0.000114027	0.000474251	0	0	30.1356	273.604	IL1B;PTGS2;VEGFA
Hyperplastic lymph node	2020-03-11	0.000114027	0.00047405	0	0	30.1356	273.604	IFNG;IL2;NFKB1
Immunoglobulin G4 related sclerosing disease	2020-03-11	0.000114027	0.00047385	0	0	30.1356	273.604	IL10;TGFB1;TNFSF13B
Intestinal Perforation	2020-03-11	0.000114027	0.000473649	0	0	30.1356	273.604	IL6;ACE;NFKB1
Multiple Endocrine Neoplasia Type 2b	2020-03-11	0.000114027	0.000473449	0	0	30.1356	273.604	CALCA;STAT3;EGFR
Nasopharyngeal Angiofibroma	2020-03-11	0.000114027	0.000473249	0	0	30.1356	273.604	IL6;KIT;VEGFA
Osteochondritis Dissecans	2020-03-11	0.000114027	0.00047305	0	0	30.1356	273.604	SMAD3;MMP3;TNF
Plasma cell inflammation	2020-03-11	0.000114027	0.00047285	0	0	30.1356	273.604	IL10;IL6;CXCL8
Pulmonary Blastoma	2020-03-11	0.000114027	0.000472651	0	0	30.1356	273.604	KIT;CTNNB1;EGFR
Gastrointestinal Neoplasms	13/122	8.24338e-11	7.45317e-10	0	0	11.7743	273.388	IL11;EGF;SERPINE1;MIR21;PTGS2;EGFR;VEGFA;CREB1;CDH1;MIR143;IL1B;BAX;CTNNB1
Carcinoma, Spindle-Cell	17/188	1.36767e-12	1.46741e-11	0	0	9.99177	272.954	CSF3;DNMT1;CSF2;TGFB1;MMP2;STAT3;FN1;PTGS2;MMP9;EGFR;RBP4;FABP4;CCND1;CDH1;MYC;IL6ST;TLR4
Waldenstrom Macroglobulinemia	12/108	2.74183e-10	2.32299e-09	0	0	12.2775	270.316	IL10;IL6;PTPRC;CCND1;NOS2;MYC;IL1B;BSG;TNFSF10;IGF1;TNF;TNFSF13B
Leukemia, Plasma Cell	1945-07-01	1.50257e-07	9.57046e-07	0	0	17.1885	270.047	SOCS3;CD40;IL6;CCND1;MYC;ICAM1;VEGFA
Cerebral Amyloid Angiopathy	1945-07-01	1.50257e-07	9.56427e-07	0	0	17.1885	270.047	APP;PRNP;IL1A;PTPRC;CCND1;LIF;MMP9
Gastrointestinal Diseases	1956-08-01	3.77816e-08	2.56967e-07	0	0	15.7853	269.794	IL1A;CSF3;EDN1;CXCL8;TGFB1;IL1B;PROK2;TNF
Gonorrhea	1956-08-01	3.77816e-08	2.5679e-07	0	0	15.7853	269.794	IL10;IL6;CXCL8;IL1B;CAT;TLR4;IL2;IL17A
HER2 gene amplification	1956-08-01	3.77816e-08	2.56612e-07	0	0	15.7853	269.794	CSF2;PTPRC;CCND1;EGF;KDR;CTNNB1;EGFR;IGF1R
Hyperandrogenism	1956-08-01	3.77816e-08	2.56435e-07	0	0	15.7853	269.794	CRP;IL6;FABP4;NAMPT;RETN;IGF1;TNFRSF1B;TNF
Deficiency of glucose-6-phosphate dehydrogenase	1935-06-01	6.59911e-07	3.79942e-06	0	0	18.9424	269.572	IL10;FOSL1;IL6;CCND1;HP;TNF
Hepatitis B Virus-Related Hepatocellular Carcinoma	1935-06-01	6.59911e-07	3.79719e-06	0	0	18.9424	269.572	CDH1;STAT3;TLR4;IL2;MAPK3;IL17A
PARAGANGLIOMA AND GASTRIC STROMAL SARCOMA	1935-06-01	6.59911e-07	3.79497e-06	0	0	18.9424	269.572	MMP2;KIT;EGFR;IGF1R;VEGFA;HBEGF
Traditional Serrated Adenoma	1994-11-01	8.8463e-10	7.09147e-09	0	0	12.9305	269.548	CD40;JUN;VDR;CASP3;SERPINE1;FN1;BAX;MIR21;PTGS2;EGFR;NFKB1
Carcinoma, Large Cell	1968-09-01	1.03866e-08	7.40781e-08	0	0	14.6246	268.841	IL10;CALCA;IL6;MMP2;FN1;PLAT;IGF1;TNF;EGFR
Osteoarthrosis, localized, not specified whether primary or secondary	2020-05-26	3.23813e-06	1.70275e-05	0	0	21.2495	268.604	SMAD3;IL1B;TNFSF10;IGF1;AGER
Tick-Borne Encephalitis	2020-05-26	3.23813e-06	1.70184e-05	0	0	21.2495	268.604	CRP;IL10;CCL5;CCL3;IL2
Coronary Thrombosis	2020-05-26	3.23813e-06	1.70093e-05	0	0	21.2495	268.604	ACE;SERPINE1;MMP3;PLAT;MMP9
Refractory anemia with excess blasts in transformation (clinical)	2020-04-18	1.79802e-05	8.56564e-05	0	0	24.5549	268.293	CSF3;IL6;CAT;TNF
Infarction, Lacunar	2020-04-18	1.79802e-05	8.56149e-05	0	0	24.5549	268.293	EDN1;ACE;HP;AGTR1
Tooth Loss	2020-04-18	1.79802e-05	8.55735e-05	0	0	24.5549	268.293	APP;IL1A;VDR;IL1B
Hypertensive heart disease	2020-04-18	1.79802e-05	8.55321e-05	0	0	24.5549	268.293	ACE;MMP2;AGTR1;MMP9
Pleocytosis	2020-04-18	1.79802e-05	8.54907e-05	0	0	24.5549	268.293	IL6;CSF2;CXCL8;IL1B
Fatigue	24/330	3.4668e-15	4.3794e-14	0	0	8.03616	267.568	IL10;CRP;ACE;CXCL8;NOS2;PTH;IL23R;TNFRSF1B;PTGS2;TNF;IL2;NFKB1;TNFSF13B;IL6;CREB1;CCND1;IFNG;IL1B;KIT;IL12B;CTNNB1;IL17F;CD14;TLR4
Connective Tissue Diseases	1981-10-01	3.09533e-09	2.36923e-08	0	0	13.6416	267.286	CRP;CXCL8;ACE;SMAD3;TGFB1;MMP1;STAT3;S100A12;TNF;CX3CL1
Trichohepatoenteric Syndrome	21/267	4.41241e-14	5.25002e-13	0	0	8.69079	267.257	PRNP;CSF2;ACE;FLT1;VDR;AHSG;PTH;EGF;LIF;TNFRSF11B;IGF1;TNFRSF1B;TNF;PGF;IL2;CXCL10;IL6;KIT;AGTR1;PROK2;CCL2
Trisomy	18/209	6.7194e-13	7.45353e-12	0	0	9.51651	266.734	APP;IL15;EGF;NFATC1;IGF1;PGF;EGFR;ICAM1;IGF1R;P2RX7;IL6;PTPRC;CCND1;MYC;PAPPA;CAT;KIT;CTNNB1
Polycystic Kidney Diseases	13/124	1.0137e-10	9.09e-10	0	0	11.5844	266.583	JUN;CDKN1A;EDN1;ACE;TGFB1;EGF;STAT3;IL18;TGFA;AGER;P2RX7;MYC;SPP1
Ameloblastoma	1957-08-01	4.3613e-08	2.9459e-07	0	0	15.5084	262.835	IL6;EGF;MMP2;TNFSF10;CTNNB1;TNF;MMP9;EGFR
Ectodermal Dysplasia	1957-08-01	4.3613e-08	2.94388e-07	0	0	15.5084	262.835	NFKBIA;NCF1;CHUK;IFNG;KRT14;CYBB;MAP3K7;NFKB1
Malignant neoplasm of tongue	1982-10-01	3.49788e-09	2.65666e-08	0	0	13.4753	262.379	CCND1;EGF;KRT14;MIR21;PTGS2;AGER;FOXO1;NFKB1;VEGFA;EZH2
Thrombus	1946-07-01	1.75881e-07	1.10521e-06	0	0	16.8148	261.528	CRP;SELP;SERPINE1;PLAT;PTGS2;TNF;SIRT1
Basal Cell Nevus Syndrome	1946-07-01	1.75881e-07	1.10451e-06	0	0	16.8148	261.528	NRP1;CCND1;PTH;MYC;MMP3;KRT14;CYP1A1
Laryngeal Squamous Cell Carcinoma	13/126	1.2419e-10	1.09859e-09	0	0	11.4005	260.037	CDKN1A;MMP1;MMP2;STAT3;FN1;AHR;TNF;MMP9;NFKB1;EGFR;RELA;CCND1;TIMP1
Cardiomegaly	15/159	1.62941e-11	1.59342e-10	0	0	10.4243	258.941	CRP;EDN1;ACE;SMAD3;STAT3;LIF;IL18;MIR21;AHR;IGF1;TNF;IL1B;AGTR1;CYP1A1;MAPK3
Benign neoplasm of brain, unspecified	1936-06-01	7.85974e-07	4.50674e-06	0	0	18.4162	258.864	CCND1;SPP1;SIRT1;RELA;IL2;VEGFA
EAR, PATELLA, SHORT STATURE SYNDROME	1936-06-01	7.85974e-07	4.50411e-06	0	0	18.4162	258.864	RBP4;TGFB1;LEP;TLR4;NFKB1;VEGFA
Squamous intraepithelial lesion	1936-06-01	7.85974e-07	4.50149e-06	0	0	18.4162	258.864	IL10;CCL20;CCL2;TNF;SIRT1;CD1A
Ocular Hypertension	1936-06-01	7.85974e-07	4.49887e-06	0	0	18.4162	258.864	CDKN1A;JUN;NOS2;MMP1;MMP2;MMP9
Paranoid Schizophrenia	1936-06-01	7.85974e-07	4.49625e-06	0	0	18.4162	258.864	IL6;IFNG;CCL2;TNFRSF1B;TNF;IL2
pricking of skin	1936-06-01	7.85974e-07	4.49363e-06	0	0	18.4162	258.864	IL22;IL1A;SERPINE1;IL18;CD14;IL17A
Carcinoma, Neuroendocrine	1983-10-01	3.94617e-09	2.9879e-08	0	0	13.3129	257.612	CDKN1A;EGF;CASP3;KIT;KDR;SPP1;FN1;CXCL1;TNF;EGFR
Testicular Neoplasms	1983-10-01	3.94617e-09	2.9856e-08	0	0	13.3129	257.612	FLT1;PTTG1;ALOX5;KIT;KDR;CYP1A1;ALOX12;PGF;IGF1R;VEGFA
Glaucoma, Open-Angle	1970-09-01	1.3496e-08	9.54922e-08	0	0	14.2068	257.439	CDKN1A;DNMT1;ACE;CDH1;MMP2;SERPINE1;IL18;ADRB2;PTGS2
Leukoplakia, Oral	1970-09-01	1.3496e-08	9.54235e-08	0	0	14.2068	257.439	CXCL8;CCND1;IL1B;KRT14;CYP1A1;PTGS2;TNF;EGFR;EZH2
Benign Neoplasm	1970-09-01	1.3496e-08	9.53549e-08	0	0	14.2068	257.439	VDR;MYC;IL1B;CAT;IL18;AHR;PTGS2;IL2;VEGFA
Mammary Neoplasms, Experimental	15/160	1.78394e-11	1.72565e-10	0	0	10.3591	256.384	IL10;STAT3;FN1;TGFA;IGF1;MMP9;EGFR;RBP4;FABP4;CCND1;CDH1;TNFSF10;AGTR1;SPP1;IL6ST
Turner Syndrome	15/160	1.78394e-11	1.72395e-10	0	0	10.3591	256.384	CRP;CSF2;ACE;NOS2;PTH;MMP2;SERPINE1;TNFRSF11B;IGF1;TNF;MMP9;PAPPA;CAT;KIT;AGTR1
Respiratory Tract Diseases	1958-08-01	5.02031e-08	3.36559e-07	0	0	15.241	256.158	IL10;ACE;IFNG;MMP1;ALOX5;CD14;PTGS2;TNF
Large cell carcinoma of lung	1958-08-01	5.02031e-08	3.3633e-07	0	0	15.241	256.158	CALCA;MMP2;IL18;S100A12;IGF1;EGFR;IL2;VEGFA
Neutropenia	16/178	7.03169e-12	7.09522e-11	0	0	9.93234	255.068	IL10;CRP;IL11;CSF3;CSF2;TGFB1;MMP2;STAT3;TNF;SOCS3;IL6;IFNG;CASP3;IL1B;CTNNB1;TLR4
Streptococcal Infections	2020-05-27	3.94504e-06	2.06233e-05	0	0	20.4625	254.615	IL10;CXCL8;IFNG;TNF;TLR2
Cutaneous lymphoma	2020-05-27	3.94504e-06	2.06123e-05	0	0	20.4625	254.615	IL10;CCND1;IFNG;CASP1;IL2
Extramedullary Hematopoiesis (disorder)	2020-05-27	3.94504e-06	2.06014e-05	0	0	20.4625	254.615	CSF3;IL6;FLT1;TNF;VEGFA
Generalized vitiligo	2020-05-27	3.94504e-06	2.05905e-05	0	0	20.4625	254.615	VDR;CAT;CCR6;LGALS9;TNF
Idiopathic Interstitial Pneumonias	2020-05-27	3.94504e-06	2.05795e-05	0	0	20.4625	254.615	TGFB1;PTPRC;IFNG;SERPINE1;TLR9
Mumps	2020-05-27	3.94504e-06	2.05686e-05	0	0	20.4625	254.615	IL6;CSF2;STAT1;STAT3;ICAM1
Ependymoma	13/128	1.51597e-10	1.32435e-09	0	0	11.2224	253.736	CALCA;CSF2;FLT1;EGF;STAT3;PTGS2;NFKB1;EGFR;RELA;VEGFA;KIT;S100A12;HES1
Disseminated neuroblastoma	1947-07-01	2.05092e-07	1.27815e-06	0	0	16.457	253.435	IL21;IL10;IL22;IL6;CCND1;IL2;VEGFA
Soft Tissue Neoplasms	1984-10-01	4.44467e-09	3.34729e-08	0	0	13.1544	252.98	CDKN1A;CSF3;IFNG;SERPINE1;KIT;STAT3;SPP1;CTNNB1;TNF;EGFR
Alopecia	18/216	1.18054e-12	1.2708e-11	0	0	9.2081	252.901	IL10;WNT10B;TGFB1;VDR;AHSG;NOTCH4;TNFRSF1B;PTGS2;TNF;IL2;EGFR;ICAM1;IL1A;IFNG;IL1B;KRT14;CRH;BIRC5
Tracheal Diseases	1971-09-01	1.53357e-08	1.07734e-07	0	0	14.0067	252.024	CALCA;IL6;AHSG;RPS6;IL18;VEGFC;TNFRSF11B;TNF;EGFR
Sleep Apnea Syndromes	1959-08-01	5.76327e-08	3.84792e-07	0	0	14.9827	249.749	IL10;APP;EDN1;ACE;IL1B;LEP;PTGS2;VEGFA
Squamous cell carcinoma of mouth	1959-08-01	5.76327e-08	3.84531e-07	0	0	14.9827	249.749	CXCL9;CCND1;MYC;MMP2;CCL2;TIMP1;EGFR;TNFSF13B
Chronic lung disease	1959-08-01	5.76327e-08	3.8427e-07	0	0	14.9827	249.749	MMP12;RBP4;IL6;FLT1;CXCL8;TGFB1;IGF1;VEGFA
Anxiety	29/464	2.03633e-16	2.82272e-15	0	0	6.90608	249.518	APP;CXCL8;SERPINE1;ADRB2;PTGS2;TNF;IGF1R;CCND1;EIF4EBP1;CASP1;PROK2;EGR1;PRNP;EDN1;ACE;IGF1;SIRT1;MMP12;IL6;CREB1;ADORA2A;IFNG;IL1B;LEP;CAT;AGTR1;CYP1A1;CRH;TLR9
Arteriovenous Malformations, Cerebral	2020-04-19	2.26143e-05	0.000106341	0	0	23.2626	248.838	IL6;IL1B;EGFR;VEGFA
Hypothermia, natural	2020-04-19	2.26143e-05	0.00010629	0	0	23.2626	248.838	IL6;NOS2;IL12B;TNF
Squamous cell carcinoma of vulva	2020-04-19	2.26143e-05	0.000106239	0	0	23.2626	248.838	MMP12;CCND1;EGFR;IL2
THANATOPHORIC DYSPLASIA, TYPE I (disorder)	2020-04-19	2.26143e-05	0.000106189	0	0	23.2626	248.838	PTH;STAT1;HP;TNF
Amyloid angiopathy	2020-04-19	2.26143e-05	0.000106138	0	0	23.2626	248.838	APP;CSF2;ACE;CTSD
Cerebral Small Vessel Diseases	2020-04-19	2.26143e-05	0.000106087	0	0	23.2626	248.838	CRP;PRNP;ACE;TGFB1
Epidermolysis Bullosa Acquisita	2020-04-19	2.26143e-05	0.000106037	0	0	23.2626	248.838	IL6;TGFB1;FN1;TIMP1
Female Urogenital Diseases	2020-04-19	2.26143e-05	0.000105986	0	0	23.2626	248.838	WNT5A;LIF;IGF1;TIMP1
Pyoderma Gangrenosum	2020-04-19	2.26143e-05	0.000105936	0	0	23.2626	248.838	CXCL8;IL15;PAPPA;TNF
Tubular Aggregate Myopathy	1937-06-01	9.31087e-07	5.25904e-06	0	0	17.9185	248.832	IL10;MYC;IGF1;EGFR;MAPK3;VEGFA
Paget Disease	1937-06-01	9.31087e-07	5.25602e-06	0	0	17.9185	248.832	IL6;CSF2;PTH;VDR;TNFRSF11B;NFKB1
Hurthle Cell Tumor	1985-10-01	4.99819e-09	3.73269e-08	0	0	12.9997	248.478	CCND1;MIR210;CDH1;VDR;KIT;TGFA;MIR21;PTGS2;EGFR;VEGFA
Refractory cytopenia with multilineage dysplasia	2020-02-06	0.00119291	0.00430552	0	0	36.8324	247.932	FLT1;CD14
Anoxia-Ischemia, Brain	2020-02-06	0.00119291	0.00430394	0	0	36.8324	247.932	NOS2;VEGFA
Anoxia-Ischemia, Cerebral	2020-02-06	0.00119291	0.00430236	0	0	36.8324	247.932	NOS2;VEGFA
Renal cancer metastatic	2020-02-06	0.00119291	0.00430078	0	0	36.8324	247.932	IL2;VEGFA
Resistance to Insulin-Like Growth Factor I	2020-02-06	0.00119291	0.00429921	0	0	36.8324	247.932	IGF1;IGF1R
Retro-Ocular Headache	2020-02-06	0.00119291	0.00429763	0	0	36.8324	247.932	CSF3;IL6
Scleritis	2020-02-06	0.00119291	0.00429606	0	0	36.8324	247.932	STAT1;IL2
Secondary Peritonitis	2020-02-06	0.00119291	0.00429448	0	0	36.8324	247.932	IFNG;LEP
Sepsis due to urinary tract infection	2020-02-06	0.00119291	0.00429291	0	0	36.8324	247.932	CAT;SERPINE1
HEMANGIOMA, CAPILLARY INFANTILE	2020-02-06	0.00119291	0.00429134	0	0	36.8324	247.932	KDR;TIMP1
Sharp Headache	2020-02-06	0.00119291	0.00428977	0	0	36.8324	247.932	CSF3;IL6
Leiomyosarcoma, Myxoid	2020-02-06	0.00119291	0.0042882	0	0	36.8324	247.932	CSF3;PTGS2
Muscular dystrophy congenital, merosin negative	2020-02-06	0.00119291	0.00428663	0	0	36.8324	247.932	AGTR1;NFKB1
Squamous cell carcinoma of pharynx	2020-02-06	0.00119291	0.00428507	0	0	36.8324	247.932	IL6;EGFR
Neutropenia, severe chronic	2020-02-06	0.00119291	0.0042835	0	0	36.8324	247.932	CSF3;STAT3
Niemann-Pick Disease, Type B	2020-02-06	0.00119291	0.00428193	0	0	36.8324	247.932	IGF1;ICAM1
PERIODONTITIS, LOCALIZED AGGRESSIVE	2020-02-06	0.00119291	0.00428037	0	0	36.8324	247.932	IL1B;TLR2
Stunned Myocardium	2020-02-06	0.00119291	0.00427881	0	0	36.8324	247.932	NOS2;TNF
Throbbing Headache	2020-02-06	0.00119291	0.00427725	0	0	36.8324	247.932	CSF3;IL6
Trichinellosis	2020-02-06	0.00119291	0.00427569	0	0	36.8324	247.932	TLR4;TLR2
Troyer syndrome	2020-02-06	0.00119291	0.00427413	0	0	36.8324	247.932	EGF;EGFR
Abnormality of bone marrow cell morphology	2020-02-06	0.00119291	0.00427257	0	0	36.8324	247.932	CCND1;MYC
Ventricular Remodeling	2020-02-06	0.00119291	0.00427102	0	0	36.8324	247.932	SMAD3;TGFB1
Vertex Headache	2020-02-06	0.00119291	0.00426946	0	0	36.8324	247.932	CSF3;IL6
Virchow's node (disorder)	2020-02-06	0.00119291	0.00426791	0	0	36.8324	247.932	CCND1;NFKB1
Actinic prurigo	2020-02-06	0.00119291	0.00426635	0	0	36.8324	247.932	IL1B;TNF
Acute and subacute liver necrosis (disorder)	2020-02-06	0.00119291	0.0042648	0	0	36.8324	247.932	IFNG;NOS2
Vitamin D-resistant rickets	2020-02-06	0.00119291	0.00426325	0	0	36.8324	247.932	PTH;VDR
Alcoholic Neuropathy	2020-02-06	0.00119291	0.0042617	0	0	36.8324	247.932	IGF1;IGF1R
Anoxic-Ischemic Encephalopathy	2020-02-06	0.00119291	0.00426015	0	0	36.8324	247.932	NOS2;VEGFA
Anterior subcapsular cataract	2020-02-06	0.00119291	0.0042586	0	0	36.8324	247.932	TGFB1;MMP9
Bacteriuria	2020-02-06	0.00119291	0.00425706	0	0	36.8324	247.932	CXCL8;TLR4
Bilateral Headache	2020-02-06	0.00119291	0.00425551	0	0	36.8324	247.932	CSF3;IL6
Bonnevie-Ullrich Syndrome	2020-02-06	0.00119291	0.00425397	0	0	36.8324	247.932	NOS2;CAT
Campylobacter jejuni infection	2020-02-06	0.00119291	0.00425243	0	0	36.8324	247.932	CD14;TLR4
Carcinomatous ascites	2020-02-06	0.00119291	0.00425088	0	0	36.8324	247.932	FLT1;VEGFA
Cecal Neoplasms	2020-02-06	0.00119291	0.00424934	0	0	36.8324	247.932	CCND1;CTNNB1
Central blindness	2020-02-06	0.00119291	0.0042478	0	0	36.8324	247.932	IL18;VEGFA
Centrocytic lymphoma	2020-02-06	0.00119291	0.00424627	0	0	36.8324	247.932	IL6;CCND1
Cerebral Hypoxia-Ischemia	2020-02-06	0.00119291	0.00424473	0	0	36.8324	247.932	NOS2;VEGFA
Cervical lymphadenitis	2020-02-06	0.00119291	0.00424319	0	0	36.8324	247.932	IL1B;TNF
Cervical Squamous Cell Carcinoma In Situ	2020-02-06	0.00119291	0.00424166	0	0	36.8324	247.932	MMP1;MMP2
Cowpox	2020-02-06	0.00119291	0.00424012	0	0	36.8324	247.932	CXCL1;TNF
Cyclical vomiting syndrome (disorder)	2020-02-06	0.00119291	0.00423859	0	0	36.8324	247.932	MMP3;MMP9
Disseminated Bacillus Calmette-Guerin infection	2020-02-06	0.00119291	0.00423706	0	0	36.8324	247.932	IFNG;STAT1
Early Inflammatory Arthritis	2020-02-06	0.00119291	0.00423553	0	0	36.8324	247.932	MMP1;CRH
Familial neurocardiogenic syncope	2020-02-06	0.00119291	0.004234	0	0	36.8324	247.932	ACE;TNF
Generalized Headache	2020-02-06	0.00119291	0.00423247	0	0	36.8324	247.932	CSF3;IL6
Genomic Instability	2020-02-06	0.00119291	0.00423094	0	0	36.8324	247.932	CCND1;SIRT1
Gingival Recession	2020-02-06	0.00119291	0.00422941	0	0	36.8324	247.932	IL1A;IL1B
Granuloma Annulare	2020-02-06	0.00119291	0.00422789	0	0	36.8324	247.932	MMP12;IL1B
Headache associated with sexual activity	2020-02-06	0.00119291	0.00422637	0	0	36.8324	247.932	IL6;KIT
Hemicrania	2020-02-06	0.00119291	0.00422484	0	0	36.8324	247.932	CSF3;IL6
Histiocytic Necrotizing Lymphadenitis	2020-02-06	0.00119291	0.00422332	0	0	36.8324	247.932	CXCL10;CASP3
Hyperphosphatasemia with bone disease	2020-02-06	0.00119291	0.0042218	0	0	36.8324	247.932	CALCA;TNFRSF11B
Kaposi's sarcoma-associated herpesvirus infection	2020-02-06	0.00119291	0.00422028	0	0	36.8324	247.932	STAT3;VEGFA
Left Ventricle Remodeling	2020-02-06	0.00119291	0.00421876	0	0	36.8324	247.932	SMAD3;TGFB1
LEPTIN RECEPTOR DEFICIENCY	2020-02-06	0.00119291	0.00421724	0	0	36.8324	247.932	IL6;LEP
Lung Melanoma	2020-02-06	0.00119291	0.00421573	0	0	36.8324	247.932	TNF;NFKB1
Malignant neoplasm of cecum	2020-02-06	0.00119291	0.00421421	0	0	36.8324	247.932	CCND1;CTNNB1
Mediastinal Neoplasms	2020-02-06	0.00119291	0.0042127	0	0	36.8324	247.932	KIT;JAK3
Neointima	2020-02-06	0.00119291	0.00421118	0	0	36.8324	247.932	MMP2;MMP9
Neointima Formation	2020-02-06	0.00119291	0.00420967	0	0	36.8324	247.932	MMP2;MMP9
Ocular Headache	2020-02-06	0.00119291	0.00420816	0	0	36.8324	247.932	CSF3;IL6
Orthostatic Headache	2020-02-06	0.00119291	0.00420665	0	0	36.8324	247.932	CSF3;IL6
Osteoblastic Osteosarcoma	2020-02-06	0.00119291	0.00420514	0	0	36.8324	247.932	PTH;IGF1
Ovarian papillary adenocarcinoma	2020-02-06	0.00119291	0.00420363	0	0	36.8324	247.932	CDH1;CTNNB1
Papillary transitional cell carcinoma	2020-02-06	0.00119291	0.00420213	0	0	36.8324	247.932	EGF;VEGFA
Periorbital Headache	2020-02-06	0.00119291	0.00420062	0	0	36.8324	247.932	CSF3;IL6
Prostate Stromal Proliferation of Uncertain Malignant Potential	2020-02-06	0.00119291	0.00419912	0	0	36.8324	247.932	IL1B;PTGS2
Tauopathies	13/130	1.84405e-10	1.59959e-09	0	0	11.0497	247.667	IL10;CX3CR1;APP;PRNP;CSF2;TNF;SIRT1;IL1A;IL6;ADORA2A;IL1B;ALOX5;LEP
Contact hypersensitivity	1972-09-01	1.73912e-08	1.21651e-07	0	0	13.8122	246.786	FABP4;IL18;OSM;CYP1A1;SAA1;AHR;TLR4;CTSS;VEGFA
Bipolar Disorder	42/837	5.07381e-20	8.87285e-19	0	0	5.54466	246.336	CRP;APP;CALCA;DNMT1;CD40;CSF2;CXCL8;NOTCH4;RORA;ALOX12;ADRB2;TNF;EGFR;EIF4EBP1;PROK2;CCL2;CD36;MAPK3;EGR1;PRNP;ACE;TGFB1;NOS2;VDR;RARRES2;MMP3;IGF1;MMP9;SIRT1;NFKB1;VEGFA;P2RX7;IL1A;IL6;CREB1;IFNG;IL1B;LEP;CAT;CRH;TLR4;TLR2
Right Ventricular Hypertrophy	1948-07-01	2.38285e-07	1.46918e-06	0	0	16.1142	245.738	CDKN1A;ACE;TGFB1;AGTR1;TGFA;TLR4;EZH2
Sleep Disorders	1948-07-01	2.38285e-07	1.46826e-06	0	0	16.1142	245.738	PRNP;CSF2;IL1B;LEP;CRH;PROK2;AHR
Dupuytren Contracture	1948-07-01	2.38285e-07	1.46734e-06	0	0	16.1142	245.738	IL1A;TGFB1;EGF;MMP2;IL1B;TGFA;EGFR
keratoacanthoma	1948-07-01	2.38285e-07	1.46642e-06	0	0	16.1142	245.738	CDKN1A;CCND1;MMP2;CTNNB1;PTGS2;TNF;MMP9
Cavernous Hemangioma of Brain	1960-08-01	6.59894e-08	4.35849e-07	0	0	14.733	243.591	IL6;HP;OSM;PTGS2;TLR4;ICAM1;MAPK3;VEGFA
Schizophrenia	71/1923	1.27545e-26	3.32498e-25	0	0	4.07972	243.249	IL21;APP;IL22;CD40;CSF2;CXCL8;HP;PLAT;RORA;TNF;ICAM1;CCND1;CASP3;BSG;KDR;CASP1;IL12B;IL10;ADIPOQ;MMP3;IL18;TNFRSF1B;MMP9;SIRT1;IL1A;RBP4;CREB1;ADORA2A;IFNG;IL1B;KIT;CRH;RARA;TLR9;TLR4;TLR2;CRP;CX3CR1;DNMT1;NOTCH4;ALOX12;PTGS2;AGER;EGFR;RELA;NRIP1;CCL2;CD14;MAPK3;EGR1;PRNP;JUN;ACE;SMAD3;TGFB1;NOS2;VDR;EGF;IFNB1;FN1;LIF;IGF1;IL2;NFKB1;VEGFA;P2RX7;IL6;FABP4;LEP;CTNNB1;IL17A
Aortic Aneurysm, Ruptured	2020-03-12	0.000151024	0.000619736	0	0	27.6243	243.041	MMP2;SERPINE1;MMP9
Lymphoma, Lymphocytic, Intermediate	2020-03-12	0.000151024	0.000619477	0	0	27.6243	243.041	CCND1;EIF4EBP1;CTNNB1
Amebiasis	2020-03-12	0.000151024	0.000619219	0	0	27.6243	243.041	CXCL8;CASP1;RELA
Early Hepatocellular Carcinoma	2020-03-12	0.000151024	0.00061896	0	0	27.6243	243.041	MMP1;BSG;IGF1
Endotoxemia	2020-03-12	0.000151024	0.000618702	0	0	27.6243	243.041	NOS2;ALOX5;MMP2
Foot Ulcer	2020-03-12	0.000151024	0.000618445	0	0	27.6243	243.041	CRP;CALCA;TGFB1
hyperparathyroid	2020-03-12	0.000151024	0.000618187	0	0	27.6243	243.041	CCND1;PTH;VDR
Menstrual spotting	2020-03-12	0.000151024	0.00061793	0	0	27.6243	243.041	NRP1;KIT;IGF1
Condition, Preneoplastic	12/116	6.35196e-10	5.15074e-09	0	0	11.4307	242.07	CALCA;IL6;CCND1;CDH1;EGF;MYC;CAT;STAT3;EIF4EBP1;CD36;PTGS2;VEGFA
Proteinuria	16/184	1.16727e-11	1.15528e-10	0	0	9.60846	241.881	ACE;TGFB1;ADIPOQ;HP;FN1;CYBB;PTGS2;ICAM1;VEGFA;CXCL10;NR4A1;IFNG;LEP;AGTR1;SPP1;SAA1
invasive cancer	15/166	3.03215e-11	2.86539e-10	0	0	9.98469	241.821	CX3CR1;CDKN1A;CXCL8;MMP1;MMP2;SERPINE1;WNT5A;PTGS2;TNF;EGFR;IGF1R;CCND1;PTTG1;MYC;CTNNB1
Malignant neoplasm of brain	15/166	3.03215e-11	2.86263e-10	0	0	9.98469	241.821	EGF;MMP2;STAT3;IGF1;SIRT1;IL2;EGFR;RELA;VEGFA;CCND1;MYC;LEP;SPP1;CTNNB1;EZH2
Seborrheic keratosis	2020-05-28	4.76757e-06	2.45446e-05	0	0	19.7316	241.785	EDN1;CSF2;PTTG1;TNF;IL2
GASTRIC CANCER, INTESTINAL	2020-05-28	4.76757e-06	2.45318e-05	0	0	19.7316	241.785	CDKN1A;IL1B;CYP1A1;TLR4;EZH2
Lymphoma, AIDS-Related	2020-05-28	4.76757e-06	2.45189e-05	0	0	19.7316	241.785	IL10;CSF3;CSF2;MYC;MIR21
Aortic valve disorder	2020-05-28	4.76757e-06	2.45061e-05	0	0	19.7316	241.785	IL6;TGFB1;SPP1;FN1;EGFR
Chronic colitis	2020-05-28	4.76757e-06	2.44933e-05	0	0	19.7316	241.785	IL10;CCL2;AHR;TNF;TLR2
Condylomata Acuminata	2020-05-28	4.76757e-06	2.44805e-05	0	0	19.7316	241.785	JUN;IL6;IFNG;IFNB1;STAT1
Familial Hypophosphatemic Rickets	2020-05-28	4.76757e-06	2.44677e-05	0	0	19.7316	241.785	IFNG;PTH;VDR;TNF;IL17A
Dysplastic Nevus	1973-09-01	1.96836e-08	1.36907e-07	0	0	13.6229	241.719	CDKN1A;CCND1;STAT1;STAT3;TGFA;CXCL1;PTGS2;CTSD;EGFR
Chronic active hepatitis	1987-10-01	6.29156e-09	4.62826e-08	0	0	12.7008	239.843	TGFB1;IFNG;IFNB1;STAT1;CASP3;IL1B;LEP;CAT;STAT3;IL18
Nevus	1987-10-01	6.29156e-09	4.62479e-08	0	0	12.7008	239.843	CDKN1A;CCND1;NOS2;EGF;MYC;KIT;AHR;TLR4;EGFR;EZH2
Hereditary hemochromatosis	15/167	3.30539e-11	3.10865e-10	0	0	9.9249	239.516	CALCA;TGFB1;PTH;IFNB1;HP;FN1;TNF;NFKB1;EGFR;ICAM1;IL6;IL1B;SPP1;CD14;MAPK3
Idiopathic Membranous Glomerulonephritis	1938-06-01	1.0974e-06	6.1736e-06	0	0	17.4469	239.417	IL10;SERPINE1;SPP1;CCL2;TNF;VEGFA
Infectious Mononucleosis	1938-06-01	1.0974e-06	6.17007e-06	0	0	17.4469	239.417	IL10;IL1A;IL6;IFNG;IL1B;TNF
Endogenous depression	1949-07-01	2.7589e-07	1.68938e-06	0	0	15.7853	238.41	SELP;APP;CSF3;IL6;ADORA2A;CRH;PTGS2
Intracranial Hemorrhages	1949-07-01	2.7589e-07	1.68832e-06	0	0	15.7853	238.41	IL6;ACE;IL1B;MMP3;PLAT;TNF;VEGFA
Medullary carcinoma	1949-07-01	2.7589e-07	1.68727e-06	0	0	15.7853	238.41	CALCA;EGF;MMP3;TNFSF10;PTGS2;TNF;ICAM1
Monoclonal Gammopathy of Undetermined Significance	14/150	9.1479e-11	8.21806e-10	0	0	10.3131	238.386	CCL20;MMP2;TNF;TNFSF13B;VEGFA;IL1A;IL6;PTPRC;CCND1;CDH1;MYC;IL1B;KIT;IL6ST
Acoustic Neuroma	1974-09-01	2.22359e-08	1.54332e-07	0	0	13.4389	236.814	CDKN1A;CSF2;CCND1;CAT;SPP1;FGF1;PTGS2;EGFR;VEGFA
Hamartoma	1974-09-01	2.22359e-08	1.54224e-07	0	0	13.4389	236.814	CDKN1A;CCND1;KIT;RORC;CYP1A1;TIMP1;PTGS2;EGFR;VEGFA
Brain Tumor, Primary	1988-10-01	7.04309e-09	5.13497e-08	0	0	12.5565	235.701	NRP1;CCND1;SPP1;MIR21;TIMP1;SIRT1;EGFR;RELA;IL2;VEGFA
Memory impairment	20/267	4.58757e-13	5.12931e-12	0	0	8.27695	235.15	IL10;CX3CR1;APP;PRNP;DNMT1;CSF2;NCF1;STAT3;CYBB;TNF;SIRT1;VEGFA;IL1A;IL6;PTPRC;CREB1;ADORA2A;IL1B;ALOX5;MAPK3
Angiogenic Switch	1975-09-01	2.5073e-08	1.73046e-07	0	0	13.2597	232.064	EGR1;FLT1;TGFB1;SERPINE1;KRT14;VEGFC;PTGS2;MMP9;VEGFA
Malignant Fibrous Histiocytoma	1975-09-01	2.5073e-08	1.72924e-07	0	0	13.2597	232.064	NOS2;STAT1;CCL2;CD14;PTGS2;TNF;EGFR;IGF1R;HBEGF
Hemolytic-Uremic Syndrome	1962-08-01	8.58698e-08	5.61122e-07	0	0	14.2577	231.979	IL1A;IL6;IL1B;CASP1;SAA1;CCL2;TNF;CX3CL1
Nijmegen Breakage Syndrome	1962-08-01	8.58698e-08	5.6075e-07	0	0	14.2577	231.979	APP;CDKN1A;CXCL8;MYC;SIRT1;IL2;IGF1R;VEGFA
Addictive Behavior	17/208	7.02344e-12	7.10147e-11	0	0	9.03102	231.933	IL11;JUN;TGFB1;IL15;STAT3;IGF1;NFKB1;EGFR;IGF1R;RBP4;CREB1;MYC;ALOX5;KIT;CRH;EZH2;MAPK3
Adenoid Cystic Carcinoma	17/208	7.02344e-12	7.09418e-11	0	0	9.03102	231.933	TGFB1;NOS2;MMP2;FN1;VEGFC;MMP9;NFKB1;EGFR;CCND1;CDH1;BSG;KIT;TNFSF10;CTNNB1;CTSD;JAK3;MAPK3
Mood Disorders	23/336	4.93525e-14	5.84381e-13	0	0	7.5638	231.753	PRNP;DNMT1;EDN1;CSF2;ACE;TGFB1;NOTCH4;HP;ADRB2;PTGS2;TNF;SIRT1;NFKB1;TNFSF13B;VEGFA;P2RX7;CREB1;ADORA2A;IFNG;IL1B;CRH;RARA;PROK2
Hemophilia A	1989-10-01	7.87304e-09	5.69361e-08	0	0	12.4154	231.67	IL10;SELP;PRNP;TGFB1;CCND1;IFNG;SERPINE1;TNFRSF11B;TNF;IL2
Asthma, Aspirin-Induced	2020-04-20	2.80685e-05	0.000129571	0	0	22.0994	231.621	FOSL1;ALOX5;TBX21;PTGS2
Sick Sinus Syndrome	2020-04-20	2.80685e-05	0.00012951	0	0	22.0994	231.621	IL6;FN1;CCL2;VEGFA
stage, gastric cancer	2020-04-20	2.80685e-05	0.00012945	0	0	22.0994	231.621	IL1A;IL1B;MIR21;TNF
Thymoma, type C	2020-04-20	2.80685e-05	0.000129389	0	0	22.0994	231.621	EGR1;KIT;EGFR;IGF1R
Arteriosclerosis Obliterans	2020-04-20	2.80685e-05	0.000129328	0	0	22.0994	231.621	MIR210;ADIPOQ;MIR21;VEGFA
Carcinoma ex pleomorphic adenoma	2020-04-20	2.80685e-05	0.000129268	0	0	22.0994	231.621	IL6;CCND1;STAT3;EGFR
Carcinoma of ampulla of Vater	2020-04-20	2.80685e-05	0.000129207	0	0	22.0994	231.621	CYP1A1;SPP1;PTGS2;EGFR
Chronic myocardial ischemia	2020-04-20	2.80685e-05	0.000129147	0	0	22.0994	231.621	EDN1;CCL2;MMP9;VEGFA
Constitutional Symptom	2020-04-20	2.80685e-05	0.000129086	0	0	22.0994	231.621	CXCL10;CXCL8;TNF;IL2
Coronary Artery Vasospasm	2020-04-20	2.80685e-05	0.000129026	0	0	22.0994	231.621	EDN1;IL6;ACE;MMP3
Cutaneous Fibrous Histiocytoma	2020-04-20	2.80685e-05	0.000128965	0	0	22.0994	231.621	IL1A;TGFB1;IL1B;IGF1
Endometrial Endometrioid Adenocarcinoma	2020-04-20	2.80685e-05	0.000128905	0	0	22.0994	231.621	AGTR1;BAX;FOXO1;VEGFA
Idiopathic Nephrotic Syndrome	2020-04-20	2.80685e-05	0.000128845	0	0	22.0994	231.621	IL6;ACE;IL1B;TNF
Mastocytoma	2020-04-20	2.80685e-05	0.000128785	0	0	22.0994	231.621	CSF2;KIT;MMP9;IL2
Overnutrition	2020-04-20	2.80685e-05	0.000128725	0	0	22.0994	231.621	IGF1;FGF1;SIRT1;FOXO1
Microscopic Polyarteritis	1950-07-01	3.18368e-07	1.93502e-06	0	0	15.4696	231.426	IL10;IL1B;TLR9;LIF;TNF;EGFR;IL2
Recurrent Brain Neoplasm	1939-06-01	1.28724e-06	7.20034e-06	0	0	16.9996	230.565	CCND1;SPP1;SIRT1;RELA;IL2;VEGFA
Stage 4S neuroblastoma	1939-06-01	1.28724e-06	7.19625e-06	0	0	16.9996	230.565	IL21;IL10;IL22;IL6;CCND1;VEGFA
Stage IV Ovarian Carcinoma	1939-06-01	1.28724e-06	7.19216e-06	0	0	16.9996	230.565	CX3CR1;CSF2;TGFA;MIR21;EGFR;VEGFA
Sweet Syndrome	1939-06-01	1.28724e-06	7.18807e-06	0	0	16.9996	230.565	CASP3;STAT3;BIRC5;TNF;CX3CL1;TNFSF13B
heavy drinking	1939-06-01	1.28724e-06	7.18399e-06	0	0	16.9996	230.565	IL10;IL6;MIR143;ADRB2;CD14;TLR4
Primary malignant neoplasm of brain	1939-06-01	1.28724e-06	7.17991e-06	0	0	16.9996	230.565	CCND1;SPP1;SIRT1;RELA;IL2;VEGFA
Myxoid cyst	17/209	7.58582e-12	7.59974e-11	0	0	8.98781	230.131	PRNP;CALCA;FLT1;NOS2;FN1;IGF1;FGF1;PTGS2;TNF;SIRT1;ICAM1;TNFSF13B;VEGFA;CASP3;KDR;S100A12;BAX
Scrub Typhus	2020-05-29	5.71874e-06	2.9288e-05	0	0	19.0512	229.982	JUN;IL6;IL1B;CCL2;RELA
Upper Aerodigestive Tract Neoplasms	2020-05-29	5.71874e-06	2.92728e-05	0	0	19.0512	229.982	CSF3;TGFA;EGFR;MAPK3;VEGFA
Asbestosis	2020-05-29	5.71874e-06	2.92575e-05	0	0	19.0512	229.982	NOS2;IL1B;SPP1;TNF;IGF1R
Dysgerminoma	2020-05-29	5.71874e-06	2.92423e-05	0	0	19.0512	229.982	CDH1;KIT;CTNNB1;CD14;TLR4
Head Neoplasms	2020-05-29	5.71874e-06	2.92271e-05	0	0	19.0512	229.982	CSF3;TGFA;EGFR;MAPK3;VEGFA
Infection of bone	2020-05-29	5.71874e-06	2.92119e-05	0	0	19.0512	229.982	DNMT1;NCF1;CCL2;CYBB;TLR2
Keratoconjunctivitis Sicca	2020-05-29	5.71874e-06	2.91967e-05	0	0	19.0512	229.982	IL1A;CXCL8;IL18;TNF;MMP9
Patent ductus arteriosus	19/251	1.50875e-12	1.6135e-11	0	0	8.36433	227.675	EDN1;CSF2;ACE;STAT3;NFATC1;MIR21;IGF1;PTGS2;TNF;PGF;NFKB1;VEGFA;RBP4;TNFSF10;AGTR1;SPP1;CCL2;CD14;MAP3K7
Respiration Disorders	1976-09-01	2.82213e-08	1.93147e-07	0	0	13.0852	227.462	IL10;ACE;MMP1;ALOX5;ADRB2;CD14;PTGS2;TNF;VEGFA
Rheumatic Fever	1963-08-01	9.76058e-08	6.336e-07	0	0	14.0314	226.499	TGFB1;IL1B;CRH;TNF;ICAM1;IGF1R;TLR2;VEGFA
Hematopoietic Neoplasms	16/192	2.22956e-11	2.13153e-10	0	0	9.2081	225.844	CSF2;WNT5A;STAT3;FN1;TGFA;TNF;IL2;IGF1R;P2RX7;IL6;CCND1;PTTG1;MYC;LEP;KIT;BAX
Breast Diseases	1951-07-01	3.66218e-07	2.19597e-06	0	0	15.1663	224.765	FOSL1;CCND1;MYC;TGFA;MMP9;EGFR;IGF1R
Prostatic Intraepithelial Neoplasias	15/174	5.9505e-11	5.44521e-10	0	0	9.52562	224.28	DNMT1;FLT1;ALOX12;IGF1;PTGS2;SIRT1;NFKB1;EGFR;RELA;CCND1;CDH1;MYC;KRT14;SPP1;TIMP1
Pilocytic Astrocytoma	12/122	1.14373e-09	9.0796e-09	0	0	10.8686	223.773	SOCS3;FLT1;MMP3;KIT;KDR;FN1;HES1;TIMP1;TNF;MMP9;EGFR;VEGFA
Gallbladder Carcinoma	18/233	4.27031e-12	4.38085e-11	0	0	8.53627	223.474	TGFB1;NOS2;MMP2;VEGFC;PTGS2;TNF;MMP9;EGFR;VEGFA;MYC;CYP1A1;BIRC5;CTNNB1;TIMP1;TLR4;EZH2;TLR2;MAPK3
Non-small cell lung cancer stage I	1977-09-01	3.17097e-08	2.16569e-07	0	0	12.9153	223.003	MMP12;MIR210;CASP3;MMP2;SPP1;TGFA;EGFR;VEGFA;EZH2
Anxiety States, Neurotic	1940-06-01	1.50309e-06	8.29907e-06	0	0	16.5746	222.232	CRP;APP;DNMT1;ADORA2A;CRH;TNF
Depression, Neurotic	1940-06-01	1.50309e-06	8.29441e-06	0	0	16.5746	222.232	SELP;CSF3;IL6;ADORA2A;CRH;PTGS2
Dermatomyositis, Childhood Type	1940-06-01	1.50309e-06	8.28975e-06	0	0	16.5746	222.232	IL1A;CXCL8;IL1B;SPP1;TNF;TLR4
Neoplasm Recurrence, Local	1940-06-01	1.50309e-06	8.2851e-06	0	0	16.5746	222.232	WNT10B;CXCL9;KIT;PTGS2;EGFR;VEGFA
Multiple malignancy	15/176	7.00414e-11	6.38559e-10	0	0	9.41738	220.197	EGR1;CDKN1A;MMP1;MMP3;STAT3;NFKB1;EGFR;IGF1R;VEGFA;MMP12;PTTG1;MIR210;MYC;CASP3;EZH2
Delirium, Dementia, Amnestic, Cognitive Disorders	2020-05-30	6.81237e-06	3.4229e-05	0	0	18.4162	219.093	IFNG;STAT1;CCL5;CCL2;IGF1
Hemorrhagic Fevers, Viral	2020-05-30	6.81237e-06	3.42115e-05	0	0	18.4162	219.093	IL10;IL6;IL1B;CCL3;TNF
Bone necrosis	2020-05-30	6.81237e-06	3.41941e-05	0	0	18.4162	219.093	IL23R;MMP2;SERPINE1;CTNNB1;IL17A
Cancer of Head	2020-05-30	6.81237e-06	3.41766e-05	0	0	18.4162	219.093	CSF3;TGFA;EGFR;MAPK3;VEGFA
Cancer of Neck	2020-05-30	6.81237e-06	3.41592e-05	0	0	18.4162	219.093	CSF3;TGFA;EGFR;MAPK3;VEGFA
Hypergammaglobulinemia	2020-05-30	6.81237e-06	3.41417e-05	0	0	18.4162	219.093	CRP;IL6;IFNG;TNF;TNFSF13B
Neuroendocrine Tumors	19/257	2.29372e-12	2.42656e-11	0	0	8.16906	218.938	CALCA;DNMT1;EGF;TGFA;IGF1;TNF;IL2;EGFR;IGF1R;VEGFA;IL6;CREB1;CCND1;MYC;IL1B;KIT;CRH;BAX;CTNNB1
[truncated: 3,897 more rows]

## Sheet: Biocarta
Term	Overlap	P-value	Adjusted P-value	Old P-value	Old Adjusted P-value	Odds Ratio	Combined Score	Genes
NFkB activation by Nontypeable Hemophilus influenzae Homo sapiens h nthiPathway	2020-10-29	4.95024e-14	3.91069e-12	0	0	38.1025	1167.34	NFKBIA;CXCL8;TGFB1;SMAD3;CHUK;IL1B;TNF;MAP3K7;RELA;TLR2
Toll-Like Receptor Pathway Homo sapiens h tollPathway	1935-11-01	8.47848e-15	2.0094e-12	0	0	34.7277	1125.22	NFKBIA;JUN;CHUK;TLR9;TLR7;CD14;PGLYRP1;MAP3K7;TLR4;RELA;TLR2
Signal transduction through IL1R Homo sapiens h il1rPathway	1936-11-01	1.2114e-14	1.43551e-12	0	0	33.763	1081.92	NFKBIA;IL1A;JUN;IL6;TGFB1;CHUK;IFNB1;IL1B;TNF;MAP3K7;RELA
NF-kB Signaling Pathway Homo sapiens h nfkbPathway	2020-08-21	7.08744e-12	4.19931e-10	0	0	42.0942	1080.67	NFKBIA;IL1A;CHUK;TNF;MAP3K7;TLR4;RELA;NFKB1
Cadmium induces DNA synthesis and proliferation in macrophages Homo sapiens h cdMacPathway	2020-06-16	3.75503e-09	1.27135e-07	0	0	41.4365	803.874	NFKBIA;JUN;MYC;TNF;RELA;MAPK3
Role of EGF Receptor Transactivation by GPCRs in Cardiac Hypertrophy Homo sapiens h cardiacegfPathway	1933-09-01	1.06646e-11	5.05504e-10	0	0	30.1356	761.349	NFKBIA;EDN1;JUN;CHUK;EGF;MYC;RELA;EGFR;MAPK3
Erythropoietin mediated neuroprotection through NF-kB Homo sapiens h eponfkbPathway	2020-05-13	6.96984e-08	1.50168e-06	0	0	42.4989	700.344	NFKBIA;JUN;CDKN1A;CREB1;RELA
D4-GDI Signaling Pathway Homo sapiens h d4gdiPathway	2020-03-06	1.42909e-05	0.000125442	0	0	55.2486	616.347	JUN;CASP3;CASP1
Bone Remodeling Homo sapiens h ranklPathway	2020-05-16	2.31397e-07	4.21854e-06	0	0	34.5304	527.594	NFKBIA;FOSL1;CHUK;IFNB1;RELA
IL22 Soluble Receptor Signaling Pathway Homo sapiens h il22bppathway	2020-04-11	2.03763e-06	2.68287e-05	0	0	40.1808	526.518	SOCS3;IL22;STAT1;STAT3
TSP-1 Induced Apoptosis in Microvascular Endothelial Cell Homo sapiens h tsp1Pathway	2020-03-07	2.48425e-05	0.000196255	0	0	47.356	502.113	JUN;CASP3;CD36
Inhibition of Matrix Metalloproteinases Homo sapiens h reckPathway	2020-03-08	3.94832e-05	0.000283561	0	0	41.4365	420.151	MMP2;TIMP1;MMP9
Visceral Fat Deposits and the Metabolic Syndrome Homo sapiens h vobesityPathway	2020-03-08	3.94832e-05	0.000275221	0	0	41.4365	420.151	ADIPOQ;RETN;TNF
Stat3 Signaling Pathway Homo sapiens h stat3Pathway	2020-03-08	3.94832e-05	0.000267358	0	0	41.4365	420.151	STAT3;JAK3;MAPK3
The 4-1BB-dependent immune response Homo sapiens h 41bbPathway	2020-04-13	4.35271e-06	5.15796e-05	0	0	33.9992	419.71	JUN;IFNG;RELA;IL2
IL-10 Anti-inflammatory Signaling Pathway Homo sapiens h il10Pathway	2020-04-13	4.35271e-06	4.91234e-05	0	0	33.9992	419.71	IL10;IL1A;IL6;TNF
Keratinocyte Differentiation Homo sapiens h keratinocytePathway	1953-09-01	1.04928e-09	4.14467e-08	0	0	18.7637	387.942	NFKBIA;JUN;CHUK;EGF;PLAT;TNF;RELA;EGFR;MAPK3
TGF beta signaling pathway Homo sapiens h tgfbPathway	2020-05-20	7.9756e-07	1.11189e-05	0	0	27.6243	387.892	TGFB1;SMAD3;CDH1;MAP3K7;MAPK3
[truncated: 142 more rows]

## Sheet: Reactome
Odds Ratio	Term	Overlap	P-value	Adjusted P-value	Old P-value	Old Adjusted P-value	Odds Ratio	Combined Score	Genes
[truncated: 678 more rows]

[truncated: 4 more sheets: Wiki, Tissues, GO, GOmf]
